# Supplementary material for: Predicting the Damaging Potential of Uncharacterized KCNQ1 and KCNE1 Variants
Source: Int J Mol Sci. 2025 Jul 8;26(14):6561. doi: 10.3390/ijms26146561 (PMC12294243; doi:10.3390/ijms26146561)
Supplement: Supplementary file 1 [file ijms-26-06561-s001.zip]

Archive with 4 entries (4 files):
- ijms-3705358_PLIC-UniProt_Kv.xlsx
- ijms-3705358_SupplementaryTable2.xls
- ijms-3705358_SupplementaryTable1.xlsx
- ijms-3705358_Supplementary_Figure S1.pdf
