# Supplementary material for: Predicting the Damaging Potential of Uncharacterized KCNQ1 and KCNE1 Variants
Source: Int J Mol Sci. 2025 Jul 8;26(14):6561. doi: 10.3390/ijms26146561 (PMC12294243; doi:10.3390/ijms26146561)
Supplement: Supplementary file 1 [file ijms-26-06561-s001.zip › ijms-3705358_PLIC-UniProt_Kv.xlsx]

## Sheet: S1
PLIC		Kv7.1		Kv7.2		Kv7.3		Kv7.4		Kv7.5		Kv1.1		Kv1.2		Kv1.5		Kv3.1		Kv3.2		Kv3.3		Kv8.2		Kv2.1		Kv4.2		Kv4.3
		KCNQ1		KCNQ2		KCNQ3		KCNQ4		KCNQ5		KCNA1		KCNA2		KCNA5		KCNC1		KCNC2		KCNC3		KCNV2		KCNB1		KCND2		KCND3
1500
1501
1502
1503
1504
1505
1506
1507
1508
1509
1510
1511
1512
1513		T	96	P	68	K	98	S	74	C	102	L	102	L	98	L	185	L	76	L	123	L	156	L	170	L	104	L	104	L	103
1514		R	97	K	69	R	99	A	75	R	103	R	103	R	99	R	186	H	77	H	124	H	157	L	171	H	105	H	105	H	104
1515		R	98	R	70	N	100	A	76	R	104	R	104	R	100	R	187	C	78	C	125	C	158	V	172	M	106	Y	106	Y	105
1516		P	99	N	71	N	101	H	77	N	105	P	105	P	101	P	188	P	79	P	126	P	159	L	173	M	107	P	107	P	106
1517		V	100	NA	NA	NA	NA	NA	NA	NA	NA	V	106	V	102	V	189	A	80	A	127	A	160	D	174	E	108	R	108	R	107
1518		L	101	A	72	A	102	K	78	V	106	L	144	L	140	L	227	G	167	G	206	T	267	R	237	T	166	L	162	M	160
1519		A	102	F	73	K	103	R	79	K	107	P	145	P	141	P	228	F	168	R	207	W	268	F	238	C	167	P	163	P	161
1520		R	103	Y	74	Y	104	Y	80	Y	108	E	146	E	142	R	229	W	169	W	208	W	269	Y	239	C	168	T	164	S	162
1521		T	104	R	75	R	105	R	81	R	109	K	147	N	143	N	230	R	170	R	209	R	270	G	240	A	169	M	165	L	163
1522		H	105	K	76	R	106	R	82	R	110	E	148	E	144	E	231	R	171	R	210	R	271	P	241	E	170	T	166	S	164
1523		V	106	L	77	I	107	L	83	V	111	Y	149	F	145	F	232	W	172	L	211	W	272	Q	242	K	171	A	167	F	165
1524		Q	107	Q	78	Q	108	Q	84	Q	112	Q	150	Q	146	Q	233	Q	173	Q	212	Q	273	R	243	R	172	R	168	R	166
1525		G	108	N	79	T	109	N	85	N	113	R	151	R	147	R	234	P	174	P	213	P	274	R	244	K	173	Q	169	Q	167
1526		R	109	F	80	L	110	W	86	Y	114	Q	152	Q	148	Q	235	R	175	R	214	R	275	R	245	K	174	R	170	T	168
1527		V	110	L	81	I	111	V	87	L	115	V	153	V	149	V	236	I	176	M	215	V	276	L	246	L	175	V	171	M	169
1528		Y	111	Y	82	Y	112	Y	88	Y	116	W	154	W	150	W	237	W	177	W	216	W	277	W	247	W	176	W	172	W	170
1529		N	112	N	83	D	113	N	89	N	117	L	155	L	151	L	238	A	178	A	217	A	278	N	248	D	177	R	173	R	171
1530		F	113	V	84	A	114	V	90	V	118	L	156	L	152	I	239	L	179	L	218	L	279	L	249	L	178	A	174	A	172
1531		L	114	L	85	L	115	L	91	L	119	F	157	F	153	F	240	F	180	F	219	F	280	M	250	L	179	F	175	F	173
1532		E	115	E	86	E	116	E	92	E	120	E	158	E	154	E	241	E	181	E	220	E	281	E	251	E	180	E	176	E	174
1533		R	116	R	87	R	117	R	93	R	121	Y	159	Y	155	Y	242	D	182	D	221	D	282	K	252	K	181	N	177	N	175
1534		P	117	P	88	P	118	P	94	P	122	P	160	P	156	P	243	P	183	P	222	P	283	P	253	P	182	P	178	P	176
1535		T	118	R	89	R	119	R	95	R	123	E	161	E	157	E	244	Y	184	Y	223	Y	284	F	254	N	183	H	179	H	177
1536		G	119	G	90	G	120	G	96	G	124	S	162	S	158	S	245	S	185	S	224	S	285	S	255	S	184	T	180	T	178
1537		W	120	W	91	W	121	W	97	W	125	S	163	S	159	S	246	S	186	S	225	S	286	S	256	S	185	S	181	S	179
1538		K	121	A	92	A	122	A	98	A	126	G	164	G	160	G	247	R	187	R	226	R	287	V	257	V	186	T	182	T	180
1539		C	122	NA	NA	NA	NA	NA	NA	NA	NA	A	166	A	162	A	249	A	189	A	228	A	289	A	259	A	188	A	184	A	182
1540		F	123	F	93	L	123	F	99	F	127	R	167	R	163	R	250	R	190	R	229	R	290	K	260	K	189	L	185	L	183
1541		V	124	I	94	L	124	V	100	I	128	V	168	I	164	A	251	Y	191	F	230	Y	291	A	261	I	190	V	186	V	184
1542		Y	125	Y	95	Y	125	Y	101	Y	129	I	169	I	165	I	252	V	192	I	231	V	292	I	262	L	191	F	187	F	185
1543		H	126	H	96	H	126	H	102	H	130	A	170	A	166	A	253	A	193	A	232	A	293	G	263	A	192	Y	188	Y	186
1544		F	127	A	97	A	127	V	103	A	131	I	171	I	167	I	254	F	194	F	233	F	294	V	264	I	193	Y	189	Y	187
1545		A	128	Y	98	L	128	F	104	F	132	V	172	V	168	V	255	A	195	A	234	A	295	A	265	I	194	V	190	V	188
1546		V	129	V	99	V	129	I	105	V	133	S	173	S	169	S	256	S	196	S	235	S	296	S	266	S	195	T	191	T	189
1547		F	130	F	100	F	130	F	106	F	134	V	174	V	170	V	257	L	197	L	236	L	297	S	267	I	196	G	192	G	190
1548		L	131	L	101	L	131	L	107	L	135	M	175	M	171	L	258	F	198	F	237	F	298	T	268	M	197	F	193	F	191
1549		I	132	L	102	I	132	L	108	L	136	V	176	V	172	V	259	F	199	F	238	F	299	F	269	F	198	F	194	F	192
1550			133	V	103	V	133	V	109	V	137	I	177	I	173	I	260	I	200	I	239	I	300	V	270	I	199	I	195	I	193
1551		L	134	F	104	L	134	F	110	F	138	L	178	L	174	L	261	L	201	L	240	L	301	L	271	V	200	A	196	A	194
1552		V	135	S	105	G	135	S	111	G	139	I	179	I	175	I	262	V	202	V	241	I	302	V	272	L	201	V	197	V	195
1553		C	136	C	106	C	136	C	112	C	140	S	180	S	176	S	263	S	203	S	242	S	303	S	273	S	202	S	198	S	196
1554		L	137	L	107	L	137	L	113	L	141	I	181	I	177	I	264	I	204	I	243	I	304	V	274	T	203	V	199	V	197
1555		I	138	V	108	I	138	V	114	I	142	V	182	V	178	I	265	T	205	T	244	T	305	V	275	I	204	I	200	I	198
1556		F	139	L	109	L	139	L	115	L	143	I	183	S	179	T	266	T	206	T	245	T	306	A	276	A	205	A	201	T	199
1557		S	140	S	110	A	140	S	116	S	144	F	184	F	180	F	267	F	207	F	246	F	307	L	277	L	206	N	202	N	200
1558		V	141	V	111	V	141	V	117	V	145	C	185	C	181	C	268	C	208	C	247	C	308	A	278	S	207	V	203	V	201
1559		L	142	F	112	L	142	L	118	F	146	L	186	L	182	L	269	L	209	L	248	L	309	L	279	L	208	V	204	V	202
1560		S	143	S	113	T	143	S	119	S	147	E	187	E	183	E	270	E	210	E	249	E	310	N	280	N	209	E	205	E	203
1561
1562
1563
1564
1565
1566
1567
1568
1569
1570
1600		T	144	T	114	T	144	T	120	T	148	T	188	T	184	T	271	T	211	T	250	T	311	T	281	T	210	T	206	T	204
1601		I	145	I	115	F	145	I	121	I	149	L	189	L	185	L	272	H	212	H	251	H	312	V	282	L	211	V	207	V	205
1602		E	146	K	116	K	146	Q	122	P	150	P	190	P	186	P	273	E	213	E	252	E	313	E	283	P	212	P	208	P	206
1603		Q	147	E	117	E	147	E	123	E	151	E	191	I	187	E	274	R	214	A	253	G	314	E	284	E	213	C	209	C	207
1604		Y	148	Y	118	Y	148	H	124	H	152	L	192	F	188	F	275	F	215	F	254	F	315	M	285	L	214	G	210	G	208
1605
1606
1607
1608
1609
1610
1611
1612
1613
1614
1615
1616
1617
1618
1619
1620
1621
1622
1623
1624
1625
1626
1627
1628
1629
1630
1631
1632
1633
1634
1635
1636
1637
1638
1639
1640
1641
1642
1643
1644
1645
1646
1647
1648
1649
1650
1651
1652
1653
1654
1655
1656
1657
1658
1659
1660
1661
1662
1663
1664
1665
1666
1667
1668
1669
1670

## Sheet: S2
PLIC		Kv7.1		Kv7.2		Kv7.3		Kv7.4		Kv7.5		Kv1.1		Kv1.2		Kv1.5		Kv3.1		Kv3.2		Kv3.3		Kv8.2		Kv2.1		Kv4.2		Kv4.3
		KCNQ1		KCNQ2		KCNQ3		KCNQ4		KCNQ5		KCNA1		KCNA2		KCNA5		KCNC1		KCNC2		KCNC3		KCNV2		KCNB1		KCND2		KCND3
2524
2525
2526
2527
2528
2529		A	149	E	119	E	149	Q	125	T	153	K	193	R	189	R	276	N	216	N	255	I	316	Q	286	Q	215	S	211	T	209
2530		A	150	K	120	T	150	E	126	K	154	N	215	T	216	R	318	E	238	E	275	E	341	G	295	Q	222	E	223	E	220
2531		L	151	S	121	V	151	L	127	L	155	I	216	S	217	T	319	A	239	I	276	V	342	P	296	S	223	R	224	R	221
2532		A	152	S	122	S	152	A	128	A	156	F	217	F	218	L	320	E	240	E	277	E	343	D	297	T	224	Y	225	Y	222
2533		T	153	E	123	G	153	N	129	S	157	T	218	T	219	A	321	T	241	T	278	T	344	L	298	D	225	A	226	S	223
2534		G	154	G	124	D	154	E	130	S	158	D	219	D	220	D	322	E	242	D	279	E	345	R	299	N	226	V	227	V	224
2535		T	155	A	125	W	155	C	131	C	159	P	220	P	221	P	323	A	243	P	280	P	346	P	300	P	227	A	228	A	225
2536		L	156	L	126	L	156	L	132	L	160	F	221	F	222	F	324	L	245	L	282	L	348	L	302	L	229	F	229	F	226
2537		F	157	Y	127	L	157	L	133	L	161	F	222	F	223	F	325	T	246	T	283	T	349	E	303	A	230	F	230	F	227
2538		W	158	I	128	L	158	I	134	I	162	I	223	I	224	I	326	Y	247	Y	284	Y	350	H	304	H	231	C	231	C	228
2539		M	159	L	129	L	159	L	135	L	163	V	224	V	225	V	327	I	248	V	285	V	351	V	305	V	232	L	232	L	229
2540		E	160	E	130	E	160	E	136	E	164	E	225	E	226	E	328	E	249	E	286	E	352	E	306	E	233	D	233	D	230
2541		I	161	I	131	T	161	F	137	F	165	T	226	T	227	T	329	G	250	G	287	G	353	M	307	A	234	T	234	T	231
2542		V	162	V	132	F	162	V	138	V	166	L	227	L	228	T	330	V	251	V	288	V	354	L	308	V	235	A	235	A	232
2543		L	163	T	133	A	163	M	139	M	167	C	228	C	229	C	331	C	252	C	289	C	355	C	309	C	236	C	236	C	233
2544		V	164	I	134	I	164	I	140	I	168	I	229	I	230	V	332	V	253	V	290	V	356	M	310	I	237	V	237	V	234
2545		V	165	V	135	F	165	V	141	V	169	I	230	I	231	I	333	V	254	V	291	V	357	G	311	A	238	M	238	M	235
2546		F	166	V	136	I	166	V	142	V	170	W	231	W	232	W	334	W	255	W	292	W	358	F	312	W	239	I	239	I	236
2547		F	167	F	137	F	167	F	143	F	171	F	232	F	233	F	335	F	256	F	293	F	359	F	313	F	240	F	240	F	237
2548		G	168	G	138	G	168	G	144	G	172	S	233	S	234	T	336	T	257	T	294	T	360	T	314	T	241	T	241	T	238
2549		T	169	V	139	A	169	L	145	L	173	F	234	F	235	F	337	F	258	F	295	F	361	L	315	M	242	V	242	V	239
2550		E	170	E	140	E	170	E	146	E	174	E	235	E	236	E	338	E	259	E	296	E	362	E	316	E	243	E	243	E	240
2551		Y	171	Y	141	F	171	Y	147	F	175	L	236	F	237	L	339	F	260	F	297	F	363	Y	317	Y	244	Y	244	Y	241
2552		V	172	F	142	A	172	I	148	I	176	V	237	L	238	L	340	L	261	L	298	L	364	L	318	L	245	L	245	L	242
2553		V	173	V	143	L	173	V	149	I	177	V	238	V	239	V	341	M	262	V	299	M	365	L	319	L	246	L	246	L	243
2554		R	174	R	144	R	174	R	150	R	178	R	239	R	240	R	342	R	263	R	300	R	366	R	320	R	247	R	247	R	244
2555		L	175	I	145	I	175	V	151	I	179	F	240	F	241	F	343	V	264	I	301	I	367	L	321	F	248	L	248	L	245
2556		W	176	W	146	W	176	W	152	W	180	F	241	F	242	F	344	I	265	V	302	T	368	A	322	L	249	A	249	F	246
2557		S	177	A	147	A	177	S	153	S	181	A	242	A	243	A	345	F	266	F	303	F	369	S	323	S	250	A	250	A	247
2558		A	178	A	148	A	178	A	154	A	182	C	243	C	244	C	346	C	267	S	304	C	370	T	324	S	251	A	251	A	248
2559		G	179	G	149	G	179	G	155	G	183
2560
2561
2562
2563
2564
2565
2566
2567
2568
2569
2570
2600		C	180	C	150	C	180	C	156	C	184
2601		R	181	C	151	C	181	C	157	C	185
2602		S	182	C	152	C	182	C	158	C	186
2603		K	183	R	153	R	183	R	159	R	187
2604		Y	184	Y	154	Y	184	Y	160	Y	188
2605		V	185	R	155	K	185	R	161	R	189
2606		G	186	G	156	G	186	G	162	G	190
2607		L	187	W	157	W	187	W	163	W	191
2608		W	188	R	158	R	188	Q	164	Q	192	P	244	P	245	P	347	P	268	P	305	P	371	P	325	P	252	P	252	P	249
2609		G	189	G	159	G	189	G	165	G	193	S	245	S	246	S	348	N	269	N	306	D	372	D	326	K	253	S	253	S	250
2610		R	190	R	160	R	190	R	166	R	194	K	246	K	247	K	349	K	270	K	307	K	373	L	327	K	254	R	254	R	251
2611		L	191	L	161	L	191	F	167	L	195	T	247	A	248	A	350	V	271	L	308	V	374	R	328	W	255	Y	255	Y	252
2612		R	192	K	162	K	192	R	168	R	196	D	248	G	249	G	351	E	272	E	309	E	375	R	329	K	256	R	256	R	253
2613		F	193	F	163	F	193	F	169	F	197	F	249	F	250	F	352	F	273	F	310	F	376	F	330	F	257	F	257	F	254
2614		A	194	A	164	A	194	A	170	A	198	F	250	F	251	S	353	I	274	I	311	L	377	A	331	F	258	V	258	I	255
2615		R	195	R	165	R	195	R	171	R	199	K	251	T	252	R	354	K	275	K	312	K	378	R	332	K	259	R	259	R	256
2616		K	196	K	166	K	196	K	172	K	200	N	252	N	253	N	355	N	276	N	313	S	379	S	333	G	260	S	260	S	257
2617		P	197	P	167	P	197	P	173	P	201	I	253	I	254	I	356	S	277	L	314	S	380	A	334	P	261	V	261	V	258
2618		I	198	F	168	L	198	F	174	F	202	M	254	M	255	M	357	L	278	L	315	L	381	L	335	L	262	M	262	M	259
2619
2620
2621
2622
2623
2624
2625
2626
2627
2628
2629
2630
2631
2632
2633
2634
2635
2636
2637
2638

## Sheet: S3
PLIC		Kv7.1		Kv7.2		Kv7.3		Kv7.4		Kv7.5		Kv1.1		Kv1.2		Kv1.5		Kv3.1		Kv3.2		Kv3.3		Kv8.2		Kv2.1		Kv4.2		Kv4.3
		KCNQ1		KCNQ2		KCNQ3		KCNQ4		KCNQ5		KCNA1		KCNA2		KCNA5		KCNC1		KCNC2		KCNC3		KCNV2		KCNB1		KCND2		KCND3
3531
3532
3533
3534
3535
3536
3537
3538
3539
3540
3541
3542
3543
3544
3545
3546
3547		S	199	C	169	C	199	C	175	C	203	N	255	N	256	N	358	N	279	N	316	N	382	N	336	N	263	S	263	S	260
3548		I	200	V	170	M	200	V	176	V	204	F	256	I	257	I	359	I	280	I	317	I	383	L	337	A	264	I	264	I	261
3549		I	201	I	171	L	201	I	177	I	205	I	257	I	258	I	360	I	281	I	318	I	384	V	338	I	265	I	265	I	262
3550		D	202	D	172	D	202	D	178	D	206	D	258	D	259	D	361	D	282	D	319	D	385	D	339	D	266	D	266	D	263
3551		L	203	I	173	I	203	F	179	T	207	I	259	I	260	V	362	F	283	F	320	C	386	L	340	L	267	V	267	V	264
3552		I	204	M	174	F	204	I	180	I	208	V	260	V	261	V	363	V	284	V	321	V	387	V	341	L	268	V	268	V	265
3553		V	205	V	175	V	205	V	181	V	209	A	261	A	262	A	364	A	285	A	322	A	388	A	342	A	269	A	269	A	266
3554		V	206	L	176	L	206	F	182	L	210	I	262	I	263	I	365	I	286	I	323	I	389	I	343	I	270	I	270	I	267
3555		V	207	I	177	I	207	V	183	I	211	I	263	I	264	F	366	L	287	L	324	L	390	L	344	L	271	L	271	M	268
3556		A	208	A	178	A	208	A	184	A	212	P	264	P	265	P	367	P	288	P	325	P	391	P	345	P	272	P	272	P	269
3557		S	209	S	179	S	209	S	185	S	213	Y	265	Y	266	Y	368	F	289	F	326	F	392	L	346	Y	273	Y	273	Y	270
3558		M	210	I	180	V	210	V	186	I	214	F	266	F	267	F	369	Y	290	Y	327	Y	393	Y	347	Y	274	Y	274	Y	271
3559		V	211	A	181	P	211	A	187	A	215	I	267	I	268	I	370	L	291	L	328	L	394	L	348	V	275	I	275	I	272
3560		V	212	V	182	V	212	V	188	V	216	T	268	T	269	T	371	E	292	E	329	E	395	Q	349	T	276	G	276	G	273
3561		L	213	L	183	V	213	I	189	V	217	L	269	L	270	L	372	V	293	V	330	V	396	L	350	I	277	L	277	L	274
3562		C	214	A	184	A	214	A	190	S	218	G	270	G	271	G	373	G	294	G	331	G	397	L	351	F	278	V	278	V	275
3563		V	215	A	185	V	215	A	191	A	219	T	271	T	272	T	374	L	295	L	332	L	398	L	352	L	279	M	279	M	276
3564		G	216	G	186	G	216	G	192	K	220	E	272	E	273	E	375	S	296	S	333	S	399	E	353	T	280	T	280	T	277
3565		S	217	S	187	N	217	T	193	T	221	K	281	Q	283	N	389	S	300	S	337	S	403	R	362
3566		K	218	Q	188	Q	218	Q	194	Q	222	G	282	G	284	G	390	K	301	K	338	K	404	G	363			D	281	N	278
3567
3568
3569
3570
3571
3572
3573
3574
3575
3576
3577
3578
3579
3580
3581
3582
3583
3584
3585
3586
3587
3588
3589
3590
3591
3600		G	219	G	189	G	219	G	195	G	223	E	283	Q	285	Q	391	A	302	A	339	A	405	S	368	Q	288	N	282	N	279
3601		Q	220	N	190	N	220	N	196	N	224	Q	284	Q	286	Q	392	A	303	A	340	A	406	V	369	F	289	E	283	E	280
3602		V	221	V	191	V	221	I	197	I	225	A	285	A	287	A	393	K	304	K	341	K	407	G	370	Q	290	NA	NA	NA	NA
3603
3604
3605
3606
3607
3608
3609
3610
3611
3612
3613
3614
3615
3616
3617
3618
3619
3620
3621
3622
3623
3624
3625
3626
3627
3628
3629
3630
3631
3632
3633
3634
3635
3636
3637
3638
3639
3640
3641
3642
3643
3644

## Sheet: S4
PLIC		Kv7.1		Kv7.2		Kv7.3		Kv7.4		Kv7.5		Kv1.1		Kv1.2		Kv1.5		Kv3.1		Kv3.2		Kv3.3		Kv8.2		Kv2.1		Kv4.2		Kv4.3
		KCNQ1		KCNQ2		KCNQ3		KCNQ4		KCNQ5		KCNA1		KCNA2		KCNA5		KCNC1		KCNC2		KCNC3		KCNV2		KCNB1		KCND2		KCND3
4525
4526
4527
4528
4529
4530
4531
4532
4533
4534
4535
4536
4537
4538
4539
4540
4541		F	222	F	192	L	222	F	198	F	226	T	286	M	288	M	394	D	305	D	342	D	408	K	371	N	291	D	284	D	281
4542		A	223	A	193	A	223	A	199	A	227	S	287	S	289	S	395	V	306	V	343	V	409	V	372	V	292	V	285	V	282
4543		T	224	T	194	NA	NA	T	200	T	228	L	288	L	290	L	396	L	307	L	344	L	410	G	373	R	293	S	286	S	283
4544		S	225	S	195	T	224	S	201	S	229	A	289	A	291	A	397	G	308	G	345	G	411	Q	374	R	294	G	287	G	284
4545		A	226	A	196	S	225	A	202	A	230	I	290	I	292	I	398	F	309	F	346	F	412	V	375	V	295	A	288	A	285
4546		I	227	L	197	L	226	L	203	L	231	L	291	L	293	L	399	L	310	L	347	L	413	L	376	V	296	F	289	F	286
4547		R	228	R	198	R	227	R	204	R	232	R	292	R	294	R	400	R	311	R	348	R	414	R	377	Q	297	V	290	V	287
4548		G	229	S	199	S	228	S	205	S	233	V	293	V	295	V	401	V	312	V	349	V	415	V	378	I	298	T	291	T	288
4549		I	230	L	200	L	229	M	206	L	234	I	294	I	296	I	402	V	313	V	350	V	416	M	379	F	299	L	292	L	289
4550		R	231	R	201	R	230	R	207	R	235	R	295	R	297	R	403	R	314	R	351	R	417	R	380	R	300	R	293	R	290
4551		F	232	F	202	F	231	F	208	F	236	L	296	L	298	L	404	F	315	F	352	F	418	L	381	I	301	V	294	V	291
4552		L	233	L	203	L	232	L	209	L	237	V	297	V	299	V	405	V	316	V	353	V	419	M	382	M	302	F	295	F	292
4553		Q	234	Q	204	Q	233	Q	210	Q	238	R	298	R	300	R	406	R	317	R	354	R	420	R	383	R	303	R	296	R	293
4554		I	235	I	205	I	234	I	211	I	239	V	299	V	301	V	407	I	318	I	355	I	421	I	384	I	304	V	297	V	294
4555		L	236	L	206	L	235	L	212	L	240	F	300	F	302	F	408	L	319	L	356	L	422	F	385	L	305	F	298	F	295
4556		R	237	R	207	R	236	R	213	R	241	R	301	R	303	R	409	R	320	R	357	R	423	R	386	R	306	R	299	R	296
4557		M	238	M	208	M	237	M	214	M	242	I	302	I	304	I	410	I	321	I	358	I	424	I	387	I	307	I	300	I	297
4558		L	239	I	209	L	238	V	215	V	243	F	303	F	305	F	411	F	322	F	359	F	425	L	388	L	308	F	301	F	298
4559		H	240	R	210	R	239	R	216	R	244	K	304	K	306	K	412	K	323	K	360	K	426	K	389	K	309	K	302	K	299
4560		V	241	M	211	M	240	M	217	M	245	L	305	L	307	L	413	L	324	L	361	L	427	L	390	L	310	F	303	F	300
4561		D	242	D	212	D	241	D	218	D	246	S	306	S	308	S	414	T	325	T	362	T	428	A	391	A	311	S	304	S	301
4562		R	243	R	213	R	242	R	219	R	247	R	307	R	309	R	415	R	326	R	363	R	429	R	392	R	312	R	305	R	302
4563		Q	244	R	214	R	243	R	220	R	248	H	308	H	310	H	416	H	327	H	364	H	430	H	393	H	313	H	306	H	303
4564
4565
4566
4567
4568
4569
4570
4571
4572
4573
4574
4575
4576
4600
4601
4602
4603
4604
4605
4606
4607
4608
4609
4610
4611
4612

## Sheet: S5
PLIC			Kv7.1		Kv7.2		Kv7.3		Kv7.4		Kv7.5		Kv1.1		Kv1.2		Kv1.5		Kv3.1		Kv3.2		Kv3.3		Kv8.2		Kv2.1		Kv4.2		Kv4.3
5508			KCNQ1		KCNQ2		KCNQ3		KCNQ4		KCNQ5		KCNA1		KCNA2		KCNA5		KCNC1		KCNC2		KCNC3		KCNV2		KCNB1		KCND2		KCND3
5509
5510
5511
5512
5513
5514
5515
5516
5517
5518	k1		G	245	G	215	G	244	G	221	G	249	S	309	S	311	S	417	F	328	F	365	F	431	S	394	S	314	S	307	S	304
5519	k2		G	246	G	216	G	245	G	222	G	250	K	310	K	312	K	418	V	329	V	366	V	432	T	395	T	315	Q	308	Q	305
5520	k3		T	247	T	217	T	246	T	223	T	251	G	311	G	313	G	419	G	330	G	367	G	433	G	396	G	316	G	309	G	306
5521	k4		W	248	W	218	W	247	W	224	W	252	L	312	L	314	L	420	L	331	L	368	L	434	L	397	L	317	L	310	L	307
5522	k5		R	249	K	219	K	248	K	225	K	253	Q	313	Q	315	Q	421	R	332	R	369	R	435	R	398	Q	318	R	311	R	308
5523	k6		L	250	L	220	L	249	L	226	L	254	I	314	I	316	I	422	V	333	V	370	V	436	A	399	S	319	I	312	I	309
5524	k7		L	251	L	221	L	250	L	227	L	255	L	315	L	317	L	423	L	334	L	371	L	437	F	400	L	320	L	313	L	310
5525	k8		G	252	G	222	G	251	G	228	G	256	G	316	G	318	G	424	G	335	G	372	G	438	G	401	G	321	G	314	G	311
5526	k9		S	253	S	223	S	252	S	229	S	257	Q	317	Q	319	K	425	H	336	H	373	H	439	F	402	F	322	Y	315	Y	312
5527	k10		V	254	V	224	A	253	V	230	V	258	T	318	T	320	T	426	T	337	T	374	T	440	T	403	T	323	T	316	T	313
5528	k11		V	255	V	225	I	254	V	231	V	259	L	319	L	321	L	427	L	338	L	375	L	441	L	404	L	324	L	317	L	314
5529	k12		F	256	Y	226	C	255	Y	232	Y	260	K	320	K	322	Q	428	R	339	R	376	R	442	R	405	R	325	K	318	K	315
5530	o1		I	257	A	227	A	256	A	233	A	261	A	321	A	323	A	429	A	340	A	377	A	443	Q	406	R	326	S	319	S	316
5531	o2		H	258	H	228	H	257	H	234	H	262	S	322	S	324	S	430	S	341	S	378	S	444	C	407	S	327	C	320	C	317
5532	o3		R	259	S	229	S	258	S	235	S	263	M	323	M	325	M	431	T	342	T	379	T	445	Y	408	Y	328	A	321	A	318
5533	o4		Q	260	K	230	K	259	K	236	K	264	R	324	R	326	R	432	N	343	N	380	N	446	Q	409	N	329	S	322	S	319
5534	o5		E	261	E	231	E	260	E	237	E	265	E	325	E	327	E	433	E	344	E	381	E	447	Q	410	E	330	E	323	E	320
5535	o6		L	262	L	232	L	261	L	238	L	266	L	326	L	328	L	434	F	345	F	382	F	448	V	411	L	331	L	324	L	321
5536	o7		I	263	V	233	I	262	I	239	I	267	G	327	G	329	G	435	L	346	L	383	L	449	G	412	G	332	G	325	G	322
5537	o8		T	264	T	234	T	263	T	240	T	268	L	328	L	330	L	436	L	347	L	384	L	450	C	413	L	333	F	326	F	323
5538	o9		T	265	A	235	A	264	A	241	A	269	L	329	L	331	L	437	L	348	L	385	L	451	L	414	L	334	L	327	L	324
5539	o10		L	266	W	236	W	265	W	242	W	270	I	330	I	332	I	438	I	349	I	386	I	452	L	415	I	335	L	328	L	325
5540	o11		Y	267	Y	237	Y	266	Y	243	Y	271	F	331	F	333	F	439	I	350	I	387	I	453	L	416	L	336	F	329	F	326
5541	o12		I	268	I	238	I	267	I	244	I	272	F	332	F	334	F	440	F	351	F	388	F	454	F	417	F	337	S	330	S	327
5542	o13		G	269	G	239	G	268	G	245	G	273	L	333	L	335	L	441	L	352	L	389	L	455	I	418	L	338	L	331	L	328
5543	o14		F	270	F	240	F	269	F	246	F	274	F	334	F	336	F	442	A	353	A	390	A	456	A	419	A	339	T	332	T	329
5544	o15		L	271	L	241	L	270	L	247	L	275	I	335	I	337	I	443	L	354	L	391	L	457	M	420	M	340	M	333	M	330
5545	o16		G	272	C	242	T	271	V	248	V	276	G	336	G	338	G	444	G	355	G	392	G	458	G	421	G	341	A	334	A	331
5546	o17		L	273	L	243	L	272	L	249	L	277	V	337	V	339	V	445	V	356	V	393	V	459	I	422	I	342	I	335	I	332
5547	o18		I	274	I	244	I	273	I	250	I	278	I	338	I	340	I	446	L	357	L	394	L	460	F	423	M	343	I	336	I	333
5548	o19		F	275	L	245	L	274	F	251	F	279	L	339	L	341	L	447	I	358	I	395	I	461	T	424	I	344	I	337	I	334
5549	o20		S	276	A	246	S	275	A	252	S	280	F	340	F	342	F	448	F	359	F	396	F	462	F	425	F	345	F	338	F	335
5550	o21		S	277	S	247	S	276	S	253	S	281	S	341	S	343	S	449	A	360	A	397	A	463	S	426	S	346	A	339	A	336
5551	o22		Y	278	F	248	F	277	F	254	F	282	S	342	S	344	S	450	T	361	T	398	T	464	A	427	S	347	T	340	T	337
5552	o23		F	279	L	249	L	278	L	255	L	283	A	343	A	345	A	451	M	362	M	399	M	465	A	428	L	348	V	341	V	338
5553	o24		V	280	V	250	V	279	V	256	V	284	V	344	V	346	V	452	I	363	I	400	I	466	V	429	V	349	M	342	M	339
5554	o25		Y	281	Y	251	Y	280	Y	257	Y	285	Y	345	Y	347	Y	453	Y	364	Y	401	Y	467	Y	430	F	350	F	343	F	340
5555	o26		L	282	L	252	L	281	L	258	L	286	F	346	F	348	F	454	Y	365	Y	402	Y	468	S	431	F	351	Y	344	Y	341
5556	o27		A	283	A	253	V	282	A	259	V	287	A	347	A	349	A	455	A	366	A	403	A	469	V	432	A	352	A	345	A	342
5557	o28		E	284	E	254	E	283	E	260	E	288	E	348	E	350	E	456	E	367	E	404	E	470	E	433	E	353	E	346	E	343
5558
5559
5560
5561
5562
5563
5564
5565
5566
5567
5568
5569
5570
5571
5572
5573
5574
5575
5576
5577
5578
5579
5580
5581
5582
5583
5600			K	285	K	255	K	284	K	261	K	289	A	349	A	351	A	457	R	368	R	405	R	471	H	434	K	354	K	347	K	344
5601			D	286	G	256	D	285	D	262	D	290	E	350	D	352	D	458	I	369	V	406	I	472	D	435	D	355	G	348	G	345
5602			A	287	E	257	V	286	A	263	A	291	E	351	E	353	N	459	G	370	G	407	G	473	V	436	E	356	S	349	S	346
5603			V	288			P	287											A	371	A	408	A	474
5604			N	289			E	288											Q	372	Q	409	D	475
5605			E	290			E	294											A	378	A	415	G	481
5606			S	291			E	295											S	379	S	416	S	482
5607			G	292			M	296					A	352	R	354	Q	460	E	380	E	417	N	483	P	437	D	357	S	350	S	347
5608			R	293	N	258	K	297	N	264	N	292	E	353	E	355	G	461	H	381	H	418	H	484	S	438	D	358	A	351	A	348
5609			V	294	D	259	E	298	S	265	K	293	S	354	S	356	T	462	T	382	T	419	T	485	T	439	T	359	S	352	S	349
5610			E	295	H	260	E	299	D	266	E	294	H	355	Q	357	H	463	H	383	Q	420	Y	486	N	440	K	360	K	353	K	350
5611			F	296	F	261	F	300	F	267	F	295	F	356	F	358	F	464	F	384	F	421	F	487	F	441	F	361	F	354	F	351
5612			G	297	D	262	E	301	S	268	S	296	S	357	P	359	S	465	K	385	K	422	K	488	T	442	K	362	T	355	T	352
5613			S	298	T	263	T	302	S	269	T	297	S	358	S	360	S	466	N	386	N	423	N	489	T	443	S	363	S	356	S	353
5614
5615
5616
5617
5618
5619
5620
5621
5622
5623
5624
5625
5626
5627
5628
5629
5630
5631
5632
5633
5634
5635
5636
5637
5638
5639
5640
5641
5642
5643
5644
5645
5646
5647
5648
5649
5650
5651
5652
5653
5654
5655
5656
5657
5658
5659
5660
5661
5662
5663
5664
5665
5666
5667
5668
5669
5670
5671
5672
5673
5674
5675
5676
5677
5678
5679
5680
5681
5682
5683
5684
5685
5686
5687
5688
5689
5690
5691
5692
5693
5694
5695
5696
5697
5698
5699
5700
5701
5702
5703
5704
5705
5706
5707
5708
5709
5710

## Sheet: P
PLIC			Kv7.1		Kv7.2		Kv7.3		Kv7.4		Kv7.5		Kv1.1		Kv1.2		Kv1.5		Kv3.1		Kv3.2		Kv3.3		Kv8.2		Kv2.1		Kv4.2		Kv4.3
			KCNQ1		KCNQ2		KCNQ3		KCNQ4		KCNQ5		KCNA1		KCNA2		KCNA5		KCNC1		KCNC2		KCNC3		KCNV2		KCNB1		KCND2		KCND3
5836	p36		Y	299	Y	264	Y	303	Y	270	Y	298	I	359	I	361	I	467	I	387	I	424	I	490	I	444	I	364	I	357	I	354
5837	p37		A	300	A	265	A	304	A	271	A	299	P	360	P	362	P	468	P	388	P	425	P	491	P	445	P	365	P	358	P	355
5838	p38		D	301	D	266	D	305	D	272	D	300	D	361	D	363	D	469	I	389	I	426	I	492	H	446	A	366	A	359	A	356
5839	p39		A	302	A	267	A	306	S	273	A	301	A	362	A	364	A	470	G	390	G	427	G	493	S	447	S	367	A	360	S	357
5840	p40		L	303	L	268	L	307	L	274	L	302	F	363	F	365	F	471	F	391	F	428	F	494	W	448	F	368	F	361	F	358
5841	p41		W	304	W	269	W	308	W	275	W	303	W	364	W	366	W	472	W	392	W	429	W	495	W	449	W	369	W	362	W	359
5842	p42		W	305	W	270	W	309	W	276	W	304	W	365	W	367	W	473	W	393	W	430	W	496	W	450	W	370	Y	363	Y	360
5843	p43		G	306	G	271	G	310	G	277	G	305	A	366	A	368	A	474	A	394	A	431	A	497	A	451	A	371	T	364	T	361
5844	p44		V	307	L	272	L	311	T	278	T	306	V	367	V	369	V	475	V	395	V	432	V	498	A	452	T	372	I	365	I	362
5845	p45		V	308	I	273	I	312	I	279	I	307	V	368	V	370	V	476	V	396	V	433	V	499	V	453	I	373	V	366	V	363
5846	p46		T	309	T	274	T	313	T	280	T	308	S	369	S	371	T	477	T	397	T	434	T	500	S	454	T	374	T	367	T	364
5847	p47		V	310	L	275	L	314	L	281	L	309	M	370	M	372	M	478	M	398	M	435	M	501	I	455	M	375	M	368	M	365
5848	p48		T	311	T	276	A	315	T	282	T	310	T	371	T	373	T	479	T	399	T	436	T	502	S	456	T	376	T	369	T	366
5849	p49		T	312	T	277	T	316	T	283	T	311	T	372	T	374	T	480	T	400	T	437	T	503	T	457	T	377	T	370	T	367
5850	p50		I	313	I	278	I	317	I	284	I	312	V	373	V	375	V	481	L	401	L	438	L	504	V	458	V	378	L	371	L	368
5851	p51		G	314	G	279	G	318	G	285	G	313	G	374	G	376	G	482	G	402	G	439	G	505	G	459	G	379	G	372	G	369
5852	p52		Y	315	Y	280	Y	319	Y	286	Y	314	Y	375	Y	377	Y	483	Y	403	Y	440	Y	506	Y	460	Y	380	Y	373	Y	370
5853	p53		G	316	G	281	G	320	G	287	G	315	G	376	G	378	G	484	G	404	G	441	G	507	G	461	G	381	G	374	G	371
5854	p54		D	317	D	282	D	321	D	288	D	316	D	377	D	379	D	485	D	405	D	442	D	508	D	462	D	382	D	375	D	372
5855	p55		K	318	K	283	K	322	K	289	K	317	M	378	M	380	M	486	M	406	M	443	M	509	M	463	I	383	M	376	M	373
5856	p56		V	319	Y	284	T	323	T	290	T	318	Y	379	V	381	R	487	Y	407	Y	444	Y	510	Y	464	Y	384	V	377	V	374
5857	p57		P	320	P	285	P	324	P	291	P	319	P	380	P	382	P	488	P	408	P	445	P	511	P	465	P	385	P	378	P	375
5858	p58		Q	321	Q	286	K	325	H	292	L	320	V	381	T	383	I	489	Q	409	Q	446	K	512	E	466	K	386	K	379	K	376
5859	p59		T	322	T	287	T	326	T	293	T	321	T	382	T	384	T	490	T	410	T	447	T	513	T	467	T	387	T	380	T	377

## Sheet: S6
PLIC	TZ		Kv7.1		Kv7.2		Kv7.3		Kv7.4		Kv7.5		Kv1.1		Kv1.2		Kv1.5		Kv3.1		Kv3.2		Kv3.3		Kv8.2		Kv2.1		Kv4.2		Kv4.3
			KCNQ1		KCNQ2		KCNQ3		KCNQ4		KCNQ5		KCNA1		KCNA2		KCNA5		KCNC1		KCNC2		KCNC3		KCNV2		KCNB1		KCND2		KCND3
6537	i1		W	323	W	288	W	327	W	294	W	322	I	383	I	385	V	491	W	411	W	448	W	514	H	468	L	388	I	381	I	378
6538	i2		V	324	N	289	E	328	L	295	L	323	G	384	G	386	G	492	S	412	S	449	S	515	L	469	L	389	A	382	A	379
6539	i3		G	325	G	290	G	329	G	296	G	324	G	385	G	387	G	493	G	413	G	450	G	516	G	470	G	390	G	383	G	380
6540	i4		K	326	R	291	R	330	R	297	R	325	K	386	K	388	K	494	M	414	M	451	M	517	R	471	K	391	K	384	K	381
6541	i5		T	327	L	292	L	331	V	298	L	326	I	387	I	389	I	495	L	415	L	452	L	518	F	472	I	392	I	385	I	382
6542	i6		I	328	L	293	I	332	L	299	L	327	V	388	V	390	V	496	V	416	V	453	V	519	F	473	V	393	F	386	F	383
6543	i7		A	329	A	294	A	333	A	300	S	328	G	389	G	391	G	497	G	417	G	454	G	520	A	474	G	394	G	387	G	384
6544	i8		S	330	A	295	A	334	A	301	A	329	S	390	S	392	S	498	A	418	A	455	A	521	F	475	G	395	S	388	S	385
6545	i9		C	331	T	296	T	335	G	302	G	330	L	391	L	393	L	499	L	419	L	456	L	522	L	476	L	396	I	389	I	386
6546	i10		F	332	F	297	F	336	F	303	F	331	C	392	C	394	C	500	C	420	C	457	C	523	C	477	C	397	C	390	C	387
6547	i11		S	333	T	298	S	337	A	304	A	332	A	393	A	395	A	501	A	421	A	458	A	524	I	478	C	398	S	391	S	388
6548	i12		V	334	L	299	L	338	L	305	L	333	I	394	I	396	I	502	L	422	L	459	L	525	A	479	I	399	L	392	L	389
6549	i13		F	335	I	300	I	339	L	306	L	334	A	395	A	397	A	503	A	423	A	460	A	526	F	480	A	400	S	393	S	390
6550	i14		A	336	G	301	G	340	G	307	G	335	G	396	G	398	G	504	G	424	G	461	G	527	G	481	G	401	G	394	G	391
6551	i15		I	337	V	302	V	341	I	308	I	336	V	397	V	399	V	505	V	425	V	462	V	528	I	482	V	402	V	395	V	392
6552	i16		S	338	S	303	S	342	S	309	S	337	L	398	L	400	L	506	L	426	L	463	L	529	I	483	L	403	L	396	L	393
6553	i17		F	339	F	304	F	343	F	310	F	338	T	399	T	401	T	507	T	427	T	464	T	530	L	484	V	404	V	397	V	394
6554	i18		F	340	F	305	F	344	F	311	F	339	I	400	I	402	I	508	I	428	I	465	I	531	N	485	I	405	I	398	I	395
6555	i19		A	341	A	306	A	345	A	312	A	340	A	401	A	403	A	509	A	429	A	466	A	532	G	486	A	406	A	399	A	396
6556	i20		L	342	L	307	L	346	L	313	L	341	L	402	L	404	L	510	M	430	M	467	M	533	M	487	L	407	L	400	L	397
6557	i21		P	343	P	308	P	347	P	314	P	342	P	403	P	405	P	511	P	431	P	468	P	534	P	488	P	408	P	401	P	398
6558	i22		A	344	A	309	A	348	A	315	A	343	V	404	V	406	V	512	V	432	V	469	V	535	I	489	I	409	V	402	V	399
6559	i23		G	345	G	310	G	349	G	316	G	344	P	405	P	407	P	513	P	433	P	470	P	536	S	490	P	410	P	403	P	400
6560	i24		I	346	I	311	I	350	I	317	I	345	V	406	V	408	V	514	V	434	V	471	V	537	I	491	I	411	V	404	V	401
6561	i25		L	347	L	312	L	351	L	318	L	346	I	407	I	409	I	515	I	435	I	472	I	538	L	492	I	412	I	405	I	402
6562	i26		G	348	G	313	G	352	G	319	G	347	V	408	V	410	V	516	V	436	V	473	V	539	Y	493	V	413	V	406	V	403
6563	i27		S	349	S	314	S	353	S	320	S	348	S	409	S	411	S	517	N	437	N	474	N	540	N	494	N	414	S	407	S	404
6564	i28		G	350	G	315	G	354	G	321	G	349	N	410	N	412	N	518	N	438	N	475	N	541	K	495	N	415	N	408	N	405
6565	i29		F	351	F	316	L	355	F	322	F	350	F	411	F	413	F	519	F	439	F	476	F	542	F	496	F	416	F	409	F	406
6566	i30		A	352	A	317	A	356	A	323	A	351	N	412	N	414	N	520	G	440	G	477	G	543	S	497	S	417	S	410	S	407
6567	i31		L	353	L	318	L	357	L	324	L	352	Y	413	Y	415	Y	521	M	441	M	478	M	544	D	498	E	418	R	411	R	408
6568	i32		K	354	K	319	K	358	K	325	K	353	F	414	F	416	F	522	Y	442	Y	479	Y	545	Y	499	F	419	I	412	I	409
6569	i33		V	355	V	320	V	359	V	326	V	354	Y	415	Y	417	Y	523	Y	443	Y	480	Y	546	Y	500	Y	420	Y	413	Y	410
6570	i34		Q	356	Q	321	Q	360	Q	327	Q	355	H	416	H	418	H	524	S	444	S	481	S	547	S	501	K	421	H	414	H	411
6571	i35		Q	357	E	322	E	361	E	328	E	356	R	417	R	419	R	525	L	445	L	482	L	548	K	502	E	422	Q	415	Q	412
6572	i36		K	358	Q	323	Q	362	Q	329	Q	357	E	418	E	420	E	526	A	446	A	483	A	549	L	503	Q	423	N	416	N	413
6573			Q	359	H	324	H	363	H	330	H	358	T	419	T	421	T	527	M	447	M	484	M	550	K	504	K	424	Q	417	Q	414
6574			R	360	R	325	R	364	R	331	R	359	E	420	E	422	D	528	A	448	A	485	A	551	A	505	R	425	R	418	R	415

## Sheet: S7
PLIC		Kv7.1		Kv7.2		Kv7.3		Kv7.4		Kv7.5		Kv1.1		Kv1.2		Kv1.5		Kv3.1		Kv3.2		Kv3.3		Kv8.2		Kv2.1		Kv4.2		Kv4.3
		KCNQ1		KCNQ2		KCNQ3		KCNQ4		KCNQ5		KCNA1		KCNA2		KCNA5		KCNC1		KCNC2		KCNC3		KCNV2		KCNB1		KCND2		KCND3
7000		Q	361	Q	326	Q	365	Q	332	Q	360	G	421	G	423	H	529	K	449	K	486	K	552	Y	506	Q	426	A	419	A	416
7001		K	362	K	327	K	366	K	333	K	361	E	422	E	424	E	530	Q	450	Q	487	Q	553	E	507	E	427	D	420	D	417
7002		H	363	H	328	H	367	H	334	H	362	E	423	E	425	E	531	K	451	K	488	K	554	Y	508	K	428	K	421	K	418
7003		F	364	F	329	F	368	F	335	F	363	Q	424	Q	426	P	532	L	452	L	489	L	555	T	509	A	429	R	422	R	419
7004		N	365	E	330	E	369	E	336	E	364	A	425	A	427	A	533	P	453	P	490	P	556	T	510	I	430	R	423	R	420
7005		R	366	K	331	K	370	K	337	K	365	Q	426	Q	428	V	534	K	454	R	491	K	557	I	511	K	431	A	424	A	421
7006		Q	367	R	332	R	371	R	338	R	366							K	455	K	492	K	558	R	512	R	432	Q	425	Q	422
7007		I	368	R	333	R	372	R	339	R	367	L	427	Y	429	L	535	K	456	R	493	K	559	R	513	R	433	K	426	K	423
7008		P	369	N	334	K	373	M	340	N	368	L	428	L	430	K	536	K	457	K	494	N	560	E	514	E	434	K	427	K	424
7009		A	370	P	335	P	374	P	341	P	369	H	429	Q	431	E	537	K	458	K	495	K	561	R	515	A	435	A	428	A	425
7010		A	371	A	336	A	375	A	342	A	370
7011		A	372	A	337	A	376	A	343	A	371
7012		S	373	G	338	E	377	N	344	N	372							H	459	H	496	H	562					R	429	R	426
7013		L	374	L	339	L	378	L	345	L	373	V	430	V	432	E	538	I	460	I	497	I	563	G	516	L	436	L	430	L	427
7014		I	375	I	340	I	379	I	346	I	374							P	461	P	498	P	564	E	517	E	437	A	431	A	428
7015		Q	376	Q	341	Q	380	Q	347	Q	375					Q	539											R	432	R	429
7016		T	377	S	342	A	381	A	348	C	376
7017		A	378	A	343	A	382	A	349	V	377
7018		W	379	W	344	W	383	W	350	W	378			T	433	G	540											I	433	I	430
7019		R	380	R	345	R	384	R	351	R	379	S	431	S	434	T	541	R	462	P	499	R	565			R	438	R	434	R	431
7020		C	381	F	346	Y	385	L	352	S	380	S	432	C	435	Q	542	P	463	A	500	P	566			A	439	A	435	V	432
7021		Y	382	Y	347	Y	386	Y	353	Y	381					S	543	P	464	P	501	P	567			K	440	A	436	A	433
7022		A	383	A	348	A	387	S	354	A	382					Q	544	Q	465	Q	502	Q	568			R	441	K	437	K	434
7023		A	384	T	349	T	388	T	355	A	383							L	466	A	503	P	569			N	442	S	438	T	435
7024		E	385	N	350	N	389	D	356	D	384							G	467	S	504	G	570			G	443	G	439	G	436
7025		N	386	L	351	P	390	M	357	E	385							S	468	S	505	S	571			S	444	S	440	S	437
7026		P	387	S	352	N	391	S	358	K	386							P	469	P	506	P	572			K	451	A	441	S	438
7027		D	388	R	353	R	392	R	359	S	387							N	470	T	507	N	573			D	452	N	442	N	439
7028		S	389	H	357	V	396	T	363	I	390							K	473	K	510	K	576	Q	522	R	456	Q	446	H	443
7029		S	390	S	358	A	397	A	364	A	391							S	474	T	511	P	577			S	457	S	447	S	444
7030		T	391	T	359	T	398	T	365	T	392
7031		W	392	W	360	W	399	W	366	W	393
7032		K	393	Q	361	R	400	Y	367	K	394
7033		I	394	Y	362	F	401	Y	368	P	395
7034		Y	395	Y	363	Y	402	Y	369	H	396
7035		I	396	E	364	E	403	D	370	L	397
7036		R	397	R	365	S	404	S	371	K	398
7037		K	398	T	366	V	405	I	372	A	399
7038		A	399	V	367	V	406	L	373	L	400
7039		P	400	P	370	P	409	P	374	H	401
7040		R	401	M	371	F	410	S	375
7041		S	402	Y	372	F	411	F	376
7042		H	403	S	373	R	412	R	377
7043		T	404	S	374			E	378
7044		L	405	Q	375			L	379
7045		L	406	F	405			V	399	C	403	N	434	K	437	G	551									K	538			Y	491
7046		S	407	R	406			R	400	S	404					R	554
7047		P	408	P	411			P	405	P	405
7048		S	409	E	412			D	406	T	406
7049		P	410	P	413			G	407	K	407
7050		K	411	S	414	K	413	A	408	K	408
7051		P	412	P	415	E	414	P	409	E	409
7052		K	413	S	416	Q	415	S	410	Q	410	S	437	S	440	S	559									S	541			D	494
7053		K	414	K	417			R	411			D	438	S	441	R	560									Q	542			D	495
7054		S	415	S	434	S	421	S	431	S	416
7055		V	416	K	436	K	423	R	433	K	418
7056		V	417	V	437	L	424	M	434	L	419
7057		V	418	S	438	G	425	G	435	S	420
7058		K	419	L	439	L	426	I	436	F	421
7059		K	420	K	440	L	427	K	437	K	422
7060		K	421	D	441	D	428	D	438	E	423
7061		K	422	R	442	R	429	R	439	R	424
7062		F	423	V	443	V	430	I	440	V	425
7063		K	424			R	431	R	441	R	426
7064		L	425	F	444	L	432	M	442	M	427
7065		D	426	S	445	S	433	G	443	A	428
7066		K	427	S	446	N	434	S	444	S	429
7067		D	428	P	447	P	435	S	445	P	430
7068		N	429	R	448	R	436	Q	446	R	431
7069		G	430	G	449	G	437	R	447	G	432
7070		V	431	V	450	S	438	R	448	Q	433
7071		T	432	A	451	N	439	T	449	S	434
7072		P	433	A	452	T	440	G	450	I	435
7073		G	434	K	453	K	441	P	451	K	436
7074		E	435	G	454	G	442	S	452	S	437
7075		K	436	K	455	K	443	K	453	R	438
7076		M	437	G	456	L	444	Q	454	Q	439
7077		L	438	P	458			L	456
7078		T	439	Q	459	F	445	A	457	A	440
7079		V	440	A	460			P	458	S	441
7080		P	441	Q	461			P	459	V	442
7081		H	442	T	462			T	460	G	443
7082		I	443	V	463			M	461	D	444
7083		T	444	R	464			P	462	R	445
7084		C	445	R	465			T	463	R	446
7085		D	446	S	466	T	446	S	464	S	447
7086		P	447	P	467	P	447	P	465	P	448
7087		P	448	S	468	L	448	S	466	S	449
7088		E	449	A	469	N	449	S	467	T	450
7089		E	450	D	470	V	450	E	468	D	451
7090		R	451	Q	471	D	451	Q	469	I	452
7091		R	452	S	472	A	452	V	470	T	453
7092		L	453
7093		D	454
7094		H	455
7095		F	456
7096		S	457					G	471			S	442	K	445	C	564									N	546			S	499
7097		V	458	L	473	I	453	E	472	A	454	R	443	K	446	K	565									T	547			V	500
7098		D	459	E	474	E	454	A	473	E	455
7099		G	460	D	475	E	455	T	474	G	456
7100		Y	461
7101		D	462
7102		S	463
7103		S	464
7104		V	465											S	447
7105		R	466									R	444	R	448											K	548			R	501
7106		K	467									S	445	S	449											E	549			T	502
7107		S	468	S	476	S	456	S	475	S	457	S	446	A	450											S	550			S	503
7108		P	469	P	477	P	457	P	476	P	458
7109		T	470	S	478	S	458	T	477	T	459	S	447	S	451									R	523	A	551
7110		L	471	K	479	K	459	K	478	K	460	T	448	T	452															T	504
7111		L	472	V	480	E	460	V	479	V	461	M	449	I	453															I	505
7112		E	473	P	481	P	461	Q	480	Q	462	S	450	S	454									A	524	A	552			K	506
7113		V	474	K	482	K	462	K	481	K	463	K	451	K	455									R	525	Q	553	N	490	N	507
7114		S	475	S	483	P	463	S	482	S	464	S	452	S	456									K	526	S	554	H	491	H	508
7115		M	476	W	484	V	464	W	483	W	465	E	453	D	457									K	527	K	555	E	492	E	509
7116		P	477	S	485	G	465	S	484	S	466
7117		H	478	F	486	L	466	F	485	F	467
7118		F	479	G	487	N	467	N	486	N	468	Y	454	Y	458									I	528	P	556	F	493	F	510
7119		M	480	D	488	N	468	D	487	D	469	M	455	M	459									A	529	K	557	V	494	I	511
7120		R	481	R	489	K	469	R	488	R	470																	D	495	D	512
7121		T	482	S	490	E	470	T	489	T	471																	E	496	E	513
7122		N	483																									Q	497	Q	514
7123		S	484	R	491	R	471	R	490	R	472																	V	498	M	515
7124		F	485	A	492	F	472	F	491	F	473																	F	499	F	516
7125		A	486	R	493	R	473	R	492	R	474
7126		E	487	Q	494	T	474	A	493	P	475	E	456	E	460													E	500	E	517
7127		D	488	A	495	A	475	S	494	S	476															E	558	E	501	Q	518
7128		L	489	F	496	F	476	L	495	L	477															E	559	S	502	N	519
7129		D	490	R	497	R	477	R	496	R	478															L	560	C	503	C	520
7130		L	491	I	498	M	478	L	497	L	479															E	561	M	504	M	521
7131		E	492	P	513	T	492	P	507	G	495															M	562	E	505	E	522
7132		G	493	G	514	G	493	S	508	T	496															E	563	V	506	S	523
7133		E	494	E	515	D	494	E	509	D	497															S	564	A	507	S	524
7134		T	495	D	516	P	495	E	510	D	498															I	565	T	508	M	525
7135		L	496	I	517	M	496	V	511	V	499																	V	509	Q	526
7136		L	497	V	518	A	497	A	512	Y	500																	N	510	N	527
7137		T	498	P	524	G	503	Q	518	Q	506																	R	511	Y	528
7138		P	499	C	525	N	504	C	519	C	507															P	566	P	512	P	529
7139		I	500	E	526	D	505	E	520	D	508											P	581			S	567	S	513	S	530
7140		T	501	F	527	F	506	L	521	V	509											P	582			P	568	S	514	T	531
7141		H	502	V	528	P	507	T	522	S	510											P	583			V	569	H	515	R	532
7142		I	503	T	529	I	508	V	523	V	511											P	584			A	570	S	516	S	533
7143		S	504	E	530	E	509	D	524	E	512											P	585			P	571
7144		Q	505	D	531	D	510	D	525	D	513											H	588			T	574	S	518	S	535
7145		L	506	L	532	M	511	I	526	L	514											H	589			R	575	L	519	L	536
7146		R	507	T	533	I	512	M	527	T	515											G	590			T	576	S	520	S	537
7147		E	508	P	534	P	513	P	528	P	516																	S	521	S	538
7148		H	509	G	535	T	514	A	529	P	517																	Q	522	H	539
7149		H	510	L	536	L	515	V	530	L	518											S	591			E	577	Q	523	P	540
7150		R	511	K	537	K	516	K	531	K	519											G	592			G	578	G	524	G	541
7151		A	512	V	538	A	517	T	532	T	520											G	593			V	579	V	525	L	542
7152		T	513	S	539	A	518	V	533	V	521															S	660
7153		I	514	I	540	I	519	I	534	I	522															M	661
7154		K	515	R	541	R	520	R	535	R	523															K	662
7155		V	516	A	542	A	521	S	536	A	524															T	663
7156		I	517	V	543	V	522	I	537	I	525															N	664
7157		R	518	C	544	R	523	R	538	R	526															N	665
7158		R	519	V	545	I	524	I	539	I	527															P	666
7159		M	520	M	546	L	525	L	540	M	528															L	667
7160		Q	521	R	547	Q	526	K	541	K	529															K	668
7161		Y	522	F	548	F	527	F	542	F	530															L	669
7162		F	523	L	549	R	528	L	543	H	531															R	670
7163		V	524	V	550	L	529	V	544	V	532															A	671
7164		A	525	S	551	Y	530	A	545	A	533															L	672
7165		K	526	K	552	K	531	K	546	K	534															K	673
7166		K	527	R	553	K	532	R	547	R	535															V	674
7167		K	528	K	554	K	533	K	548	K	536															N	675
7168		F	529	F	555	F	534	F	549	F	537															F	676
7169		Q	530	K	556	K	535	K	550	K	538															M	677
7170		Q	531	E	557	E	536	E	551	E	539															E	678
7171		A	532	S	558	T	537	T	552	T	540
7172		R	533	L	559	L	538	L	553	L	541
7173		K	534	R	560	R	539	R	554	R	542
7174		P	535	P	561	P	540	P	555	P	543
7175		Y	536	Y	562	Y	541	Y	556	Y	544
7176		D	537	D	563	D	542	D	557	D	545
7177		V	538	V	564	V	543	V	558	V	546
7178		R	539	M	565	K	544	K	559	K	547
7179		D	540	D	566	D	545	D	560	D	548
7180		V	541	V	567	V	546	V	561	V	549
7181		I	542	I	568	I	547	I	562	I	550
7182		E	543	E	569	E	548	E	563	E	551
7183		Q	544	Q	570	Q	549	Q	564	Q	552
7184		Y	545	Y	571	Y	550	Y	565	Y	553
7185		S	546	S	572	S	551	S	566	S	554
7186		Q	547	A	573	A	552	A	567	A	555
7187		G	548	G	574	G	553	G	568	G	556
7188		H	549	H	575	H	554	H	569	H	557
7189		L	550	L	576	L	555	L	570	L	558
7190		N	551	D	577	D	556	D	571	D	559
7191		L	552	M	578	M	557	M	572	M	560
7192		M	553	L	579	L	558	L	573	L	561
7193		V	554	S	580	S	559	G	574	C	562
7194		R	555	R	581	R	560	R	575	R	563
7195		I	556	I	582	I	561	I	576	I	564
7196		K	557	K	583	K	562	K	577	K	565
7197		E	558	S	584	Y	563	S	578	S	566
7198		L	559	L	585	L	564	L	579	L	567
7199		Q	560	Q	586	Q	565	Q	580	Q	568
7200		R	561	S	587	T	566	T	581	T	569
7201		R	562	R	588	R	567	R	582	R	570
7202		L	563	V	589	I	568	V	583	V	571
7203		D	564	D	590	D	569	D	584	D	572
7204		Q	565	Q	591	M	570	Q	585	Q	573
7205		S	566	I	592	I	571	I	586	I	574
7206		I	567	V	593	F	572	V	587	L	575
7207		G	568	G	594	T	573	G	588	G	576
7208		K	569	R	595	P	574	R	589	K	577
7209		P	570	G	596	G	575	G	590	G	578
7210		S	571	P	597	P	576	P	591	Q	579
7211		L	572	A	598	P	577	G	592	I	580
7212		F	573	I	599	S	578	D	593	T	581
7213		I	574	T	600	T	579	R	594	S	582
7214		S	575
7215		V	576	D	601	P	580	K	595	D	583
7216		S	577	K	602	K	581	A	596	K	584
7217		E	578			H	582	R	597	K	585
7218		K	579			K	583	E	598
7219		S	580	D	603	K	584	K	599	S	586
7220		K	581	R	604	S	585	G	600	R	587
7221		D	582	T	605	Q	586	D	601	E	588
7222		R	583	K	606	K	587	K	602	K	589
7223		G	584	G	607	G	588	G	603	I	590
7224		S	585	P	608	P	608	P	604	T	591
7225		N	586	P	617	Q	616	I	613	L	600							E	494	R	531	E	652			P	686	K	536	K	553
7226		T	587	S	618	S	617	S	614	S	601
7227		I	588	M	619	M	618	M	615	M	602
7228		G	589	M	620	M	619	M	616	L	603
7229		A	590	G	621	G	620	G	617	G	604
7230		R	591	R	622	K	621	R	618	R	605
7231		L	592	L	623	F	622	V	619	V	606							I	495	L	532	V	653			V	687	T	537	T	554
7232		N	593	G	624	V	623	V	620	V	607							L	496	L	533	I	654			L	688	F	538	T	555
7233		R	594	K	625	K	624	K	621	K	608
7234		V	595	V	626	V	625	V	622	V	609
7235		E	596	E	627	E	626	E	623	E	610
7236		D	597	K	628	R	627	K	624	K	611
7237		K	598	Q	629	Q	628	Q	625	Q	612
7238		V	599	V	630	V	629	V	626	V	613
7239		T	600	L	631	Q	630	Q	627	Q	614																	R	539	H	556
7240		Q	601	S	632	D	631	S	628	S	615																	I	540	L	557
7241		L	602	M	633	M	632	I	629	I	616																	P	541	P	558
7242		D	603	E	634	G	633	E	630	E	617																	N	542	N	559
7243		Q	604	K	635	K	634	H	631	S	618																	A	543	S	560
7244		R	605	K	636	K	635	K	632	K	619																	N	544	N	561
7245		L	606	L	637	L	636	L	633	L	620																	V	545	L	562
7246		A	607	D	638	D	637	D	634	D	621																	S	546	P	563
7247		L	608	F	639	F	638	L	635	C	622																	G	547	A	564
7248		I	609	L	640	L	639	L	636	L	623																	S	548	T	565
7249		T	610	V	641	V	640	L	637	L	624																	H	549	R	566
7250		D	611	N	642	D	641	G	638	D	625																	Q	550	L	567
7251		M	612	I	643	M	642	F	639	I	626																	G	551	R	568
7252		L	613	Y	644	H	643	Y	640	Y	627																	S	552	S	569
7253		H	614	M	645	M	644	S	641	Q	628																	I	553	M	570
7254		Q	615	Q	646	Q	645	R	642	Q	629																	Q	554	Q	571
7255		L	616	R	647	H	646	C	643	V	630							E	497	E	534	E	655			G	689	E	555	E	572
7256		L	617	M	648	M	647	L	644	L	631	I	457	I	461	A	566	I	498	H	535	I	656			M	690	L	556	L	573
7257		S	618	G	649	E	648	R	645	R	632	E	458	Q	462	G	567	N	499	N	536	N	657			Y	691	S	557	S	574
7258		L	619	I	650	R	649	S	646	K	633	E	459	E	463	G	568	R	500	R	537	R	658					T	558	T	575
7259		H	620	P	651	L	650	G	647	G	634	D	460	G	464			A	501	S	538	A	659			H	692	I	559	I	576
7260		G	621	P	652	Q	651	T	648	S	635	M	461	V	465			G	502	V	539	D	660			D	693	Q	560	H	577
7261		G	622	T	653	V	652	S	649	A	636	N	462	N	466	T	569					P	661					I	561	I	578
7262		S	623	E	654	Q	653	A	650	S	637																	R	562	Q	579
7263		T	624	T	655	V	654	S	651	A	638																	C	563	G	580
7264		P	625	E	656	T	655	L	652	L	639																	V	564	S	581
7265		G	626	A	657	E	656	G	653	A	642
7266		S	627	Y	658	Y	657	Q	656	Q	645																	R	566	Q	583
7267		G	628	G	684	G	711			G	674
7268		G	629	S	692	G	723			A	682
7269		P	630	S	693	G	724			N	683
7270		P	631	S	694	P	725			I	684
		R	632			S	726			S	685
		E	633	T	696	S	727			A	733							G	508	C	575	C	707			H	753
		G	634	G	697	G	728			N	734							M	509	F	576	F	708			Q	754
		G	635	Q	698	K	729			Q	735									L	577	L	709			Y	755
		A	636	K	699	V	730			I	736									L	578	L	710			I	756
		H	637	N	700	Q	731			N	737									T	579	T	711			D	757
		I	638	F	701	A	732			T	738									D	582	D	712			A	758
		T	639	S	702	T	733			A	739									Y	583	Y	713			D	759
		Q	640	A	703	P	734			P	740
		P	641	P	704	P	735			K	741
		C	642	P	705	S	736			P	742									T	584	A	714			T	760
		G	643	A	706	S	737			A	743									C	585	P	715			D	761
		S	644	A	707	A	738			A	744									A	586	S	716			D	762
		G	645	P	708	T	739			P	745									G	589	G	719			Q	765
		G	646	P	709	T	740			T	746									G	590	S	720			L	766
		S	647			Y	741			T	747									N	603					L	767	I	597	I	614
		V	648	V	710	V	742			L	748									I	604					Y	768	I	598	I	615
		D	649	Q	711	E	743			Q	749									A	605					S	769	S	599	S	616
		P	650	C	712	R	744			I	750									G	606					V	770	I	600	I	617
		E	651	P	713	P	745			P	751									V	617	T	725					P	601	P	618
		L	652	P	714	T	746			P	752									S	619							P	603	P	620
		F	653			V	747			P	753									P	620					P	775	P	604	P	621
		L	654			L	748			L	754									Y	621	G	726			K	776	V	605	A	622
		P	655			P	749			P	755									N	622	A	727
		S	656			I	750			A	756									S	623	P	728
		N	657			L	751			I	757
		T	658			T	752			K	758
		L	659			L	753			H	759
		P	660	P	791	M	793			C	819
		T	661	S	792	S	794			P	820
		Y	662	H	795	H	797	H	674	T	839
		E	663	E	796	E	798	E	675	E	840
		Q	664	E	797	E	799	D	676	E	841
		L	665	L	798	L	800	I	677	L	842
		T	666	E	799	E	801	S	678	N	843
		V	667	R	800	R	802	V	679	I	844
		P	668	P	853	P	852			A	893
		R	669	R	854	L	853			R	894
		R	670	S	855	S	854			E	895
		G	671	A	856	S	855			A	896
		P	672	T	857	T	856			A	897
		D	673	G	858	G	857			F	898
		E	674	E	859	D	858
		G	675	G	860	G	859
		S	676	P	861
