# Supplementary material for: Predicting the Damaging Potential of Uncharacterized KCNQ1 and KCNE1 Variants
Source: Int J Mol Sci. 2025 Jul 8;26(14):6561. doi: 10.3390/ijms26146561 (PMC12294243; doi:10.3390/ijms26146561)
Supplement: Supplementary file 1 [file ijms-26-06561-s001.zip › ijms-3705358_SupplementaryTable2.xls]

## Sheet: SupplementaryTable2
	Gene	Substitution	case	Disease	Cs	SIFT	SIFT4G	PPH_HDIV	PPH_HVAR	PROVEAN	MutationAssessor	MutationTaster	FATHMM	CADD	MetaSVM	MetaLR	MetaRNN	MCap	REVEL	MutPred	MPC	MVP	VEST4	ClinPred	DEOGEN2	LISTS2	DANN	GenoCanyon	VARITYR	VARITYER	ESM1b	EVE	AlphaMissense	Gnomad	PrimateAI	Paralog	domain
1	KCNQ1	A10D	VUS	-	0	0.067	0.127	0.028	0.014	-0.33	1.04	1	-5.59	1.424	0.836	0.915	0.22	0.988	0.345	0.129	1.649	0.852	0.237	0.279	0.309	0.434	0.97	1	0.164	0.266	-4.722	NA	0.108	NA	0.89	NA	N_term
2	KCNQ1	A10T	VUS	-	0	0.093	0.194	0	0	-0.31	1.04	1	-5.63	1.19	0.664	0.883	0.189	0.985	0.335	0.152	1.092	0.799	0.076	0.066	0.291	0.457	0.991	1	0.062	0.118	-4.287	NA	0.076	NA	0.875	NA	N_term
3	KCNQ1	A128P	VUS	-	0.5	0.079	0.204	0.001	0.002	-1.9	0.895	0.785	-4.43	2.355	-0.09	0.722	0.269	0.305	0.553	NA	1.425	0.879	0.457	0.185	0.877	0.868	0.975	1	0.861	0.58	-3.365	0.293	0.861	NA	0.602	KCNQ2-Y98X	S1
4	KCNQ1	A128V	VUS	-	0.5	0.178	0.472	0.001	0.007	-0.74	0.895	0.656	-4.29	1.792	0.308	0.759	0.282	0.332	0.568	NA	1.172	0.928	0.235	0.264	0.714	0.95	0.989	1	0.221	0.12	-4.815	0.143	0.1	NA	0.6	KCNQ2-Y98X	S1
5	KCNQ1	A128T	VUS	-	0.5	0.732	0.514	0	0.001	0.44	-0.805	0.932	-4.4	1.478	-0.349	0.618	0.178	0.382	0.519	NA	1.093	0.847	0.17	0.276	0.614	0.834	0.973	1	0.127	0.059	-4.287	0.053	0.065	NA	0.565	KCNQ2-Y98X	S1
6	KCNQ1	A149T	VUS	-	0.2	0.314	0.446	0.004	0.021	-0.37	1.1	NA	-4.34	2.009	0.121	0.758	0.293	0.06	0.528	NA	1.095	0.938	0.351	0.529	0.646	0.941	0.996	1	0.135	0.068	-4.287	0.13	0.064	NA	0.407	KCNB1-Q215X,KCNV2-Q286X	S2
7	KCNQ1	A150T	VUS	-	0.3	0.567	0.547	0.004	0.02	-0.35	1.39	NA	-4.54	0.658	0.004	0.747	0.132	0.07	0.594	NA	1.093	0.861	0.265	0.116	0.621	0.82	0.91	0.968	0.136	0.051	-4.287	0.093	0.062	NA	0.407	KCNQ2-K120X	S2
8	KCNQ1	A178T	P/LP	long,long qt syndrome 1 (lqt1),cardiac arrhythmia,congenital long qt syndrome (rws),long qt syndrome (lqts),congenital long qt syndrome|long qt syndrome|not provided|cardiovascular phenotype|long qt syndrome 1|long qt syndrome 1;jervell and lange-nielsen syndrome 1|cardiac arrhythmia	0.7	0	0.003	1	0.97	-3.13	2.035	NA	-4.61	3.5	1.08	0.938	0.889	0.825	0.868	NA	1.141	0.966	0.944	0.987	0.984	0.993	0.999	1	0.871	0.774	-4.287	0.724	0.878	4.01816e-06	0.636	KCNA2-C244R,KCNQ5-A182V	S2/S3_linker
9	KCNQ1	A178P	P/LP	long,long qt syndrome 1 (lqt1),congenital long qt syndrome (rws),long qt syndrome 1|congenital long qt syndrome	0.7	0.001	0.004	1	0.999	-4.19	3.785	NA	-4.57	3.652	1.095	0.96	0.993	0.918	0.905	NA	1.341	0.975	0.987	0.997	0.992	0.991	0.998	1	0.984	0.947	-3.365	0.874	0.996	NA	0.689	KCNA2-C244R,KCNQ5-A182V	S2/S3_linker
10	KCNQ1	A194P	VUS	-	0.4	0.002	0.012	1	0.996	-3.56	2.215	NA	-4.98	4.098	1.097	0.954	0.983	0.623	0.93	NA	1.327	0.986	0.979	0.989	0.973	0.988	0.998	0.997	0.967	0.952	-3.365	0.787	0.988	NA	0.75	NA	S2/S3_linker
11	KCNQ1	A194V	VUS	-	0.4	0.078	0.2	0.951	0.808	-1.07	0.955	NA	-4.86	3.184	0.99	0.907	0.699	0.25	0.677	NA	0.504	0.975	0.58	0.782	0.857	0.967	0.999	0.864	0.532	0.365	-4.815	0.282	0.198	NA	0.72	NA	S2/S3_linker
12	KCNQ1	A2G	P/LP	long qt syndrome 1	0.2	0.651	0.532	0.032	0.028	-0.3	0.345	1	-5.64	1.628	0.631	0.868	0.477	0.975	0.365	0.24	1.15	0.895	0.351	0.368	0.294	0.415	0.972	1	0.034	0.063	-3.898	NA	0.098	NA	0.859	NA	N_term
13	KCNQ1	A2T	VUS	-	0.2	0.244	0.635	0.074	0.043	-0.13	0.345	1	-5.63	1.95	0.76	0.879	0.573	0.985	0.37	0.219	1.111	0.913	0.479	0.299	0.292	0.465	0.994	1	0.044	0.119	-4.287	NA	0.257	NA	0.868	NA	N_term
14	KCNQ1	A2V	VUS	-	0.2	0.174	0.263	0.137	0.108	-0.36	0.345	1	-5.63	1.782	0.741	0.903	0.912	0.983	0.666	0.729	1.177	0.92	0.732	0.348	0.293	0.49	0.994	1	0.031	0.071	-4.815	NA	0.5	NA	0.867	NA	N_term
15	KCNQ1	A223T	VUS	-	0.6	0	0.003	0.998	0.983	-3.82	2.035	NA	-5.06	4.131	1.099	0.959	0.887	0.896	0.895	NA	1.138	0.988	0.886	0.994	0.987	0.983	0.999	1	0.892	0.792	-4.287	0.496	0.772	NA	0.735	KCNQ2-A193D,KCNQ2-A193V	S3/S4_linker
16	KCNQ1	A23V	VUS	-	0	0.016	0.086	0.028	0.006	-0.57	1.04	1	-5.65	2.051	0.872	0.883	0.253	0.974	0.394	0.197	1.134	0.909	0.189	0.31	0.311	0.547	0.998	1	0.118	0.219	-4.815	NA	0.089	NA	0.885	NA	N_term
17	KCNQ1	A28G	VUS	-	0.1	0.048	0.282	0.103	0.06	-0.5	1.15	1	-5.66	1.575	0.804	0.907	0.201	0.988	0.365	0.187	1.163	0.907	0.162	0.185	0.314	0.466	0.988	1	0.062	0.095	-3.898	NA	0.066	NA	0.882	NA	N_term
18	KCNQ1	A283V	VUS	-	0.8	0.352	0.248	0.624	0.708	-3.62	0.78	NA	-4.94	3.437	0.99	0.93	0.915	0.938	0.832	0.48	1.145	0.977	0.946	0.996	0.97	0.944	0.998	1	0.711	0.466	-4.815	0.29	0.322	NA	0.846	KCNQ2-A253P,KCNQ2-A253S,KCNQ2-A253T	S5/S6_linker
19	KCNQ1	A283S	VUS	-	0.8	0.003	0.009	1	0.993	-2.75	2.65	NA	-4.95	4.134	1.067	0.954	0.928	0.929	0.869	0.603	1.112	0.968	0.848	0.993	0.984	0.944	0.998	1	0.894	0.781	0	0.403	0.298	NA	0.813	KCNQ2-A253P,KCNQ2-A253S,KCNQ2-A253T	S5/S6_linker
20	KCNQ1	A283P	P/LP	long qt syndrome (lqts),long qt syndrome	0.8	0.003	0.008	0.981	0.854	-4.64	2.925	NA	-4.98	4.207	1.084	0.966	0.969	0.938	0.964	0.805	1.342	0.983	0.952	0.999	0.991	0.966	0.997	1	0.991	0.963	-3.365	0.821	0.994	NA	0.861	KCNQ2-A253P,KCNQ2-A253S,KCNQ2-A253T	S5/S6_linker
21	KCNQ1	A283T	VUS	-	0.8	0.007	0.02	0.977	0.951	-3.63	2.34	NA	-4.96	4.244	1.057	0.95	0.934	0.946	0.852	0.521	1.146	0.973	0.99	0.996	0.986	0.967	0.999	1	0.833	0.725	-4.287	0.456	0.504	NA	0.836	KCNQ2-A253P,KCNQ2-A253S,KCNQ2-A253T	S5/S6_linker
22	KCNQ1	A287T	VUS	-	0.3	0.11	0.265	0.995	0.781	-2.04	1.285	NA	-5.01	3.051	0.997	0.931	0.879	0.807	0.786	NA	1.067	0.97	0.724	0.387	0.884	0.902	0.999	0.447	0.384	0.234	-4.287	0.225	0.098	4.39416e-05	0.724	KCNQ2-E257X	S5/S6_linker
23	KCNQ1	A287S	VUS	-	0.3	0.052	0.213	0.787	0.371	-1.62	0.89	NA	-5	2.315	0.95	0.918	0.828	0.791	0.762	0.536	0.824	0.956	0.597	0.763	0.868	0.883	0.996	0.447	0.502	0.271	0	0.237	0.105	3.9947e-06	0.696	KCNQ2-E257X	S5/S6_linker
24	KCNQ1	A287V	VUS	-	0.3	0.124	0.117	0.891	0.252	-1.64	0.895	NA	-5.01	2.205	0.901	0.9	0.858	0.698	0.741	0.481	0.841	0.965	0.7	0.929	0.882	0.941	0.999	1	0.417	0.236	-4.815	0.273	0.119	NA	0.744	KCNQ2-E257X	S5/S6_linker
25	KCNQ1	A287E	VUS	-	0.3	0.253	0.373	0.895	0.715	-2.49	0.595	NA	-4.95	2.778	0.912	0.906	0.956	0.749	0.847	0.83	1.113	0.968	0.874	0.573	0.934	0.898	0.992	1	0.633	0.53	-4.613	0.182	0.268	5.1931e-05	0.77	KCNQ2-E257X	S5/S6_linker
26	KCNQ1	A3G	VUS	-	0.2	0.02	0.239	0.038	0.004	-0.32	0.345	0.999	-5.67	2.462	0.769	0.863	0.303	0.954	0.345	0.199	1.153	0.911	0.254	0.31	0.294	0.476	0.991	1	0.051	0.098	-3.898	NA	0.1	NA	0.842	NA	N_term
27	KCNQ1	A3P	VUS	-	0.2	0.016	0.261	0.574	0.027	-0.14	0.345	0.999	-5.71	2.211	0.455	0.833	0.341	0.965	0.387	0.182	1.419	0.923	0.331	0.34	0.267	0.49	0.99	1	0.094	0.148	-3.365	NA	0.148	NA	0.864	NA	N_term
28	KCNQ1	A300T	P/LP	long	0.6	0	0	1	0.994	-3.89	2.35	NA	-4.39	4.007	0.986	0.913	0.937	0.861	0.907	NA	1.148	0.983	0.951	0.776	0.985	0.989	0.999	0.991	0.934	0.915	-4.287	0.89	0.876	4.80165e-05	0.786	KCNA2-P362A,KCNQ2-A265P,KCNQ2-A265T,KCNQ2-A265V	P-loop
29	KCNQ1	A300S	VUS	-	0.6	0.001	0	0.996	0.97	-2.92	1.485	NA	-4.37	3.83	0.935	0.906	0.931	0.784	0.783	0.665	1.114	0.978	0.862	0.996	0.977	0.986	0.998	0.991	0.926	0.877	0	0.868	0.505	NA	0.757	KCNA2-P362A,KCNQ2-A265P,KCNQ2-A265T,KCNQ2-A265V	P-loop
30	KCNQ1	A300G	VUS	-	0.6	0.01	0	0.951	0.862	-3.89	0.22	NA	-4.3	3.596	0.862	0.885	0.926	0.776	0.788	0.637	1.17	0.978	0.858	0.986	0.966	0.986	0.997	0.984	0.874	0.817	-3.898	0.402	0.747	NA	0.775	KCNA2-P362A,KCNQ2-A265P,KCNQ2-A265T,KCNQ2-A265V	P-loop
31	KCNQ1	A302V	P/LP	long,long qt syndrome (lqts),variant assessed as somatic; moderate impact.,long qt syndrome 1 (lqt1),congenital long qt syndrome (rws),long qt syndrome|congenital long qt syndrome|cardiovascular phenotype|long qt syndrome 1|not provided	0.8	0	0.002	1	0.985	-3.89	3.57	NA	-5.22	3.967	1.073	0.973	0.994	0.926	0.932	0.954	1.165	0.986	0.982	0.997	0.992	0.976	0.999	1	0.982	0.914	-4.815	0.872	0.98	4.00561e-06	0.77	KCNB1-S367F,KCNQ3-A306V	P-loop
32	KCNQ1	A302E	P/LP	congenital long qt syndrome|not provided|long qt syndrome|cardiovascular phenotype	0.8	0	0.001	1	0.999	-4.86	3.915	NA	-5.23	3.898	1.044	0.979	0.994	0.948	0.946	0.971	1.266	0.993	0.958	0.999	0.994	0.962	0.994	1	0.994	0.982	-4.613	0.891	0.997	NA	0.787	KCNB1-S367F,KCNQ3-A306V	P-loop
33	KCNQ1	A329V	VUS	-	0.8	0	0.003	1	0.995	-3.73	3.89	NA	-4.95	3.836	1.079	0.947	0.92	0.938	0.918	0.695	1.163	0.982	0.932	0.999	0.988	0.971	0.999	1	0.98	0.919	-4.815	0.547	0.979	NA	0.75	KCNB1-G394E,KCNB1-G394R,KCND3-G384S,KCNQ2-A294E,KCNQ2-A294G,KCNQ2-A294S,KCNQ2-A294V	S6
34	KCNQ1	A329T	VUS	-	0.8	0	0.003	1	0.99	-3.55	2.245	NA	-4.98	4.265	1.071	0.94	0.89	0.925	0.906	0.64	1.131	0.978	0.881	0.987	0.983	0.972	0.999	1	0.951	0.917	-4.287	0.371	0.935	1.19334e-05	0.734	KCNB1-G394E,KCNB1-G394R,KCND3-G384S,KCNQ2-A294E,KCNQ2-A294G,KCNQ2-A294S,KCNQ2-A294V	S6
35	KCNQ1	A341V	P/LP	long,long qt syndrome 1 (lqt1),long qt syndrome (lqts),long qt syndrome 1|not provided|long qt syndrome|cardiovascular phenotype	1	0	0.006	1	0.999	-3.64	3.42	NA	-5.19	3.938	1.084	0.968	0.989	0.921	0.931	0.946	1.16	0.989	0.986	0.998	0.989	0.899	0.999	1	0.928	0.797	-4.815	0.861	0.984	NA	0.838	KCNA1-A401V,KCNB1-A406V,KCNQ2-A306E,KCNQ2-A306P,KCNQ2-A306T,KCNQ2-A306V	S6
36	KCNQ1	A341G	P/LP	congenital long qt syndrome|not provided|long qt syndrome|long qt syndrome 1	1	0.001	0.006	1	1	-3.81	1.695	NA	-5.19	3.885	1.079	0.945	0.984	0.954	0.903	0.916	1.17	0.985	0.875	0.996	0.984	0.979	0.997	1	0.926	0.831	-3.898	0.82	0.952	NA	0.813	KCNA1-A401V,KCNB1-A406V,KCNQ2-A306E,KCNQ2-A306P,KCNQ2-A306T,KCNQ2-A306V	S6
37	KCNQ1	A341T	VUS	-	1	0.006	0.017	1	0.99	-3.71	2.87	NA	-5.16	4.18	1.085	0.959	0.962	0.902	0.922	0.833	1.144	0.987	0.976	0.996	0.99	0.956	0.999	1	0.787	0.689	-4.287	0.863	0.976	NA	0.822	KCNA1-A401V,KCNB1-A406V,KCNQ2-A306E,KCNQ2-A306P,KCNQ2-A306T,KCNQ2-A306V	S6
38	KCNQ1	A341E	P/LP	long,long qt syndrome 1 (lqt1),long qt syndrome 1/2, digenic (lqt1/2, digenic),congenital long qt syndrome (rws),long qt syndrome (lqts),cardiac arrhythmia,long qt syndrome 1/2, digenic|long qt syndrome 1|long qt syndrome|congenital long qt syndrome|not provided|cardiovascular phenotype|cardiac arrhythmia	1	0	0.001	1	0.999	-4.68	3.97	NA	-5.16	3.836	1.059	0.977	0.988	0.934	0.95	0.927	1.265	0.992	0.992	1	0.995	0.979	0.994	1	0.978	0.956	-4.613	0.89	0.999	NA	0.857	KCNA1-A401V,KCNB1-A406V,KCNQ2-A306E,KCNQ2-A306P,KCNQ2-A306T,KCNQ2-A306V	S6
39	KCNQ1	A344E	P/LP	long,congenital long qt syndrome|not specified|cardiovascular phenotype|long qt syndrome|not provided	0.7	0	0.002	1	0.999	-4.7	3.395	NA	-4.99	4.312	1.088	0.962	0.988	0.942	0.961	0.93	1.266	0.987	0.989	0.999	0.993	0.974	0.995	1	0.989	0.978	-4.613	0.808	0.999	NA	0.897	KCNA1-V404I,KCNA2-V406F,KCNB1-I409T,KCNC1-V432L,KCNC3-V535M,KCND2-V402L,KCND3-V399L,KCNQ2-A309V	S6
40	KCNQ1	A344X	P/LP	long qt syndrome 1|long qt syndrome|not provided|cardiovascular phenotype|long qt syndrome 2|beckwith-wiedemann syndrome|congenital long qt syndrome,not provided,long qt syndrome|long qt syndrome 1	0.7	NA	NA	NA	NA	NA	NA	NA	NA	NA	NA	NA	NA	NA	NA	NA	NA	NA	NA	NA	NA	NA	NA	NA	NA	NA	NA	NA	NA	NA	NA	KCNA1-V404I,KCNA2-V406F,KCNB1-I409T,KCNC1-V432L,KCNC3-V535M,KCND2-V402L,KCND3-V399L,KCNQ2-A309V	S6
41	KCNQ1	A344V	P/LP	long,congenital long qt syndrome|not provided|long qt syndrome|cardiovascular phenotype|long qt syndrome 1|cardiac arrhythmia	0.7	0	0.002	1	0.999	-3.59	1.065	NA	-4.69	4.833	1.01	0.901	0.971	0.904	0.908	0.866	1.164	0.981	0.932	0.974	0.961	0.982	0.999	1	0.945	0.91	-4.815	0.843	0.987	NA	0.882	KCNA1-V404I,KCNA2-V406F,KCNB1-I409T,KCNC1-V432L,KCNC3-V535M,KCND2-V402L,KCND3-V399L,KCNQ2-A309V	S6
42	KCNQ1	A352D	VUS	-	0.6	0	0	1	0.997	-5.54	2.905	NA	-4.43	3.884	1.08	0.946	0.959	0.946	0.939	0.725	1.445	0.992	0.956	0.998	0.986	0.989	0.998	1	0.984	0.962	-4.722	0.894	1	NA	0.889	KCNB1-S417P,KCNQ2-A317T,KCNQ3-A356T,KCNQ3-A356V	C_term
43	KCNQ1	A352P	VUS	-	0.6	0.001	0	0.999	0.984	-4.59	2.905	NA	-4.44	4.259	1.08	0.946	0.974	0.955	0.967	0.799	1.338	0.99	0.956	0.999	0.991	0.99	0.998	1	0.996	0.98	-3.365	0.896	0.997	NA	0.87	KCNB1-S417P,KCNQ2-A317T,KCNQ3-A356T,KCNQ3-A356V	C_term
44	KCNQ1	A370V	Common neutral	-	0.1	0.001	0.091	0.96	0.621	-3.2	2.69	NA	-5.8	3.587	1.067	0.974	0.735	0.969	0.862	0.711	0.885	0.985	0.645	0.333	0.842	0.946	0.999	1	0.9	0.664	-4.815	0.78	0.816	0.000159258	0.793	KCNB1-A435P,KCNQ2-P335A,KCNQ2-P335L,KCNQ2-P335S,KCNQ3-P374A,KCNQ5-P369Q,KCNQ5-P369R,KCNQ5-P369S,KCNQ5-P369T	C_term
45	KCNQ1	A370E	P/LP	long qt syndrome 1	0.1	0.001	0.051	1	0.985	-3.88	2.69	NA	-5.76	3.547	1.067	0.975	0.935	0.974	0.883	0.693	1.257	0.987	0.69	0.998	0.852	0.935	0.994	1	0.955	0.859	-4.613	0.852	0.991	NA	0.818	KCNB1-A435P,KCNQ2-P335A,KCNQ2-P335L,KCNQ2-P335S,KCNQ3-P374A,KCNQ5-P369Q,KCNQ5-P369R,KCNQ5-P369S,KCNQ5-P369T	C_term
46	KCNQ1	A371E	P/LP	long qt syndrome (lqts),long qt syndrome	0.3	0	0	1	0.999	-4.62	2.905	NA	-6.12	3.519	1.02	0.984	0.942	0.974	0.889	0.615	1.266	0.991	0.859	0.999	0.923	0.94	0.994	1	0.948	0.868	-4.613	0.896	0.999	NA	0.827	KCNQ2-A336V,KCNQ3-A375T	C_term
47	KCNQ1	A371P	P/LP	long qt syndrome (lqts),long qt syndrome	0.3	0.001	0	1	0.999	-4.52	2.905	NA	-6.17	3.974	1.02	0.984	0.947	0.977	0.908	0.668	1.342	0.989	0.838	0.999	0.944	0.95	0.998	1	0.969	0.901	-3.365	0.89	0.999	NA	0.827	KCNQ2-A336V,KCNQ3-A375T	C_term
48	KCNQ1	A371T	P/LP	long,congenital long qt syndrome (rws)	0.3	0	0	1	0.999	-3.77	2.905	NA	-6.12	3.889	1.02	0.984	0.973	0.976	0.953	0.802	1.148	0.98	0.81	0.999	0.936	0.957	0.999	1	0.897	0.763	-4.287	0.896	0.991	NA	0.782	KCNQ2-A336V,KCNQ3-A375T	C_term
49	KCNQ1	A378T	VUS	-	0.2	0.085	0.345	0.922	0.186	-0.79	2.425	NA	-5.74	1.641	1.12	0.916	0.573	0.511	0.578	NA	0.364	0.96	0.605	0.375	0.386	0.941	0.993	0.922	0.433	0.127	-4.287	0.224	0.288	7.96781e-06	0.711	KCNQ2-A343P,KCNQ2-A343T	C_term
50	KCNQ1	A378P	VUS	-	0.2	0.019	0.103	0.998	0.94	-2.61	2.425	NA	-5.83	2.58	1.102	0.973	0.867	0.694	0.697	0.618	1.098	0.982	0.896	0.976	0.816	0.96	0.997	0.922	0.934	0.654	-3.365	0.272	0.997	NA	0.767	KCNQ2-A343P,KCNQ2-A343T	C_term
51	KCNQ1	A378S	VUS	-	0.2	0.138	0.134	0.647	0.211	-1.04	1.11	NA	-5.74	1.381	1.217	0.908	0.523	0.379	0.53	0.43	0.361	0.919	0.269	0.701	0.434	0.898	0.978	0.922	0.519	0.137	0	0.076	0.172	NA	0.692	KCNQ2-A343P,KCNQ2-A343T	C_term
52	KCNQ1	A384T	VUS	-	0	0.484	0.338	0.221	0.093	-3.08	1.59	NA	-5.71	1.661	1.039	0.917	0.469	0.339	0.65	0.357	0.384	0.946	0.285	0.878	0.772	0.897	0.628	1	0.637	0.237	-4.287	0.223	0.158	NA	0.713	KCNQ2-T349A,KCNQ2-T349I,KCNQ2-T349P	C_term
53	KCNQ1	A399G	VUS	-	0.1	0.363	0.38	0	0.002	-0.96	0.205	NA	-5.65	1.184	0.263	0.829	0.167	0.107	0.574	0.307	0.371	0.917	0.224	0.133	0.332	0.504	0.87	0.776	0.132	0.089	-3.898	0.091	0.089	3.98067e-06	0.381	NA	C_term
54	KCNQ1	A399S	Common neutral	-	0.1	0.743	0.733	0.002	0.004	0.01	-0.345	NA	-5.58	0.204	0.12	0.859	0.068	0.089	0.628	NA	0.337	0.829	0.204	0.01	0.275	0.117	0.275	0.018	0.05	0.059	0	0.076	0.07	8.75699e-05	0.389	NA	C_term
55	KCNQ1	A399V	VUS	-	0.1	0.326	0.291	0.002	0.007	-0.45	0.205	NA	-5.62	1.174	0.257	0.843	0.144	0.185	0.549	0.339	0.371	0.908	0.245	0.049	0.29	0.151	0.865	0.776	0.084	0.071	-4.815	0.075	0.068	3.98067e-05	0.398	NA	C_term
56	KCNQ1	A46E	VUS	-	0	0.142	0.922	0.001	0	-0.14	0.205	1	-5.63	1.388	0.387	0.896	0.208	0.965	0.344	0.392	1.293	0.891	0.295	0.375	0.296	0.337	0.972	1	0.071	0.191	-4.613	NA	0.101	NA	0.887	KCNQ3-E39X	N_term
57	KCNQ1	A46T	VUS	-	0	0.279	0.579	0	0	-0.2	0.55	1	-5.63	1.278	0.381	0.887	0.587	0.963	0.522	NA	1.092	0.883	0.671	0.055	0.292	0.407	0.987	1	0.035	0.063	-4.287	NA	0.071	5.9988e-05	0.878	KCNQ3-E39X	N_term
58	KCNQ1	A486P	VUS	-	0	0.045	0.149	0.981	0.886	-1.93	1.7	NA	-6.44	3.15	1.07	0.976	0.514	0.635	0.691	0.666	1.264	0.939	0.551	0.279	0.537	0.901	0.977	0.999	0.36	0.364	-3.365	0.236	0.31	NA	0.529	NA	C_term
59	KCNQ1	A486V	VUS	-	0	0.046	0.196	0.1	0.155	-1.05	1.7	NA	-6.4	2.067	0.996	0.958	0.61	0.518	0.617	0.635	0.726	0.954	0.567	0.728	0.418	0.878	0.998	1	0.096	0.106	-4.815	0.132	0.131	NA	0.492	NA	C_term
60	KCNQ1	A512D	VUS	-	0.1	0.085	0.172	0.409	0.216	-0.91	2.16	NA	-6.44	2.328	1.109	0.959	0.739	0.729	0.709	0.748	0.888	0.969	0.833	0.453	0.756	0.855	0.99	1	0.407	0.251	-4.722	0.207	0.397	NA	0.573	NA	C_term
61	KCNQ1	A525T	P/LP	long,congenital long qt syndrome (rws),long qt syndrome (lqts),long qt syndrome 1, recessive,variant assessed as somatic; moderate impact.,long qt syndrome 1, recessive|congenital long qt syndrome|not provided|cardiovascular phenotype|long qt syndrome	0	0.015	0.003	1	0.994	-3.51	2.91	NA	-6.99	4.456	0.945	0.992	0.988	0.91	0.955	0.936	1.148	0.991	0.987	0.96	0.99	0.884	0.999	1	0.732	0.546	-4.287	0.624	0.933	3.97814e-06	0.778	NA	C_term
62	KCNQ1	A532V	VUS	-	0.1	0.001	0.007	0.987	0.819	-3.46	2.75	NA	-6.6	3.745	1.008	0.986	0.929	0.938	0.871	0.734	1.149	0.989	0.499	0.99	0.977	0.98	0.999	1	0.894	0.751	-4.815	0.701	0.981	NA	0.743	NA	C_term
63	KCNQ1	A58D	VUS	-	0.2	0.072	0.295	0.917	0.326	0.17	1.525	0.858	-5.72	1.897	0.945	0.942	0.358	0.982	0.369	0.212	1.742	0.912	0.362	0.762	0.277	0.348	0.979	1	0.136	0.282	-4.722	NA	0.114	NA	0.86	NA	N_term
64	KCNQ1	A58T	VUS	-	0.2	0.016	0.222	0.105	0.006	-0.24	1.525	0.97	-5.72	1.998	0.613	0.87	0.236	0.971	0.314	0.209	1.159	0.874	0.213	0.59	0.289	0.423	0.99	1	0.085	0.156	-4.287	NA	0.08	NA	0.845	NA	N_term
65	KCNQ1	A590P	VUS	-	0.3	0.032	0.17	0.184	0.312	-2.93	2.16	NA	-6.5	3.378	1.102	0.97	0.96	0.947	0.811	0.847	1.327	0.961	0.848	0.975	0.944	0.977	0.997	1	0.841	0.71	-3.365	0.436	0.98	NA	0.62	NA	C_term
66	KCNQ1	A590T	P/LP	long	0.3	0.142	0.17	0.89	0.418	-1.81	2.16	NA	-6.45	3.187	1.12	0.963	0.858	0.935	0.817	0.742	1.018	0.955	0.88	0.834	0.839	0.968	0.998	1	0.181	0.147	-4.287	0.366	0.306	7.96991e-06	0.547	NA	C_term
67	KCNQ1	A607S	VUS	-	0.1	0.038	0.05	0.001	0.012	0.96	-0.345	NA	-6.22	1.871	0.807	0.889	0.401	0.741	0.445	0.594	0.364	0.901	0.033	0.13	0.631	0.65	0.985	0.001	0.182	0.104	0	0.035	0.071	NA	0.452	NA	C_term
68	KCNQ1	A607T	VUS	-	0.1	0.006	0.037	0.018	0.065	0.16	0	NA	-6.3	2.121	0.89	0.906	0.471	0.869	0.493	0.591	0.385	0.93	0.038	0.29	0.635	0.607	0.993	0.001	0.182	0.116	-4.287	0.051	0.068	5.45423e-06	0.462	NA	C_term
69	KCNQ1	A65V	VUS	-	0	0.22	0.25	0.001	0	-0.69	0.69	1	-5.62	0.924	0.592	0.88	0.219	0.839	0.344	0.364	1.123	0.878	0.112	0.185	0.322	0.39	0.973	1	0.019	0.036	-4.815	NA	0.089	2.46889e-05	0.828	NA	N_term
70	KCNQ1	A72P	VUS	-	0.1	0.282	0.278	0.002	0.001	-0.32	0.55	1	-5.67	0.747	0.72	0.889	0.224	0.858	0.331	0.229	1.576	0.877	0.158	0.054	0.282	0.383	0.74	1	0.067	0.067	-3.365	NA	0.063	NA	0.797	NA	N_term
71	KCNQ1	C122Y	P/LP	long	0.2	0.001	0.009	0.988	0.805	-7.35	1.935	1	-4.24	4.352	1.002	0.914	0.987	0.832	0.932	NA	2.808	0.996	0.961	0.998	0.835	0.978	0.996	1	0.962	0.939	-6.37	0.796	0.986	NA	0.924	KCNV2-A259V	S1
72	KCNQ1	C136F	VUS	-	0.7	0	0	1	0.994	-9.93	2.015	NA	-4.34	4.083	1.039	0.94	0.984	0.735	0.927	NA	2.795	0.999	0.962	1	0.98	0.996	0.992	1	0.977	0.957	-5.581	0.868	0.954	NA	0.861	KCNB1-S202C,KCNQ2-C106G	S1
73	KCNQ1	C214W	VUS	-	0.4	0.001	0.015	1	0.995	-4.95	1.845	NA	-4.95	3.151	0.78	0.917	0.656	0.908	0.611	NA	1.353	0.972	0.707	0.995	0.948	0.962	0.993	0.143	0.905	0.694	-6.094	0.25	0.485	NA	0.822	NA	S3
74	KCNQ1	C214X	P/LP	not specified|long qt syndrome	0.4	NA	NA	NA	NA	NA	NA	NA	NA	6.201	NA	NA	NA	NA	NA	NA	NA	NA	0.908	NA	NA	NA	0.991	0.143	NA	NA	NA	NA	NA	NA	NA	NA	S3
75	KCNQ1	C331Y	VUS	-	0.6	0.008	0.4	0.995	0.948	-8.62	2.005	NA	-4.74	4.172	1.076	0.945	0.927	0.838	0.922	0.59	1.543	0.998	0.933	0.998	0.98	0.953	0.998	1	0.972	0.948	-6.37	0.796	0.976	NA	0.896	KCNQ2-T296P	S6
76	KCNQ1	C34X	P/LP	long qt syndrome|congenital long qt syndrome	0.1	NA	NA	NA	NA	NA	NA	1	NA	6.117	NA	NA	NA	NA	NA	NA	NA	NA	0.464	NA	NA	NA	0.991	1	NA	NA	NA	NA	NA	NA	NA	NA	N_term
77	KCNQ1	C381W	VUS	-	0	0.012	0.02	0.999	0.954	-9.95	2.8	NA	-5.79	3.233	1.095	0.974	0.918	0.911	0.798	0.479	1.367	0.998	0.94	1	0.953	0.954	0.993	0.33	0.964	0.757	-6.094	0.802	0.972	NA	0.832	NA	C_term
78	KCNQ1	C381Y	Common neutral	-	0	0.228	0.102	0.449	0.231	-9.85	2.455	NA	-5.7	3.103	1.087	0.971	0.969	0.719	0.811	NA	1.535	0.998	0.965	0.986	0.867	0.847	0.966	1	0.949	0.689	-6.37	0.404	0.938	1.19454e-05	0.863	NA	C_term
79	KCNQ1	C642F	VUS	-	0.1	0.091	0.217	0.044	0.018	-0.95	0.695	NA	-5.59	0.811	0.708	0.89	0.117	0.312	0.643	0.119	0.596	0.777	0.165	0.056	0.381	0.468	0.8	0.001	0.115	0.109	-5.581	NA	0.068	NA	0.441	NA	C_term
80	KCNQ1	C642R	VUS	-	0.1	0.651	0.633	0.022	0.006	-0.41	0.695	NA	-5.46	0.598	0.579	0.841	0.085	0.305	0.632	0.177	0.657	0.622	0.069	0.029	0.264	0.343	0.655	0.001	0.108	0.084	-3.588	NA	0.062	NA	0.469	NA	C_term
81	KCNQ1	C642W	VUS	-	0.1	0.034	0.062	0.823	0.192	-0.86	0.695	NA	-5.62	-0.014	0.833	0.879	0.205	0.467	0.604	0.138	0.697	0.857	0.183	0.181	0.378	0.461	0.744	0.001	0.148	0.109	-6.094	NA	0.099	NA	0.455	NA	C_term
82	KCNQ1	C642X	VUS	-	0.1	NA	NA	NA	NA	NA	NA	NA	NA	5.141	NA	NA	NA	NA	NA	NA	NA	NA	0.703	NA	NA	NA	0.963	0.001	NA	NA	NA	NA	NA	NA	NA	NA	C_term
83	KCNQ1	D202G	P/LP	not provided|long qt syndrome	1	0.013	0.03	0.995	0.949	-6.38	3.685	NA	-5.81	4.394	1.074	0.976	0.99	0.949	0.963	NA	1.21	0.99	0.996	0.996	0.993	0.956	0.998	1	0.951	0.859	-3.898	NA	0.997	NA	0.827	KCNQ2-D172G	S3
84	KCNQ1	D202N	P/LP	long qt syndrome 1 (lqt1),cardiac arrhythmia,long qt syndrome (lqts),congenital long qt syndrome (rws),jervell and lange-nielsen syndrome (jlns),congenital long qt syndrome|not provided|cardiovascular phenotype|long qt syndrome|jervell and lange-nielsen syndrome 1;beckwith-wiedemann syndrome;short qt syndrome type 2;atrial fibrillation, familial, 3;long qt syndrome 1|long qt syndrome 1|jervell an…	1	0.001	0.008	1	0.999	-4.58	4.235	NA	-5.79	5.754	1.02	0.985	0.99	0.959	0.935	NA	1.151	0.986	0.986	0.998	0.993	0.967	0.999	1	0.912	0.815	-5.402	NA	0.997	8.05652e-06	0.854	KCNQ2-D172G	S3
85	KCNQ1	D202V	VUS	-	1	0	0.001	1	0.996	-8.26	4.235	NA	-5.83	4.434	1.018	0.987	0.98	0.962	0.979	NA	1.409	0.968	0.994	1	0.994	0.978	0.994	1	0.977	0.956	-4.815	NA	0.998	NA	0.821	KCNQ2-D172G	S3
86	KCNQ1	D242E	P/LP	long qt syndrome (lqts),long qt syndrome|not provided|cardiovascular phenotype	0.5	0	0	0.951	0.877	-3.89	1.86	NA	-4.94	2.669	0.787	0.911	0.837	0.633	0.723	NA	1.108	0.977	0.822	0.977	0.982	0.981	0.997	0.005	0.93	0.711	-4.613	0.894	0.997	NA	0.83	KCNC3-T428I,KCNQ2-D212A,KCNQ2-D212E,KCNQ2-D212G,KCNQ2-D212N,KCNQ2-D212V	S4
87	KCNQ1	D242N	P/LP	long,long qt syndrome (lqts),wolff-parkinson-white pattern,long qt syndrome 1 (lqt1),congenital long qt syndrome (rws),long qt syndrome|congenital long qt syndrome|not provided|wolff-parkinson-white pattern|cardiovascular phenotype|long qt syndrome 1	0.5	0	0	1	0.981	-4.86	1.86	NA	-4.94	4.116	1.09	0.944	0.977	0.835	0.849	NA	1.143	0.984	0.944	0.994	0.982	0.994	0.999	0.997	0.934	0.819	-5.402	0.89	0.997	4.016e-06	0.846	KCNC3-T428I,KCNQ2-D212A,KCNQ2-D212E,KCNQ2-D212G,KCNQ2-D212N,KCNQ2-D212V	S4
88	KCNQ1	D242Y	P/LP	long qt syndrome (lqts),congenital long qt syndrome (rws),congenital long qt syndrome|not provided|long qt syndrome	0.5	0	0	1	0.998	-8.75	2.61	NA	-4.91	4.127	1.096	0.953	0.987	0.871	0.95	NA	1.302	0.969	0.927	0.997	0.983	0.992	0.995	0.997	0.978	0.935	-6.37	0.879	0.998	NA	0.849	KCNC3-T428I,KCNQ2-D212A,KCNQ2-D212E,KCNQ2-D212G,KCNQ2-D212N,KCNQ2-D212V	S4
89	KCNQ1	D286E	VUS	-	0.3	0.061	0.143	0.955	0.807	-3.54	1.275	NA	-4.84	1.653	0.798	0.91	0.84	0.767	0.674	0.406	1.126	0.935	0.729	0.972	0.975	0.792	0.996	0.005	0.538	0.289	-4.613	0.196	0.279	NA	0.797	KCND3-G345V,KCNQ2-G256V,KCNQ2-G256W	S5/S6_linker
90	KCNQ1	D301Y	VUS	-	0.1	0	0.001	1	0.997	-7.88	3.4	NA	-4.88	4.174	1.082	0.962	0.962	0.916	0.887	0.667	1.303	0.965	0.97	1	0.988	0.993	0.995	1	0.989	0.949	-6.37	0.865	0.984	NA	0.802	KCNQ2-D266E,KCNQ2-D266G,KCNQ2-D266H,KCNQ2-D266N,KCNQ2-D266V,KCNQ3-D305Y	P-loop
91	KCNQ1	D317Y	P/LP	congenital long qt syndrome (rws)	1	0	0.001	1	1	-8.46	4.12	NA	-5.34	4.106	1.031	0.982	0.988	0.964	0.978	0.844	1.302	0.972	0.977	1	0.994	0.99	0.995	1	0.976	0.939	-6.37	0.896	0.992	NA	0.762	KCNA2-D379H,KCNB1-D382H,KCNB1-D382N,KCNB1-D382V,KCNQ2-D282E,KCNQ2-D282H,KCNQ2-D282N,KCNQ2-D282V	P-loop
92	KCNQ1	D317A	P/LP	long qt syndrome (lqts),long qt syndrome	1	0.012	0.003	1	0.999	-7.32	3.775	NA	-5.31	3.807	1.076	0.977	0.987	0.941	0.965	0.859	1.264	0.979	0.841	0.998	0.994	0.978	0.996	0.996	0.941	0.841	-4.099	0.896	0.994	NA	0.709	KCNA2-D379H,KCNB1-D382H,KCNB1-D382N,KCNB1-D382V,KCNQ2-D282E,KCNQ2-D282H,KCNQ2-D282N,KCNQ2-D282V	P-loop
93	KCNQ1	D317N	P/LP	long,long qt syndrome (lqts),congenital long qt syndrome (rws),congenital long qt syndrome|not provided|cardiovascular phenotype|long qt syndrome	1	0	0.005	1	0.998	-4.66	3.425	NA	-5.27	4.072	1.084	0.968	0.991	0.92	0.949	0.942	1.151	0.976	0.99	0.998	0.993	0.985	0.999	1	0.934	0.856	-5.402	0.893	0.931	NA	0.754	KCNA2-D379H,KCNB1-D382H,KCNB1-D382N,KCNB1-D382V,KCNQ2-D282E,KCNQ2-D282H,KCNQ2-D282N,KCNQ2-D282V	P-loop
94	KCNQ1	D317G	P/LP	congenital long qt syndrome (rws),long qt syndrome (lqts),congenital long qt syndrome|long qt syndrome|not provided	1	0	0.003	1	1	-6.44	3.775	NA	-5.3	3.976	1.075	0.978	0.992	0.957	0.977	0.938	1.343	0.975	0.993	0.999	0.992	0.926	0.999	0.996	0.975	0.932	-3.898	0.844	0.99	NA	0.714	KCNA2-D379H,KCNB1-D382H,KCNB1-D382N,KCNB1-D382V,KCNQ2-D282E,KCNQ2-D282H,KCNQ2-D282N,KCNQ2-D282V	P-loop
95	KCNQ1	D388H	VUS	-	0.1	0.357	0.538	0.991	0.822	-0.89	2.175	NA	-5.74	2.598	1.079	0.965	0.389	0.391	0.682	0.359	0.456	0.967	0.577	0.347	0.418	0.927	0.983	0.322	0.467	0.115	-4.781	0.246	0.222	1.19369e-05	0.59	KCNQ2-R353C,KCNQ2-R353G,KCNQ2-R353H	C_term
96	KCNQ1	D388N	VUS	-	0.1	0.428	0.309	0.314	0.02	-0.6	1.63	NA	-5.68	2.02	0.991	0.94	0.373	0.493	0.568	0.328	0.36	0.962	0.32	0.425	0.406	0.885	0.996	0.322	0.314	0.091	-5.402	0.151	0.103	7.95792e-06	0.568	KCNQ2-R353C,KCNQ2-R353G,KCNQ2-R353H	C_term
97	KCNQ1	D426H	VUS	-	0.1	0.152	0.237	0.904	0.682	-0.93	2.045	NA	-5.69	3.32	1.007	0.943	0.565	0.543	0.557	0.242	0.847	0.96	0.446	0.85	0.543	0.909	0.994	0.865	0.213	0.112	-4.781	0.158	0.371	NA	0.493	NA	C_term
98	KCNQ1	D428N	VUS	-	0.1	0.142	0.499	0.105	0.037	-0.7	2.11	NA	-5.65	2.892	0.974	0.927	0.302	0.318	0.363	0.168	0.378	0.956	0.52	0.871	0.369	0.938	0.998	0.865	0.124	0.065	-5.402	0.177	0.18	NA	0.537	NA	C_term
99	KCNQ1	D428Y	VUS	-	0.1	0.015	0.068	0.988	0.805	-2.96	2.455	NA	-5.71	4.076	1.081	0.966	0.693	0.572	0.669	0.264	1.188	0.984	0.703	0.983	0.714	0.927	0.993	0.865	0.364	0.212	-6.37	0.275	0.342	NA	0.548	NA	C_term
100	KCNQ1	D446G	VUS	-	0.2	0.174	0.172	0.97	0.505	-2.04	2.425	NA	-5.84	2.536	0.952	0.961	0.505	0.449	0.541	0.167	0.509	0.973	0.518	0.82	0.509	0.713	0.99	0.492	0.168	0.149	-3.898	0.296	0.167	NA	0.355	NA	C_term
101	KCNQ1	D446N	Common neutral	-	0.2	0.019	0.117	0.995	0.642	-1.58	2.425	NA	-5.8	2.602	0.924	0.964	0.461	0.325	0.397	NA	0.373	0.976	0.46	0.625	0.455	0.709	0.998	0.865	0.135	0.079	-5.402	0.214	0.11	3.59336e-05	0.377	NA	C_term
102	KCNQ1	D459N	Common neutral	-	0	0.072	0.255	0.966	0.345	-1.23	1.5	NA	-6.29	2.192	0.906	0.948	0.404	0.415	0.511	NA	0.451	0.945	0.441	0.084	0.386	0.841	0.99	0.075	0.116	0.065	-5.402	0.117	0.1	3.61324e-05	0.464	KCNQ2-E474X	C_term
103	KCNQ1	D459Y	VUS	-	0	0.002	0.027	0.996	0.899	-2.61	1.5	NA	-6.34	3.303	0.957	0.974	0.885	0.677	0.675	0.665	1.253	0.953	0.536	0.943	0.534	0.817	0.919	0.075	0.283	0.202	-6.37	0.139	0.176	NA	0.469	KCNQ2-E474X	C_term
104	KCNQ1	D459E	VUS	-	0	0.414	0.863	0.016	0.019	-0.58	-0.2	NA	-6.23	-0.015	0.786	0.86	0.246	0.315	0.597	0.624	0.365	0.712	0.279	0.264	0.331	0.569	0.749	0	0.039	0.032	-4.613	0.085	0.096	NA	0.448	KCNQ2-E474X	C_term
105	KCNQ1	D462N	VUS	-	0.4	0.278	0.519	0.038	0.011	-1.16	0.695	NA	-6.32	2.147	0.677	0.94	0.352	0.239	0.494	0.579	0.39	0.92	0.396	0.381	0.344	0.798	0.991	0.129	0.131	0.072	-5.402	0.13	0.096	4.01664e-06	0.435	NA	C_term
106	KCNQ1	D488E	VUS	-	0	0.482	0.369	0.004	0.02	-1.29	0.57	NA	-6.26	1.375	0.783	0.905	0.191	0.494	0.653	0.361	0.441	0.835	0.096	0.117	0.471	0.774	0.86	0.999	0.057	0.041	-4.613	0.109	0.244	NA	0.533	NA	C_term
107	KCNQ1	D488H	VUS	-	0	0.062	0.116	0.953	0.863	-3.09	2.16	NA	-6.36	3.927	1.03	0.984	0.822	0.744	0.788	0.522	1.266	0.965	0.352	0.964	0.887	0.926	0.995	1	0.203	0.203	-4.781	0.324	0.728	NA	0.574	NA	C_term
108	KCNQ1	D488N	VUS	-	0	0.117	0.221	0.741	0.568	-1.63	1.61	NA	-6.32	3.393	1.057	0.972	0.711	0.655	0.667	0.51	1.123	0.948	0.254	0.915	0.632	0.904	0.999	1	0.134	0.083	-5.402	0.26	0.303	NA	0.554	NA	C_term
109	KCNQ1	D490G	VUS	-	0	0.084	0.089	0.049	0.102	-4.23	1.83	NA	-6.76	3.535	1.033	0.979	0.871	0.706	0.796	0.671	1.309	0.952	0.778	0.982	0.807	0.901	0.997	1	0.306	0.288	-3.898	0.4	0.512	NA	0.567	NA	C_term
110	KCNQ1	D564G	VUS	-	0.4	0.001	0	0.993	0.967	-6.14	2.99	NA	-7.53	4.711	0.951	0.993	0.959	0.903	0.94	0.785	1.343	0.977	0.77	0.992	0.988	0.927	0.998	1	0.905	0.752	-3.898	0.837	0.99	NA	0.669	NA	C_term
111	KCNQ1	D564N	VUS	-	0.4	0.001	0	1	0.999	-4.38	2.99	NA	-7.52	4.401	0.911	0.994	0.927	0.863	0.85	0.738	1.144	0.98	0.892	0.956	0.987	0.972	0.999	1	0.876	0.692	-5.402	0.534	0.982	7.96508e-06	0.719	NA	C_term
112	KCNQ1	D603E	VUS	-	0	0.723	0.844	0.333	0.147	-2.06	0.865	NA	-6.05	2.244	1.098	0.904	0.771	0.872	0.701	0.606	1.005	0.921	0.354	0.945	0.864	0.685	0.991	0.716	0.574	0.379	-4.613	0.17	0.539	NA	0.703	NA	C_term
113	KCNQ1	D611N	Common neutral	-	0	0.194	0.227	0.942	0.584	-0.53	0.995	NA	-6.32	3.205	1.15	0.955	0.39	0.859	0.593	NA	0.385	0.949	0.764	0.034	0.708	0.826	0.997	0.031	0.523	0.28	-5.402	0.157	0.093	7.17408e-05	0.685	NA	C_term
114	KCNQ1	D649E	VUS	-	0	0.142	0.975	0	0	0.17	0	NA	-5.65	0.598	0.496	0.832	0.24	0.447	0.618	0.119	0.346	0.894	0.027	0.067	0.324	0.565	0.672	0.004	0.04	0.037	-4.613	NA	0.104	NA	0.416	NA	C_term
115	KCNQ1	D649G	VUS	-	0	0.031	0.263	0	0	-0.57	0	NA	-5.77	0.852	0.683	0.876	0.243	0.502	0.555	0.123	0.485	0.918	0.039	0.104	0.406	0.571	0.971	0.015	0.068	0.06	-3.898	NA	0.083	1.06894e-05	0.412	NA	C_term
116	KCNQ1	D649N	Common neutral	-	0	1	1	0	0	0.21	-0.695	NA	-5.64	-0.611	0.481	0.766	0.098	0.299	0.404	NA	0.359	0.737	0.033	0.02	0.285	0.596	0.838	0.003	0.036	0.028	-5.402	NA	0.07	2.14066e-05	0.424	NA	C_term
117	KCNQ1	D673E	VUS	-	0	0.115	0.292	0.004	0.005	-0.63	0.345	NA	-5.74	-0.394	0.397	0.858	0.113	0.574	0.528	0.109	0.351	0.729	0.065	0.081	0.309	0.541	0.712	0.008	0.043	0.044	-4.613	NA	0.059	NA	0.571	NA	C_term
118	KCNQ1	D673N	VUS	-	0	0.002	0.015	0.94	0.251	-0.66	0.695	NA	-5.85	2.499	1.172	0.919	0.264	0.53	0.456	0.108	0.672	0.962	0.276	0.164	0.41	0.801	0.998	0.819	0.132	0.157	-5.402	NA	0.081	5.16369e-05	0.593	NA	C_term
119	KCNQ1	D78A	VUS	-	0	0.157	0.566	0.008	0.004	-0.06	0.295	1	-5.55	1.416	0.677	0.864	0.223	0.873	0.291	0.121	1.371	0.897	0.209	0.132	0.336	0.377	0.695	1	0.068	0.046	-4.099	NA	0.083	NA	0.846	NA	N_term
120	KCNQ1	D78H	VUS	-	0	0.013	0.05	0.001	0.001	-0.91	1.445	1	-5.61	1.549	0.286	0.921	0.306	0.927	0.327	0.117	1.594	0.94	0.217	0.132	0.436	0.499	0.932	1	0.12	0.106	-4.781	NA	0.132	NA	0.861	NA	N_term
121	KCNQ1	E11K	VUS	-	0	0.006	0.085	0.841	0.251	-0.5	1.04	0.981	-5.68	2.23	0.687	0.928	0.328	0.982	0.405	0.24	1.324	0.951	0.193	0.405	0.336	0.654	0.999	1	0.184	0.219	-4.669	NA	0.21	NA	0.926	NA	N_term
122	KCNQ1	E11G	VUS	-	0	0.004	0.03	0.484	0.243	-1.2	1.04	0.988	-5.76	2.956	0.761	0.94	0.301	0.987	0.402	0.228	1.368	0.96	0.156	0.495	0.352	0.477	0.997	1	0.145	0.245	-3.898	NA	0.083	NA	0.902	NA	N_term
123	KCNQ1	E115D	VUS	-	1	0.001	0.009	0.735	0.382	-2.24	1.935	0.995	-6.2	2.955	1.045	0.984	0.805	0.926	0.756	NA	1.767	0.951	0.773	0.878	0.627	0.985	0.996	1	0.776	0.628	-4.722	0.617	0.997	NA	0.855	KCNQ2-E86K	N_term
124	KCNQ1	E115G	P/LP	long,congenital long qt syndrome (rws),long qt syndrome (lqts),congenital long qt syndrome|long qt syndrome|cardiovascular phenotype	1	0.001	0.002	0.982	0.842	-5.39	1.935	1	-6.28	4.429	0.975	0.992	0.977	0.88	0.937	NA	2.181	0.977	0.923	0.992	0.925	0.984	0.999	1	0.914	0.827	-3.898	0.896	0.987	NA	0.837	KCNQ2-E86K	N_term
125	KCNQ1	E146K	VUS	-	0.3	0.75	0.244	0.25	0.134	-2.79	1.32	NA	-4.66	2.775	0.459	0.73	0.908	0.159	0.676	NA	1.875	0.963	0.903	0.932	0.938	0.946	0.983	1	0.632	0.327	-4.669	0.286	0.117	7.95507e-06	0.752	KCNQ4-Q122X	S1/S2_linker
126	KCNQ1	E146G	Common neutral	-	0.3	0.015	0.056	0.246	0.197	-4.59	1.67	NA	-4.78	3.452	0.901	0.868	0.864	0.501	0.728	NA	2.022	0.98	0.908	0.981	0.96	0.837	0.998	0.998	0.523	0.424	-3.898	0.387	0.111	3.97731e-06	0.64	KCNQ4-Q122X	S1/S2_linker
127	KCNQ1	E160K	P/LP	long	0.9	0	0	1	1	-3.69	3.64	NA	-4.64	5.292	1.09	0.96	0.924	0.868	0.921	NA	2.467	0.992	0.973	0.999	0.99	0.984	0.999	1	0.983	0.93	-4.669	0.894	0.997	NA	0.801	KCNQ2-E130K,KCNV2-E306X	S2
128	KCNQ1	E170G	VUS	-	1	0	0	1	1	-6.41	4.155	NA	-5.17	4.457	1.07	0.977	0.931	0.9	0.955	NA	2.51	0.988	0.967	1	0.994	0.993	0.999	0.997	0.97	0.911	-3.898	0.894	0.987	NA	0.727	KCNA2-E236K,KCNQ2-E140A,KCNQ3-E170G	S2/S3_linker
129	KCNQ1	E261D	P/LP	jervell,congenital long qt syndrome (rws),long qt syndrome (lqts),congenital long qt syndrome|long qt syndrome|not provided	0.8	0.001	0	1	0.993	-2.92	2.795	NA	-4.93	2.962	1.05	0.946	0.977	0.865	0.867	NA	1.109	0.976	0.966	0.997	0.985	0.985	0.999	0.532	0.947	0.821	-4.722	0.896	0.999	NA	0.727	KCNA1-E325D,KCNB1-E330D,KCNB1-E330K,KCNB1-E330Q,KCNQ2-E231D,KCNQ2-E231G,KCNQ2-E231Q	S4/S5_linker
130	KCNQ1	E261Q	P/LP	congenital long qt syndrome (rws),congenital long qt syndrome|not provided	0.8	0	0	0.999	0.991	-2.92	2.38	NA	-4.92	5.419	1.029	0.946	0.977	0.847	0.9	NA	1.161	0.973	0.987	0.997	0.984	0.99	0.998	0.312	0.951	0.814	-4.42	0.872	0.995	NA	0.714	KCNA1-E325D,KCNB1-E330D,KCNB1-E330K,KCNB1-E330Q,KCNQ2-E231D,KCNQ2-E231G,KCNQ2-E231Q	S4/S5_linker
131	KCNQ1	E261X	P/LP	not provided	0.8	NA	NA	NA	NA	NA	NA	NA	NA	10.954	NA	NA	NA	NA	NA	NA	NA	NA	0.966	NA	NA	NA	0.997	0.312	NA	NA	NA	NA	NA	NA	NA	KCNA1-E325D,KCNB1-E330D,KCNB1-E330K,KCNB1-E330Q,KCNQ2-E231D,KCNQ2-E231G,KCNQ2-E231Q	S4/S5_linker
132	KCNQ1	E261L	P/LP	long qt syndrome (lqts)	0.8	NA	NA	NA	NA	NA	NA	NA	NA	NA	NA	NA	NA	NA	NA	NA	NA	NA	NA	NA	NA	NA	NA	NA	NA	NA	NA	NA	NA	NA	NA	KCNA1-E325D,KCNB1-E330D,KCNB1-E330K,KCNB1-E330Q,KCNQ2-E231D,KCNQ2-E231G,KCNQ2-E231Q	S4/S5_linker
133	KCNQ1	E261K	P/LP	long,long qt syndrome (lqts),congenital long qt syndrome (rws),congenital long qt syndrome|long qt syndrome|cardiovascular phenotype	0.8	0	0	1	0.999	-3.89	2.195	NA	-4.92	5.499	1.019	0.944	0.981	0.917	0.911	NA	1.244	0.978	0.992	0.998	0.987	0.994	0.999	0.312	0.978	0.929	-4.669	0.889	0.999	NA	0.809	KCNA1-E325D,KCNB1-E330D,KCNB1-E330K,KCNB1-E330Q,KCNQ2-E231D,KCNQ2-E231G,KCNQ2-E231Q	S4/S5_linker
134	KCNQ1	E284K	P/LP	congenital long qt syndrome|not provided|long qt syndrome|cardiovascular phenotype	1	0.001	0	0.999	0.993	-3.89	3.86	NA	-5.09	4.475	1.061	0.976	0.986	0.957	0.984	0.874	1.244	0.982	0.99	1	0.994	0.996	0.999	1	0.985	0.939	-4.669	0.894	0.992	NA	0.862	KCNB1-E353K,KCNC2-E404K,KCNQ2-E254A,KCNQ2-E254D	S5/S6_linker
135	KCNQ1	E284G	VUS	-	1	0.001	0	0.998	0.989	-6.8	3.86	NA	-5.05	4.531	1.088	0.97	0.935	0.951	0.948	0.595	1.272	0.982	0.955	1	0.993	0.889	0.999	0.731	0.977	0.924	-3.898	0.89	0.972	NA	0.788	KCNB1-E353K,KCNC2-E404K,KCNQ2-E254A,KCNQ2-E254D	S5/S6_linker
136	KCNQ1	E290G	VUS	-	0	0.019	0.119	0.027	0.063	-2.81	0.805	NA	-5	2.565	0.701	0.846	0.581	0.604	0.714	0.587	0.736	0.929	0.381	0.232	0.866	0.832	0.997	0.103	0.341	0.242	-3.898	NA	0.085	NA	0.544	NA	S5/S6_linker
137	KCNQ1	E290K	VUS	-	0	0.281	0.863	0.134	0.041	-1.58	1.635	NA	-4.96	2.3	0.755	0.851	0.475	0.59	0.683	NA	0.483	0.925	0.496	0.403	0.755	0.938	0.996	0.844	0.532	0.199	-4.669	NA	0.115	1.59825e-05	0.669	NA	S5/S6_linker
138	KCNQ1	E385Q	VUS	-	0	0.008	0.029	0.999	0.966	-2.24	2.6	NA	-5.75	3.735	1.085	0.973	0.845	0.595	0.798	0.436	0.877	0.973	0.827	0.967	0.677	0.882	0.998	1	0.571	0.246	-4.42	0.302	0.392	NA	0.764	KCNQ2-N350I,KCNQ2-N350K,KCNQ2-N350Y	C_term
139	KCNQ1	E385K	VUS	-	0	0.008	0.026	0.955	0.419	-3.08	2.25	NA	-5.71	3.299	1.088	0.968	0.959	0.619	0.89	0.843	1.088	0.972	0.947	0.86	0.764	0.96	0.999	1	0.651	0.368	-4.669	0.364	0.723	1.19393e-05	0.831	KCNQ2-N350I,KCNQ2-N350K,KCNQ2-N350Y	C_term
140	KCNQ1	E39X	P/LP	jervell and lange-nielsen syndrome 1	0	NA	NA	NA	NA	NA	NA	1	NA	6.781	NA	NA	NA	NA	NA	NA	NA	NA	0.529	NA	NA	NA	0.996	1	NA	NA	NA	NA	NA	NA	NA	NA	N_term
141	KCNQ1	E42D	VUS	-	0	0	0.177	0.787	0.264	-0.5	1.735	0.988	-5.65	2.211	0.892	0.931	0.385	0.967	0.456	0.265	1.058	0.948	0.276	0.924	0.467	0.502	0.989	1	0.19	0.167	-4.722	NA	0.075	NA	0.915	NA	N_term
142	KCNQ1	E42X	P/LP	not provided	0	NA	NA	NA	NA	NA	NA	1	NA	6.715	NA	NA	NA	NA	NA	NA	NA	NA	0.431	NA	NA	NA	0.996	1	NA	NA	NA	NA	NA	NA	NA	NA	N_term
143	KCNQ1	E435K	VUS	-	0	0.522	0.778	0.179	0.057	-1.42	2.095	NA	-5.6	2.542	1.035	0.925	0.483	0.362	0.609	0.289	0.555	0.945	0.466	0.881	0.466	0.885	0.99	0.865	0.225	0.124	-4.669	0.166	0.212	NA	0.464	NA	C_term
144	KCNQ1	E449K	Common neutral	-	0	0.4	0.74	0.013	0.012	-1.07	1.04	NA	-5.59	1.891	1.085	0.91	0.525	0.335	0.624	NA	0.555	0.924	0.497	0.097	0.423	0.74	0.977	0.865	0.2	0.133	-4.669	0.148	0.103	1.9965e-05	0.43	NA	C_term
145	KCNQ1	E450Q	VUS	-	0	0.123	0.448	0.215	0.04	-0.82	0.895	NA	-5.7	1.781	0.761	0.889	0.275	0.275	0.569	0.209	0.418	0.955	0.209	0.225	0.4	0.764	0.975	0.03	0.138	0.075	-4.42	0.134	0.112	NA	0.33	NA	C_term
146	KCNQ1	E450G	VUS	-	0	0.168	0.302	0.102	0.021	-1.77	0.895	NA	-5.75	2.144	0.661	0.87	0.28	0.271	0.578	0.269	0.434	0.942	0.234	0.319	0.445	0.609	0.986	0.011	0.078	0.107	-3.898	0.142	0.079	NA	0.331	NA	C_term
147	KCNQ1	E450K	Common neutral	-	0	0.279	0.735	0.054	0.021	-0.94	0.895	NA	-5.64	1.985	0.666	0.881	0.214	0.306	0.594	NA	0.416	0.937	0.253	0.145	0.364	0.749	0.993	0.03	0.148	0.13	-4.669	0.224	0.122	7.99514e-06	0.357	NA	C_term
148	KCNQ1	E487K	VUS	-	0	0.114	0.461	0.796	0.294	-2.28	1.65	NA	-6.26	2.88	1.126	0.946	0.396	0.724	0.699	NA	0.633	0.958	0.451	0.186	0.676	0.962	0.997	1	0.182	0.153	-4.669	0.184	0.47	5.17084e-05	0.649	KCNQ2-Q494X	C_term
149	KCNQ1	E487X	P/LP	long qt syndrome 1	0	NA	NA	NA	NA	NA	NA	NA	NA	8.646	NA	NA	NA	NA	NA	NA	NA	NA	0.916	NA	NA	NA	0.998	1	NA	NA	NA	NA	NA	NA	NA	KCNQ2-Q494X	C_term
150	KCNQ1	E494D	VUS	-	0	0.127	0.094	0.004	0.012	-1.14	1.52	NA	-6.74	2.545	1.17	0.965	0.59	0.323	0.636	0.693	0.433	0.945	0.398	0.626	0.434	0.818	0.995	1	0.088	0.068	-4.722	0.107	0.112	NA	0.614	NA	C_term
151	KCNQ1	E494G	VUS	-	0	0.004	0.015	0.542	0.281	-3.94	2.415	NA	-6.91	3.81	1.012	0.988	0.921	0.828	0.831	0.743	1.203	0.974	0.696	0.974	0.845	0.892	0.999	1	0.2	0.235	-3.898	0.314	0.295	NA	0.569	NA	C_term
152	KCNQ1	E494X	P/LP	cardiac arrhythmia|long qt syndrome	0	NA	NA	NA	NA	NA	NA	NA	NA	9.1	NA	NA	NA	NA	NA	NA	NA	NA	0.948	NA	NA	NA	0.998	1	NA	NA	NA	NA	NA	NA	NA	NA	C_term
153	KCNQ1	E508G	VUS	-	0	0.061	0.141	0.433	0.297	-4.16	2.375	NA	-6.41	3.721	1.132	0.971	0.849	0.765	0.737	0.601	0.507	0.963	0.505	0.874	0.968	0.804	0.999	1	0.298	0.26	-3.898	0.355	0.169	3.97791e-06	0.591	NA	C_term
154	KCNQ1	E508X	P/LP	not provided|congenital long qt syndrome	0	NA	NA	NA	NA	NA	NA	NA	NA	8.901	NA	NA	NA	NA	NA	NA	NA	NA	0.982	NA	NA	NA	0.997	1	NA	NA	NA	NA	NA	NA	NA	NA	C_term
155	KCNQ1	E558G	VUS	-	0.1	0.086	0.097	0.987	0.93	-5.24	2.485	NA	-6.37	4.95	1.046	0.983	0.867	0.828	0.84	0.545	1.272	0.978	0.724	0.99	0.969	0.938	0.999	1	0.625	0.52	-3.898	0.82	0.957	NA	0.756	NA	C_term
156	KCNQ1	E558K	VUS	-	0.1	0.095	0.183	0.974	0.876	-2.94	2.485	NA	-6.31	4.345	1.038	0.981	0.85	0.731	0.81	0.574	1.244	0.971	0.755	0.985	0.958	0.984	0.999	1	0.525	0.397	-4.669	0.496	0.997	NA	0.845	NA	C_term
157	KCNQ1	E578K	VUS	-	0.2	0.527	0.454	0.045	0.06	-1.56	0.775	NA	-6.29	4.79	1.095	0.949	0.599	0.856	0.672	0.531	0.592	0.948	0.5	0.813	0.844	0.878	0.992	1	0.183	0.123	-4.669	NA	0.703	NA	0.733	NA	C_term
158	KCNQ1	E596G	P/LP	not provided	0.3	0	0.001	0.996	0.958	-5.25	3.035	NA	-7.36	4.699	0.98	0.991	0.981	0.936	0.875	0.868	1.269	0.988	0.951	0.997	0.985	0.878	0.999	1	0.884	0.769	-3.898	0.842	0.921	NA	0.643	NA	C_term
159	KCNQ1	E596K	VUS	-	0.3	0.001	0.003	0.996	0.958	-3.22	3.035	NA	-7.33	4.696	0.934	0.992	0.986	0.936	0.888	0.914	1.238	0.984	0.981	0.991	0.985	0.942	0.999	1	0.808	0.67	-4.669	0.863	0.969	NA	0.742	NA	C_term
160	KCNQ1	E651A	VUS	-	0	0.003	0.143	0.008	0.007	-0.8	0.695	NA	-5.88	2.118	0.991	0.907	0.363	0.717	0.611	0.229	0.393	0.906	0.144	0.672	0.376	0.751	0.981	0.002	0.085	0.072	-4.099	NA	0.094	NA	0.447	NA	C_term
161	KCNQ1	E651K	VUS	-	0	0.003	0.141	0	0	-0.05	0.345	NA	-5.81	0.698	0.715	0.894	0.187	0.563	0.526	0.303	0.415	0.768	0.089	0.161	0.324	0.725	0.978	0.001	0.08	0.08	-4.669	NA	0.089	NA	0.496	NA	C_term
162	KCNQ1	E663K	VUS	-	0.3	0.003	0.057	0.998	0.691	-0.8	0.805	NA	-5.76	3.847	1.064	0.941	0.561	0.853	0.635	NA	1.229	0.947	0.396	0.452	0.426	0.882	0.999	0.982	0.245	0.275	-4.669	NA	0.755	1.12183e-05	0.779	NA	C_term
163	KCNQ1	E674G	VUS	-	0.3	0.011	0.017	0.039	0.025	-0.45	0.805	NA	-5.85	2.801	0.878	0.915	0.201	0.653	0.54	0.064	0.443	0.944	0.147	0.425	0.375	0.572	0.996	0.02	0.146	0.154	-3.898	NA	0.076	NA	0.592	NA	C_term
164	KCNQ1	E674K	VUS	-	0.3	0.012	0.037	0	0.001	-0.41	0.805	NA	-5.79	2.016	0.725	0.884	0.179	0.631	0.631	0.104	0.415	0.927	0.085	0.319	0.382	0.681	0.992	0.002	0.094	0.09	-4.669	NA	0.097	6.78444e-06	0.679	NA	C_term
165	KCNQ1	E674V	VUS	-	0.3	0.002	0.008	0.089	0.051	-0.86	0.805	NA	-5.86	2.718	0.919	0.912	0.256	0.803	0.589	0.094	0.461	0.963	0.198	0.644	0.425	0.58	0.984	0.02	0.23	0.204	-4.815	NA	0.126	NA	0.609	NA	C_term
166	KCNQ1	F157L	VUS	-	0.2	0.627	0.354	0.019	0.04	-4.66	1.935	NA	-4.67	2.331	0.623	0.843	0.8	0.23	0.675	NA	1.397	0.939	0.942	0.879	0.963	0.907	0.942	0.999	0.775	0.511	-3.973	0.281	0.926	NA	0.815	KCNQ2-Y127C,KCNQ2-Y127D,KCNQ2-Y127F	S2
167	KCNQ1	F157C	VUS	-	0.2	0.001	0.002	0.681	0.277	-6.48	1.935	NA	-4.8	3.433	1.06	0.942	0.97	0.767	0.941	NA	2.652	0.989	0.987	0.989	0.987	0.938	0.993	1	0.923	0.799	-4.938	0.641	0.886	NA	0.816	KCNQ2-Y127C,KCNQ2-Y127D,KCNQ2-Y127F	S2
168	KCNQ1	F166V	VUS	-	0.5	0.915	0.632	0.197	0.157	-5.69	0.42	NA	-4.91	2.591	0.719	0.876	0.676	0.554	0.741	NA	2.492	0.966	0.666	0.84	0.953	0.892	0.952	0.997	0.813	0.589	-4.815	0.283	0.486	4.00484e-06	0.755	NA	S2
169	KCNQ1	F275L	VUS	-	0.6	0.304	0.09	0.798	0.484	-5.83	1.38	NA	-5.5	3.642	0.99	0.942	0.886	0.891	0.876	NA	1.268	0.982	0.927	0.996	0.966	0.937	0.997	0.731	0.868	0.776	-3.973	0.379	0.986	NA	0.905	KCNQ2-L245P,KCNQ2-L245V	S5
170	KCNQ1	F275S	P/LP	long,congenital long qt syndrome (rws)	0.6	0	0.001	0.954	0.867	-7.78	2.55	NA	-5.57	4.396	1.085	0.971	0.98	0.969	0.953	NA	1.584	0.995	0.942	0.999	0.988	0.924	0.999	1	0.982	0.95	0	0.413	0.952	NA	0.891	KCNQ2-L245P,KCNQ2-L245V	S5
171	KCNQ1	F279I	P/LP	short qt syndrome type 2	0.6	0.007	0.053	0.425	0.394	-4.86	0.65	NA	-4.93	3.377	0.989	0.984	0.826	0.95	0.849	NA	1.385	0.982	0.949	0.996	0.963	0.925	0.992	0.648	0.884	0.643	-5.6	0.625	0.824	NA	0.853	KCND3-V338E,KCNQ2-L249P	S5
172	KCNQ1	F279C	VUS	-	0.6	0.001	0.004	0.903	0.62	-6.92	1.305	NA	-4.98	4.236	0.971	0.988	0.907	0.966	0.893	NA	1.412	0.993	0.906	0.999	0.985	0.959	0.991	0.731	0.946	0.837	-4.938	0.788	0.788	NA	0.869	KCND3-V338E,KCNQ2-L249P	S5
173	KCNQ1	F296S	P/LP	long,congenital long qt syndrome (rws),long qt syndrome (lqts)	1	0	0.001	1	0.998	-7.48	4.075	NA	-5.77	4.271	1.063	0.98	0.988	0.967	0.964	0.808	1.584	0.99	0.992	1	0.988	0.941	0.998	0.797	0.987	0.955	0	0.758	0.996	NA	0.749	KCNQ2-F261C,KCNQ3-F300S	S5/S6_linker
174	KCNQ1	F335C	VUS	-	0.4	0.001	0.004	0.958	0.795	-6.45	0.635	NA	-4.92	4.151	1.012	0.916	0.919	0.892	0.925	0.642	1.341	0.989	0.818	0.997	0.96	0.95	0.995	0.996	0.913	0.713	-4.938	0.519	0.856	NA	0.902	KCNA1-A395S	S6
175	KCNQ1	F339V	VUS	-	0.6	0	0	0.997	0.99	-6.57	0.835	NA	-4.77	4.226	1.006	0.912	0.932	0.95	0.91	0.702	1.35	0.991	0.945	0.999	0.974	0.995	0.992	0.976	0.963	0.912	-4.815	0.894	0.972	NA	0.852	KCNA2-T401I,KCNQ2-F304C,KCNQ2-F304S	S6
176	KCNQ1	F339S	P/LP	long,congenital long qt syndrome|not provided|long qt syndrome 1|cardiovascular phenotype|long qt syndrome	0.6	0	0	1	0.999	-7.57	2.48	NA	-4.98	4.453	1.059	0.938	0.986	0.941	0.955	0.892	1.584	0.99	0.982	1	0.989	0.995	0.999	0.976	0.99	0.957	0	0.859	0.995	NA	0.855	KCNA2-T401I,KCNQ2-F304C,KCNQ2-F304S	S6
177	KCNQ1	F340L	P/LP	long qt syndrome (lqts),long qt syndrome,long qt syndrome 1	0.4	0	0	1	0.998	-5.49	1.44	NA	-4.63	2.697	0.955	0.907	0.732	0.824	0.7	0.628	1.248	0.927	0.949	0.999	0.981	0.981	0.989	0.452	0.947	0.91	-3.973	0.855	0.999	NA	0.906	KCNQ2-F305L,KCNQ2-F305S	S6
178	KCNQ1	F351S	P/LP	long,congenital long qt syndrome (rws)	0.8	0	0	1	0.992	-7.54	2.89	NA	-4.69	4.492	1.083	0.95	0.99	0.945	0.943	0.887	1.583	0.992	0.995	1	0.986	0.933	0.998	0.996	0.99	0.948	0	0.875	1	NA	0.901	KCNB1-F416L	C_term
179	KCNQ1	F364L	VUS	-	0.1	0.062	0.102	0.809	0.476	-4.5	2.285	NA	-5.82	3.483	1.056	0.963	0.815	0.913	0.814	0.375	1.256	0.971	0.655	0.994	0.851	0.973	0.998	0.818	0.784	0.592	-3.973	0.362	1	NA	0.933	KCNQ2-F329S	C_term
180	KCNQ1	F479L	VUS	-	0	0.48	0.673	0.002	0.01	-0.79	0.335	NA	-6.17	2.382	1.017	0.916	0.408	0.559	0.611	0.562	0.437	0.973	0.669	0.283	0.306	0.666	0.766	1	0.1	0.101	-3.973	0.05	0.555	NA	0.621	NA	C_term
181	KCNQ1	F479Y	VUS	-	0	0.546	1	0.026	0.036	-0.57	1.43	NA	-6.26	2.261	1.271	0.939	0.517	0.481	0.656	0.513	1.012	0.922	0.644	0.505	0.519	0.627	0.911	1	0.082	0.059	-6.37	0.131	0.154	NA	0.609	NA	C_term
182	KCNQ1	F485S	VUS	-	0.1	0.181	0.461	0.157	0.105	-1.28	1.265	NA	-6.17	2.947	1.096	0.917	0.553	0.585	0.689	0.485	0.74	0.964	0.672	0.461	0.513	0.787	0.996	1	0.108	0.097	0	0.159	0.533	3.97735e-06	0.685	NA	C_term
183	KCNQ1	F529L	VUS	-	0.2	0	0	0.592	0.418	-5.26	3.055	NA	-7.35	2.938	1.069	0.991	0.983	0.901	0.832	0.914	1.267	0.982	0.952	0.998	0.992	0.947	0.998	1	0.908	0.83	-3.973	0.75	1	NA	0.814	KCNQ2-F555I,KCNQ2-F555L	C_term
184	KCNQ1	F573L	VUS	-	0	0.027	0.444	0.872	0.593	-3.09	1.87	NA	-6.23	2.798	1.044	0.966	0.833	0.846	0.74	0.499	1.2	0.983	0.965	0.961	0.891	0.773	0.996	1	0.41	0.241	-3.973	0.296	0.984	NA	0.786	NA	C_term
185	KCNQ1	F653L	VUS	-	0	0.014	0.178	0.779	0.264	-0.88	0.805	NA	-5.99	2.095	0.856	0.883	0.362	0.771	0.658	0.242	0.467	0.937	0.213	0.207	0.363	0.751	0.98	0.002	0.102	0.088	-3.973	NA	0.786	NA	0.659	NA	C_term
186	KCNQ1	G119S	P/LP	long qt syndrome	0.7	0.013	0.028	0.757	0.14	-4.61	1.975	1	-4.61	3.568	0.889	0.868	0.921	0.646	0.834	NA	1.756	0.968	0.648	0.991	0.823	0.963	0.999	1	0.824	0.715	0	0.559	0.502	NA	0.817	NA	N_term
187	KCNQ1	G119V	VUS	-	0.7	0	0.004	0.992	0.866	-6.84	1.975	1	-4.83	4.25	1.078	0.954	0.963	0.863	0.934	NA	2.542	0.984	0.794	0.994	0.856	0.969	0.997	1	0.949	0.902	-4.815	0.868	0.959	NA	0.831	NA	N_term
188	KCNQ1	G119X	VUS	-	0.7	NA	NA	NA	NA	NA	NA	NA	NA	NA	NA	NA	NA	NA	NA	NA	NA	NA	NA	NA	NA	NA	NA	NA	NA	NA	NA	NA	NA	NA	NA	NA	N_term
189	KCNQ1	G119R	P/LP	long qt syndrome 1|long qt syndrome|not provided	0.7	0	0.002	0.639	0.144	-6.01	1.975	1	-4.78	3.62	0.968	0.894	0.958	0.757	0.894	NA	2.504	0.962	0.603	0.995	0.857	0.977	0.999	1	0.94	0.913	-3.588	0.848	0.961	NA	0.875	NA	N_term
190	KCNQ1	G168R	P/LP	long,long qt syndrome 1 (lqt1),congenital long qt syndrome (rws),cardiac arrhythmia,long qt syndrome (lqts),long qt syndrome|congenital long qt syndrome|not provided|long qt syndrome 1|cardiovascular phenotype|cardiac arrhythmia,congenital long qt syndrome|not provided|cardiovascular phenotype|long qt syndrome	0.7	0	0.002	1	0.997	-5.38	2.525	NA	-4.95	4.005	1.096	0.95	0.985	0.867	0.937	NA	2.531	0.985	0.985	0.995	0.99	0.979	0.999	1	0.961	0.929	-3.588	0.829	0.998	4.00567e-06	0.85	NA	S2
191	KCNQ1	G179R	P/LP	long qt syndrome 1	0.3	0	0	1	0.999	-7.38	1.61	NA	-4.48	4.011	1.049	0.917	0.992	0.892	0.938	NA	1.281	0.979	0.929	0.999	0.982	0.995	0.999	1	0.93	0.881	-3.588	0.858	0.996	NA	0.773	NA	S2/S3_linker
192	KCNQ1	G179S	P/LP	congenital long qt syndrome|long qt syndrome|long qt syndrome 1|not provided|cardiovascular phenotype|cardiac arrhythmia|kcnq1-related disorder	0.3	0	0	1	0.997	-5.53	1.68	NA	-4.58	3.893	1.072	0.927	0.948	0.91	0.931	NA	1.153	0.966	0.858	0.999	0.981	0.994	0.999	1	0.931	0.874	0	0.453	0.876	NA	0.696	NA	S2/S3_linker
193	KCNQ1	G179A	P/LP	variant assessed as somatic; moderate impact.,not provided	0.3	0	0	1	0.999	-5.53	1.53	NA	-4.62	3.71	1.069	0.924	0.93	0.851	0.933	NA	1.189	0.966	0.9	0.837	0.985	0.993	0.998	1	0.947	0.893	-4.099	0.822	0.924	NA	0.706	NA	S2/S3_linker
194	KCNQ1	G186D	P/LP	long qt syndrome 1|long qt syndrome|congenital long qt syndrome|cardiac arrhythmia|not provided	0.3	0	0.003	1	1	-6.19	2.875	NA	-4.58	4.066	1.091	0.947	0.988	0.892	0.951	NA	1.344	0.984	0.919	0.999	0.986	0.941	0.999	1	0.893	0.888	-4.722	0.817	0.975	NA	0.857	NA	S2/S3_linker
195	KCNQ1	G186A	VUS	-	0.3	0.001	0.01	1	0.999	-5.27	1.805	NA	-4.56	3.941	1.082	0.938	0.985	0.851	0.911	NA	1.214	0.982	0.873	0.997	0.986	0.979	0.998	1	0.855	0.763	-4.099	0.835	0.915	NA	0.792	NA	S2/S3_linker
196	KCNQ1	G186C	P/LP	not provided|cardiovascular phenotype	0.3	0	0.001	1	1	-7.97	2.67	NA	-4.64	4.382	1.096	0.958	0.986	0.907	0.938	NA	1.206	0.977	0.936	0.998	0.992	0.985	0.998	1	0.897	0.828	-4.938	0.859	0.954	NA	0.832	NA	S2/S3_linker
197	KCNQ1	G186V	P/LP	not provided	0.3	0	0.002	1	0.999	-7.93	2.53	NA	-4.6	4.037	1.092	0.949	0.989	0.915	0.955	NA	1.315	0.989	0.949	0.998	0.988	0.989	0.998	1	0.918	0.882	-4.815	0.842	0.986	NA	0.8	NA	S2/S3_linker
198	KCNQ1	G189A	VUS	-	0.3	0	0	1	0.999	-5.53	1.79	NA	-4.57	3.868	1.077	0.933	0.927	0.806	0.913	NA	1.215	0.98	0.866	0.998	0.987	0.993	0.998	1	0.923	0.85	-4.099	0.894	0.978	NA	0.708	KCNQ2-G159E,KCNQ2-G159R,KCNQ2-G159V	S2/S3_linker
199	KCNQ1	G189R	P/LP	long,congenital long qt syndrome (rws),long qt syndrome (lqts),long qt syndrome 1 (lqt1),long qt syndrome 1|congenital long qt syndrome|not provided|long qt syndrome	0.3	0	0	1	1	-7.38	2.155	NA	-4.38	4.284	1.065	0.929	0.984	0.802	0.967	NA	1.283	0.974	0.943	0.999	0.988	0.989	0.999	1	0.929	0.856	-3.588	0.891	0.997	NA	0.785	KCNQ2-G159E,KCNQ2-G159R,KCNQ2-G159V	S2/S3_linker
200	KCNQ1	G216R	P/LP	long	0.3	0.037	0.056	0.995	0.911	-6.87	2.13	NA	-4.82	4.158	1.062	0.934	0.913	0.734	0.932	NA	1.252	0.974	0.948	0.996	0.986	0.985	0.999	1	0.88	0.671	-3.588	0.416	0.891	NA	0.891	KCNA5-E375K,KCNA5-E375X,KCNV2-E353X	S3
201	KCNQ1	G219E	VUS	-	0.4	0	0.002	1	0.999	-7.64	2.055	NA	-4.95	4.149	1.096	0.95	0.923	0.919	0.908	NA	1.342	0.981	0.934	0.989	0.98	0.989	0.998	1	0.939	0.92	-4.613	0.67	0.817	7.99962e-06	0.868	KCNA1-E283K,KCNQ2-G189D	S3/S4_linker
202	KCNQ1	G22C	VUS	-	0.1	0.015	0.072	0.953	0.184	-0.82	1.445	1	-5.75	2.825	0.856	0.895	0.369	0.98	0.411	0.257	2.209	0.932	0.324	0.753	0.424	0.543	0.995	1	0.156	0.15	-4.938	NA	0.141	NA	0.892	NA	N_term
203	KCNQ1	G22R	VUS	-	0.1	0.013	0.085	0.464	0.052	-1.14	1.445	1	-5.7	2.667	0.849	0.882	0.3	0.981	0.409	0.198	2.107	0.925	0.243	0.761	0.43	0.649	0.994	1	0.123	0.183	-3.588	NA	0.138	NA	0.895	NA	N_term
204	KCNQ1	G22X	VUS	-	0.1	NA	NA	NA	NA	NA	NA	NA	NA	NA	NA	NA	NA	NA	NA	NA	NA	NA	NA	NA	NA	NA	NA	NA	NA	NA	NA	NA	NA	NA	NA	NA	N_term
205	KCNQ1	G229X	VUS	-	0.5	NA	NA	NA	NA	NA	NA	NA	NA	NA	NA	NA	NA	NA	NA	NA	NA	NA	NA	NA	NA	NA	NA	NA	NA	NA	NA	NA	NA	NA	NA	NA	S4
206	KCNQ1	G229S	VUS	-	0.5	0.766	0.586	0.798	0.517	-5.77	0.535	NA	-4.87	3.097	0.878	0.92	0.876	0.573	0.867	NA	1.164	0.975	0.914	0.976	0.961	0.939	0.952	1	0.828	0.708	0	0.367	0.726	NA	0.869	NA	S4
207	KCNQ1	G229V	VUS	-	0.5	0.001	0.005	0.948	0.729	-8.65	0.18	NA	-4.55	3.69	1.043	0.899	0.927	0.8	0.882	NA	1.315	0.988	0.969	0.994	0.945	0.972	0.997	1	0.953	0.921	-4.815	0.861	0.966	NA	0.874	NA	S4
208	KCNQ1	G245X	P/LP	long qt syndrome	0.5	NA	NA	NA	NA	NA	NA	NA	NA	8.443	NA	NA	NA	NA	NA	NA	NA	NA	0.966	NA	NA	NA	0.994	1	NA	NA	NA	NA	NA	NA	NA	KCNB1-S314A,KCND3-S304F,KCND3-S304P	S4
209	KCNQ1	G245R	VUS	-	0.5	0	0.001	0.991	0.903	-7.78	2.35	NA	-4.97	4.122	1.096	0.953	0.939	0.93	0.939	NA	1.282	0.975	0.988	0.998	0.981	0.996	0.999	1	0.955	0.931	-3.588	0.836	0.998	NA	0.853	KCNB1-S314A,KCND3-S304F,KCND3-S304P	S4
210	KCNQ1	G252R	VUS	-	1	0	0.001	0.988	0.963	-7.78	1.885	NA	-4.42	4.095	1.009	0.921	0.957	0.871	0.931	NA	1.283	0.974	0.995	1	0.984	0.996	0.999	0.999	0.937	0.87	-3.588	0.475	0.996	NA	0.866	KCNB1-G321S	S4/S5_linker
211	KCNQ1	G252S	VUS	-	1	0.021	0.046	0.988	0.963	-5.83	2.535	NA	-4.43	4.051	1.053	0.938	0.923	0.816	0.894	NA	1.163	0.98	0.956	0.998	0.987	0.986	0.998	0.999	0.809	0.622	0	0.422	0.885	NA	0.802	KCNB1-G321S	S4/S5_linker
212	KCNQ1	G269D	P/LP	long,long qt syndrome (lqts),congenital long qt syndrome (rws),long qt syndrome 1 (lqt1),kcnq1-related disorder,long qt syndrome 1|congenital long qt syndrome|long qt syndrome|not provided|cardiovascular phenotype|kcnq1-related disorder	0.7	0	0	1	0.998	-6.8	3.17	NA	-4.97	4.095	1.096	0.965	0.987	0.941	0.982	NA	1.344	0.989	0.947	0.999	0.992	0.994	0.998	1	0.989	0.983	-4.722	0.867	1	NA	0.895	KCNQ3-G268R	S5
213	KCNQ1	G269S	P/LP	long,long qt syndrome 1 (lqt1),long qt syndrome (lqts),congenital long qt syndrome (rws),long qt syndrome 1|congenital long qt syndrome|long qt syndrome|not provided|long qt syndrome 1;beckwith-wiedemann syndrome;atrial fibrillation, familial, 3;jervell and lange-nielsen syndrome 1;short qt syndrome type 2|not specified|cardiovascular phenotype	0.7	0	0	0.998	0.965	-5.83	1.395	NA	-4.93	4.362	1.116	0.938	0.97	0.908	0.934	NA	1.156	0.979	0.964	0.993	0.976	0.99	0.998	1	0.966	0.929	0	0.52	0.934	3.99157e-06	0.847	KCNQ3-G268R	S5
214	KCNQ1	G269V	P/LP	long qt syndrome 1 (lqt1),not provided	0.7	0	0	0.997	0.98	-8.75	1.29	NA	-4.75	4.079	1.051	0.92	0.958	0.941	0.924	NA	1.317	0.992	0.928	1	0.965	0.995	0.998	1	0.98	0.975	-4.815	0.859	0.994	NA	0.859	KCNQ3-G268R	S5
215	KCNQ1	G269R	P/LP	long qt syndrome 1 (lqt1),not provided	0.7	0	0	1	0.999	-7.78	2.13	NA	-4.96	4.345	1.088	0.965	0.984	0.924	0.97	NA	1.283	0.987	0.956	1	0.992	0.997	0.999	1	0.992	0.985	-3.588	0.875	1	NA	0.889	KCNQ3-G268R	S5
216	KCNQ1	G272V	P/LP	congenital long qt syndrome (rws)	0.7	0.347	0.239	0.425	0.24	-8.22	0.375	NA	-4.77	2.578	0.965	0.928	0.916	0.794	0.816	NA	1.312	0.973	0.867	0.996	0.96	0.865	0.996	1	0.947	0.881	-4.815	0.326	0.564	NA	0.863	KCNA2-G338E,KCNQ2-C242G,KCNQ2-C242Y	S5
217	KCNQ1	G272D	P/LP	long,atrial fibrillation, familial, 3 (atfb3),congenital long qt syndrome (rws),long qt syndrome (lqts),long qt syndrome|congenital long qt syndrome|not provided|atrial fibrillation, familial, 3;long qt syndrome 1;jervell and lange-nielsen syndrome 1;short qt syndrome type 2;beckwith-wiedemann syndrome|cardiovascular phenotype	0.7	0.05	0.068	0.994	0.952	-6.4	3.06	NA	-4.94	3.88	1.079	0.965	0.973	0.773	0.914	NA	1.339	0.979	0.945	0.978	0.988	0.95	0.998	1	0.969	0.947	-4.722	0.503	0.998	7.98626e-06	0.905	KCNA2-G338E,KCNQ2-C242G,KCNQ2-C242Y	S5
218	KCNQ1	G29S	VUS	-	0.2	0.105	0.449	0	0	-0.27	1.15	1	-5.54	1.882	0.536	0.86	0.2	0.982	0.354	0.13	1.122	0.842	0.151	0.086	0.321	0.539	0.984	1	0.082	0.159	0	NA	0.088	NA	0.869	NA	N_term
219	KCNQ1	G29V	VUS	-	0.2	0.007	0.164	0	0.001	-0.62	1.15	1	-5.59	2.066	0.758	0.906	0.245	0.986	0.378	0.237	1.539	0.903	0.245	0.201	0.343	0.562	0.985	1	0.121	0.205	-4.815	NA	0.097	NA	0.878	NA	N_term
220	KCNQ1	G292D	VUS	-	0	0.006	0.024	0.943	0.823	-5.29	1.745	NA	-5.08	3.661	1.025	0.949	0.983	0.923	0.868	0.841	1.338	0.948	0.888	0.783	0.954	0.859	0.996	0.986	0.679	0.556	-4.722	NA	0.311	4.39518e-05	0.673	NA	S5/S6_linker
221	KCNQ1	G297S	VUS	-	0.2	1	1	0.076	0.02	0.47	0.145	NA	-4.33	2.145	0.098	0.676	0.232	0.386	0.53	NA	0.396	0.866	0.406	0.036	0.604	0.922	0.573	0.027	0.366	0.175	0	0.096	0.068	1.99925e-05	0.526	KCND3-T352P	S5/S6_linker
222	KCNQ1	G297R	VUS	-	0.2	0.138	0.326	0.21	0.118	-1.45	0.425	NA	-4.37	2.539	0.171	0.7	0.557	0.497	0.623	0.583	0.538	0.899	0.529	0.162	0.83	0.965	0.963	0.027	0.475	0.221	-3.588	0.234	0.2	3.9985e-06	0.63	KCND3-T352P	S5/S6_linker
223	KCNQ1	G306R	P/LP	long qt syndrome 1 (lqt1),congenital long qt syndrome (rws),long qt syndrome 1|congenital long qt syndrome|not provided,congenital long qt syndrome|long qt syndrome 1|not provided	0.8	0	0	0.999	0.989	-7.78	3.135	NA	-4.41	4.347	1.072	0.945	0.993	0.957	0.972	0.925	1.283	0.985	0.996	0.999	0.991	0.992	0.999	0.991	0.994	0.988	-3.588	0.872	1	NA	0.803	KCNQ2-G271C,KCNQ2-G271D,KCNQ2-G271R,KCNQ2-G271S,KCNQ2-G271V,KCNQ3-G310D,KCNQ3-G310V	P-loop
224	KCNQ1	G306V	P/LP	long	0.8	0	0	1	0.999	-8.76	2.035	NA	-4.29	4.322	0.917	0.902	0.984	0.874	0.878	0.848	1.317	0.992	0.99	0.999	0.977	0.987	0.998	1	0.987	0.983	-4.815	0.894	0.995	NA	0.746	KCNQ2-G271C,KCNQ2-G271D,KCNQ2-G271R,KCNQ2-G271S,KCNQ2-G271V,KCNQ3-G310D,KCNQ3-G310V	P-loop
225	KCNQ1	G306E	VUS	-	0.8	0	0	0.998	0.984	-7.78	2.79	NA	-4.41	4.199	1.072	0.945	0.962	0.936	0.936	0.749	1.342	0.993	0.991	0.999	0.988	0.988	0.998	1	0.99	0.989	-4.613	0.877	0.999	NA	0.796	KCNQ2-G271C,KCNQ2-G271D,KCNQ2-G271R,KCNQ2-G271S,KCNQ2-G271V,KCNQ3-G310D,KCNQ3-G310V	P-loop
226	KCNQ1	G314S	P/LP	long,long qt syndrome 1 (lqt1),long qt syndrome (lqts),congenital long qt syndrome (rws),long qt syndrome 1|congenital long qt syndrome|not provided|long qt syndrome|cardiovascular phenotype	1	0	0.006	1	1	-5.64	3.78	NA	-7.52	4.193	0.893	0.996	0.994	0.963	0.969	0.967	1.163	0.987	0.936	0.998	0.994	0.963	0.999	1	0.966	0.93	0	0.896	0.986	NA	0.813	KCNB1-G379E,KCNB1-G379R,KCNB1-G379V,KCNQ2-G279D,KCNQ2-G279S,KCNQ2-G279V,KCNQ4-G285C,KCNQ4-G285S,KCNV2-G459D	P-loop
227	KCNQ1	G314D	P/LP	long,long qt syndrome (lqts),congenital long qt syndrome (rws),congenital long qt syndrome|not provided|cardiovascular phenotype|long qt syndrome	1	0	0.001	1	1	-6.71	4.125	NA	-7.52	4.043	0.893	0.996	0.995	0.98	0.983	0.985	1.344	0.988	0.992	1	0.995	0.99	0.998	1	0.968	0.953	-4.722	0.894	1	NA	0.878	KCNB1-G379E,KCNB1-G379R,KCNB1-G379V,KCNQ2-G279D,KCNQ2-G279S,KCNQ2-G279V,KCNQ4-G285C,KCNQ4-G285S,KCNV2-G459D	P-loop
228	KCNQ1	G314A	P/LP	congenital long qt syndrome (rws)	1	0	0.032	1	0.995	-5.74	3.43	NA	-7.52	3.915	0.895	0.995	0.994	0.968	0.967	0.98	1.202	0.988	0.983	0.997	0.995	0.993	0.998	1	0.958	0.899	-4.099	0.849	0.987	NA	0.824	KCNB1-G379E,KCNB1-G379R,KCNB1-G379V,KCNQ2-G279D,KCNQ2-G279S,KCNQ2-G279V,KCNQ4-G285C,KCNQ4-G285S,KCNV2-G459D	P-loop
229	KCNQ1	G314R	P/LP	long,long qt syndrome 1 (lqt1),congenital long qt syndrome (rws),congenital long qt syndrome|cardiovascular phenotype	1	0	0.001	1	1	-7.65	4.125	NA	-7.54	4.28	0.893	0.996	0.995	0.965	0.975	0.989	1.283	0.984	0.999	1	0.995	0.966	0.999	1	0.96	0.942	-3.588	0.894	0.999	NA	0.872	KCNB1-G379E,KCNB1-G379R,KCNB1-G379V,KCNQ2-G279D,KCNQ2-G279S,KCNQ2-G279V,KCNQ4-G285C,KCNQ4-G285S,KCNV2-G459D	P-loop
230	KCNQ1	G316R	P/LP	long,congenital long qt syndrome (rws),long qt syndrome 1 (lqt1),long qt syndrome (lqts),congenital long qt syndrome|not provided|long qt syndrome|long qt syndrome 1	1	0	0	1	0.999	-7.55	3.495	NA	-5.61	3.993	1.025	0.984	0.994	0.958	0.984	0.974	1.283	0.979	0.998	1	0.994	0.996	0.999	1	0.967	0.944	-3.588	0.896	0.998	NA	0.881	KCND3-G371R,KCNQ2-G281E,KCNQ2-G281R,KCNQ2-G281W,KCNQ4-G287R,KCNQ4-G287S,KCNV2-G461R	P-loop
231	KCNQ1	G316A	P/LP	long qt syndrome	1	0	0	1	1	-5.7	3.84	NA	-5.61	3.741	1.025	0.984	0.992	0.963	0.984	0.94	1.215	0.985	0.984	0.999	0.993	0.995	0.998	1	0.952	0.914	-4.099	0.895	0.989	NA	0.839	KCND3-G371R,KCNQ2-G281E,KCNQ2-G281R,KCNQ2-G281W,KCNQ4-G287R,KCNQ4-G287S,KCNV2-G461R	P-loop
232	KCNQ1	G316W	P/LP	long qt syndrome (lqts),not provided|long qt syndrome	1	0	0	1	1	-7.65	4.19	NA	-5.63	4.195	1.006	0.986	0.99	0.976	0.98	0.901	1.273	0.97	0.982	1	0.994	0.995	0.996	1	0.955	0.938	-6.094	0.896	0.999	NA	0.876	KCND3-G371R,KCNQ2-G281E,KCNQ2-G281R,KCNQ2-G281W,KCNQ4-G287R,KCNQ4-G287S,KCNV2-G461R	P-loop
233	KCNQ1	G316E	P/LP	long,congenital long qt syndrome (rws)	1	0	0	1	1	-7.52	4.19	NA	-5.56	3.893	1.006	0.986	0.994	0.976	0.972	0.966	1.342	0.987	0.995	1	0.994	0.994	0.998	1	0.966	0.957	-4.613	0.893	0.999	NA	0.872	KCND3-G371R,KCNQ2-G281E,KCNQ2-G281R,KCNQ2-G281W,KCNQ4-G287R,KCNQ4-G287S,KCNV2-G461R	P-loop
234	KCNQ1	G325E	P/LP	not provided	1	0	0.002	1	1	-7.52	4.19	NA	-4.68	4.106	1.023	0.933	0.991	0.893	0.908	0.924	1.342	0.986	0.984	1	0.99	0.998	0.998	0.789	0.985	0.965	-4.613	0.886	0.999	NA	0.805	KCNB1-G390E,KCND3-G380W,KCNQ2-G290C,KCNQ2-G290D,KCNQ2-G290S,KCNQ2-G290V,KCNQ4-G296C,KCNQ4-G296S,KCNV2-G470R	S5/S6_linker
235	KCNQ1	G325R	P/LP	long,long qt syndrome (lqts),long qt syndrome 1 (lqt1),congenital long qt syndrome (rws),long qt syndrome|congenital long qt syndrome|not provided|long qt syndrome 1|cardiovascular phenotype,long qt syndrome	1	0	0.001	1	1	-7.45	4.19	NA	-4.83	4.203	1.076	0.971	0.994	0.951	0.972	0.98	1.283	0.968	0.998	1	0.995	0.998	0.999	1	0.983	0.964	-3.588	0.887	0.999	NA	0.814	KCNB1-G390E,KCND3-G380W,KCNQ2-G290C,KCNQ2-G290D,KCNQ2-G290S,KCNQ2-G290V,KCNQ4-G296C,KCNQ4-G296S,KCNV2-G470R	S5/S6_linker
236	KCNQ1	G325W	P/LP	long qt syndrome (lqts),long qt syndrome	1	0	0	1	1	-7.58	4.19	NA	-4.82	4.404	1.062	0.974	0.992	0.965	0.974	0.919	1.273	0.959	0.992	1	0.994	0.998	0.997	1	0.979	0.973	-6.094	0.893	0.999	NA	0.803	KCNB1-G390E,KCND3-G380W,KCNQ2-G290C,KCNQ2-G290D,KCNQ2-G290S,KCNQ2-G290V,KCNQ4-G296C,KCNQ4-G296S,KCNV2-G470R	S5/S6_linker
237	KCNQ1	G345R	P/LP	long,congenital long qt syndrome (rws),long qt syndrome (lqts),not provided|long qt syndrome,long qt syndrome|congenital long qt syndrome	0.6	0	0	1	1	-7.36	3.805	NA	-5.38	4.846	1.09	0.977	0.993	0.97	0.892	0.941	1.252	0.982	0.923	1	0.982	0.933	0.999	0.753	0.97	0.942	-3.588	0.887	1	NA	0.937	KCNA1-P405A,KCNA1-P405H,KCNA1-P405L,KCNA2-P407A,KCNA2-P407L,KCNA2-P407R,KCNA2-P407S,KCNB1-P410L,KCND2-P403A,KCND2-P403L,KCNQ2-G310S	S6
238	KCNQ1	G345E	P/LP	long,long qt syndrome 1 (lqt1),long qt syndrome (lqts),congenital long qt syndrome (rws),variant assessed as somatic; moderate impact.,long qt syndrome 1|congenital long qt syndrome|long qt syndrome	0.6	0	0	1	1	-7.46	3.805	NA	-5.37	4.635	1.07	0.977	0.992	0.978	0.968	0.909	1.34	0.991	0.955	1	0.988	0.981	0.998	1	0.985	0.975	-4.613	0.895	0.999	NA	0.933	KCNA1-P405A,KCNA1-P405H,KCNA1-P405L,KCNA2-P407A,KCNA2-P407L,KCNA2-P407R,KCNA2-P407S,KCNB1-P410L,KCND2-P403A,KCND2-P403L,KCNQ2-G310S	S6
239	KCNQ1	G345V	P/LP	not provided	0.6	0	0	1	0.997	-8.39	3.805	NA	-5.32	4.699	1.07	0.974	0.966	0.983	0.976	0.749	1.295	0.992	0.945	0.999	0.985	0.912	0.997	1	0.976	0.948	-4.815	0.896	0.997	NA	0.916	KCNA1-P405A,KCNA1-P405H,KCNA1-P405L,KCNA2-P407A,KCNA2-P407L,KCNA2-P407R,KCNA2-P407S,KCNB1-P410L,KCND2-P403A,KCND2-P403L,KCNQ2-G310S	S6
240	KCNQ1	G350V	P/LP	long qt syndrome (lqts)	0.3	0	0	1	0.999	-8.26	2.905	NA	-4.34	4.256	1.08	0.946	0.969	0.953	0.921	0.732	1.317	0.993	0.967	1	0.979	0.994	0.998	1	0.979	0.967	-4.815	0.896	0.999	NA	0.901	KCNQ2-G315R,KCNQ3-G354R,KCNQ4-G321S	C_term
241	KCNQ1	G350R	P/LP	long,congenital long qt syndrome (rws)	0.3	0	0	1	0.999	-7.37	2.905	NA	-4.34	4.3	1.08	0.946	0.993	0.969	0.964	0.898	1.283	0.986	0.989	1	0.977	0.996	0.999	1	0.965	0.91	-3.588	0.893	1	NA	0.928	KCNQ2-G315R,KCNQ3-G354R,KCNQ4-G321S	C_term
242	KCNQ1	G434A	VUS	-	0	0.074	0.277	0.033	0.008	-0.55	1.04	NA	-5.61	2.165	0.936	0.926	0.268	0.291	0.566	0.201	0.411	0.927	0.331	0.634	0.366	0.796	0.975	0.865	0.151	0.111	-4.099	0.221	0.087	NA	0.368	NA	C_term
243	KCNQ1	G434E	VUS	-	0	0.073	0.358	0.04	0.005	-1.16	1.735	NA	-5.59	2.216	0.9	0.92	0.298	0.256	0.611	0.284	0.494	0.943	0.396	0.646	0.542	0.831	0.984	0.865	0.177	0.169	-4.613	0.236	0.183	NA	0.419	NA	C_term
244	KCNQ1	G44S	VUS	-	0	0.38	0.152	0.002	0.001	0.38	1.01	1	-5.63	1.666	0.659	0.853	0.221	0.982	0.249	0.316	1.205	0.844	0.163	0.083	0.281	0.529	0.985	1	0.053	0.089	0	NA	0.074	NA	0.881	NA	N_term
245	KCNQ1	G44R	VUS	-	0	0.041	0.028	0.435	0.135	-0.18	0.805	1	-5.71	1.919	0.84	0.918	0.299	0.988	0.361	0.346	1.333	0.944	0.248	0.399	0.3	0.602	0.989	1	0.051	0.162	-3.588	NA	0.143	NA	0.905	NA	N_term
246	KCNQ1	G460D	VUS	-	0	0.277	0.118	0.237	0.079	-0.62	0.72	NA	-6.53	1.222	1.199	0.931	0.668	0.682	0.623	0.761	0.717	0.879	0.22	0.033	0.406	0.752	0.706	0	0.054	0.065	-4.722	0.074	0.117	1.20488e-05	0.342	NA	C_term
247	KCNQ1	G460S	VUS	-	0	0.132	0.244	0.046	0.007	-0.92	0.83	NA	-6.45	0.44	1.17	0.909	0.187	0.432	0.575	NA	0.38	0.781	0.674	0.016	0.405	0.654	0.77	0	0.065	0.053	0	0.101	0.062	3.21332e-05	0.289	NA	C_term
248	KCNQ1	G493A	VUS	-	0	0.162	0.854	0.392	0.18	-0.84	2.215	NA	-6.33	2.509	1.087	0.966	0.541	0.423	0.667	0.372	0.872	0.948	0.615	0.599	0.405	0.841	0.991	1	0.13	0.107	-4.099	0.103	0.124	3.97744e-06	0.602	KCNQ2-G514X	C_term
249	KCNQ1	G493E	VUS	-	0	0.365	1	0.085	0.066	0.49	1.52	NA	-6.07	2.445	1.085	0.929	0.475	0.375	0.626	0.421	0.538	0.947	0.627	0.523	0.266	0.826	0.963	1	0.124	0.134	-4.613	0.091	0.218	NA	0.668	KCNQ2-G514X	C_term
250	KCNQ1	G548D	VUS	-	0.3	0	0	1	1	-6.11	3.055	NA	-8.03	4.353	0.85	0.996	0.992	0.957	0.952	0.962	1.344	0.989	0.923	0.999	0.986	0.97	0.999	1	0.956	0.925	-4.722	0.895	0.999	NA	0.878	KCNQ2-G574D,KCNQ2-G574S,KCNQ5-G556A	C_term
251	KCNQ1	G568A	P/LP	congenital long qt syndrome (rws),long qt syndrome 1 (lqt1),congenital long qt syndrome|long qt syndrome 1|cardiovascular phenotype	0.2	0.002	0	0.988	0.966	-5.26	2.265	NA	-8	3.956	0.864	0.996	0.989	0.713	0.936	0.96	1.197	0.974	0.873	0.996	0.973	0.933	0.998	1	0.902	0.734	-4.099	0.482	0.956	NA	0.733	NA	C_term
252	KCNQ1	G568E	VUS	-	0.2	0	0	1	0.998	-7.01	2.96	NA	-8.03	4.118	0.862	0.996	0.984	0.842	0.943	0.887	1.338	0.978	0.839	0.998	0.983	0.921	0.997	1	0.901	0.861	-4.613	0.881	0.998	NA	0.784	NA	C_term
253	KCNQ1	G568R	P/LP	long,long qt syndrome (lqts),atrial fibrillation, familial, 3 (atfb3),congenital long qt syndrome (rws),congenital long qt syndrome|cardiovascular phenotype|not provided|not specified|long qt syndrome|atrial fibrillation, familial, 3;long qt syndrome 1;jervell and lange-nielsen syndrome 1;beckwith-wiedemann syndrome;short qt syndrome type 2,long qt syndrome	0.2	0	0	0.995	0.963	-7.01	2.96	NA	-8.04	4.488	0.862	0.996	0.991	0.904	0.936	0.952	1.281	0.974	0.85	0.999	0.982	0.945	0.999	1	0.91	0.827	-3.588	0.791	0.993	NA	0.796	NA	C_term
254	KCNQ1	G57D	VUS	-	0.1	0.476	0.203	0.808	0.224	0.45	1.525	0.549	-5.67	1.942	0.907	0.934	0.331	0.985	0.338	0.24	1.52	0.917	0.172	0.482	0.267	0.322	0.981	1	0.066	0.096	-4.722	NA	0.114	NA	0.852	NA	N_term
255	KCNQ1	G584S	VUS	-	0.1	0.213	0.17	0.774	0.364	-0.86	1.715	NA	-6.32	2.689	1.028	0.965	0.69	0.708	0.733	NA	1.129	0.946	0.882	0.551	0.738	0.861	0.997	1	0.167	0.083	0	0.245	0.23	4.38167e-05	0.583	NA	C_term
256	KCNQ1	G589D	P/LP	jervell,long,long qt syndrome (lqts),jervell and lange-nielsen syndrome 1 (jlns1),long qt syndrome 1 (lqt1) jervell and lange-nielsen syndrome 1 (jlns1),cardiac arrhythmia,long qt syndrome 1 (lqt1),variant assessed as somatic; moderate impact.,congenital long qt syndrome (rws),long qt syndrome 1|jervell and lange-nielsen syndrome 1|congenital long qt syndrome|not provided|cardiovascular phenotype…	0.1	0.2	0.09	0.996	0.969	-4.04	2.465	NA	-6.31	3.733	1.053	0.98	0.886	0.855	0.863	NA	1.344	0.981	0.946	0.831	0.935	0.963	0.998	1	0.504	0.52	-4.722	0.454	0.994	4.78152e-05	0.724	NA	C_term
257	KCNQ1	G621S	Common neutral	-	0	0.455	0.741	0.005	0.002	0.51	-0.345	NA	-6.17	-0.033	1.212	0.847	0.175	0.761	0.571	NA	0.367	0.683	0.073	0.005	0.262	0.603	0.825	0.002	0.103	0.065	0	0.063	0.076	5.08475e-05	0.379	NA	C_term
258	KCNQ1	G621D	VUS	-	0	0.508	0.623	0	0	0.64	-0.695	NA	-6.15	0.429	1.124	0.899	0.203	0.881	0.629	0.332	0.481	0.801	0.105	0.06	0.263	0.526	0.785	0.001	0.093	0.083	-4.722	0.06	0.098	NA	0.41	NA	C_term
259	KCNQ1	G622S	VUS	-	0	0.46	1	0.32	0.266	-0.12	1.61	NA	-6.22	1.072	0.763	0.926	0.285	0.769	0.591	NA	0.432	0.877	0.153	0.133	0.263	0.636	0.774	0.002	0.026	0.034	0	0.053	0.074	1.12661e-05	0.53	NA	C_term
260	KCNQ1	G626R	VUS	-	0	0.388	0.519	0.019	0.002	-0.33	0.69	NA	-6.38	-0.347	1.233	0.909	0.2	0.336	0.591	0.589	0.63	0.718	0.088	0.069	0.296	0.556	0.509	0.001	0.041	0.044	-3.588	0.105	0.112	NA	0.52	NA	C_term
261	KCNQ1	G626S	VUS	-	0	0.627	0.742	0.079	0.006	-0.07	0.69	NA	-6.33	-0.699	0.967	0.849	0.151	0.174	0.566	0.601	0.368	0.715	0.665	0.017	0.266	0.47	0.681	0.001	0.047	0.034	0	0.059	0.078	1.11112e-05	0.484	NA	C_term
262	KCNQ1	G626V	VUS	-	0	0.296	0.286	0.085	0.018	0.07	0.69	NA	-6.33	0.786	1.009	0.898	0.176	0.175	0.607	0.533	0.487	0.762	0.106	0.071	0.322	0.485	0.572	0.001	0.088	0.05	-4.815	0.095	0.084	NA	0.492	NA	C_term
263	KCNQ1	G628S	VUS	-	0.3	0.468	0.864	0.976	0.611	-0.08	0.805	NA	-6.22	0.551	0.99	0.945	0.215	0.639	0.56	NA	0.368	0.905	0.151	0.013	0.277	0.48	0.938	0.001	0.025	0.041	0	NA	0.077	2.72153e-05	0.474	NA	C_term
264	KCNQ1	G629R	VUS	-	0.2	0.169	0.277	0.002	0.012	-0.35	0.755	NA	-6.23	-0.011	0.865	0.902	0.141	0.37	0.602	0.425	0.443	0.712	0.071	0.041	0.342	0.449	0.463	0.001	0.049	0.05	-3.588	NA	0.098	NA	0.425	NA	C_term
265	KCNQ1	G629S	VUS	-	0.2	0.692	0.79	0.386	0.137	0.29	1.445	NA	-6.15	-0.171	0.961	0.873	0.15	0.66	0.569	0.289	0.368	0.749	0.145	0.015	0.321	0.407	0.589	0.001	0.028	0.04	0	NA	0.077	4.89833e-05	0.403	NA	C_term
266	KCNQ1	G629V	VUS	-	0.2	0.115	0.257	0.213	0.38	-0.79	1.445	NA	-6.26	0.499	0.984	0.936	0.252	0.607	0.54	0.335	0.488	0.902	0.112	0.175	0.353	0.446	0.495	0.008	0.071	0.102	-4.815	NA	0.072	NA	0.41	NA	C_term
267	KCNQ1	G635E	VUS	-	0	0.207	1	0	0.004	0.07	-0.69	NA	-6.21	0.735	1.073	0.891	0.214	0.654	0.654	NA	0.478	0.86	0.093	0.128	0.291	0.478	0.568	0.001	0.035	0.062	-4.613	NA	0.084	NA	0.454	KCNQ2-Q698X	C_term
268	KCNQ1	G635R	VUS	-	0	0.456	0.546	0	0.003	-0.24	-1.15	NA	-6.26	0.568	1.122	0.875	0.431	0.641	0.523	0.74	0.441	0.795	0.075	0.161	0.278	0.573	0.527	0	0.035	0.041	-3.588	NA	0.094	NA	0.456	KCNQ2-Q698X	C_term
269	KCNQ1	G643D	VUS	-	0.1	0.875	0.746	0	0	0.04	0.345	NA	-5.49	-0.287	0.437	0.808	0.058	0.201	0.509	0.102	0.481	0.671	0.035	0.049	0.266	0.389	0.894	0.001	0.041	0.053	-4.722	NA	0.085	NA	0.39	NA	C_term
270	KCNQ1	G643S	Common neutral	-	0.1	0.576	1	0	0	0.76	0	NA	-5.51	-1.233	0.245	0.404	0.003	NA	0.566	NA	0.366	0.667	0.08	0.006	0.267	0.395	0.881	0.007	0.032	0.037	0	NA	0.07	0.0061635	0.352	NA	C_term
271	KCNQ1	G646C	VUS	-	0	0.01	0.079	0.855	0.189	-1.21	0.695	NA	-5.74	1.159	0.828	0.926	0.295	0.536	0.574	0.219	0.727	0.899	0.158	0.441	0.378	0.465	0.989	0.001	0.135	0.061	-4.938	NA	0.083	NA	0.41	NA	C_term
272	KCNQ1	G646S	Common neutral	-	0	0.132	0.532	0.002	0	-0.03	0.695	NA	-5.63	0.136	0.73	0.89	0.175	0.343	0.474	NA	0.367	0.808	0.068	0.064	0.324	0.482	0.834	0.001	0.037	0.042	0	NA	0.071	3.18783e-05	0.382	NA	C_term
273	KCNQ1	G671D	VUS	-	0.2	0.206	0.663	0.005	0.005	-0.17	0.805	NA	-5.76	0.405	0.495	0.847	0.068	0.186	0.555	0.084	0.481	0.738	0.112	0.028	0.282	0.511	0.814	0.001	0.045	0.064	-4.722	NA	0.068	NA	0.493	NA	C_term
274	KCNQ1	G671S	VUS	-	0.2	0.052	0.585	0.437	0.098	0.15	0.805	NA	-5.73	1.241	0.708	0.877	0.165	0.604	0.513	0.082	0.367	0.901	0.071	0.094	0.267	0.595	0.939	0.014	0.056	0.089	0	NA	0.069	6.28085e-06	0.428	NA	C_term
275	KCNQ1	G675R	VUS	-	0.3	0.061	0.134	0.119	0.032	0.06	0.695	NA	-5.75	2.184	0.788	0.892	0.196	0.605	0.569	0.111	0.495	0.95	0.189	0.275	0.323	0.656	0.989	0.004	0.066	0.122	-3.588	NA	0.136	NA	0.617	NA	C_term
276	KCNQ1	G80A	VUS	-	0.8	0.207	0.122	0	0.001	-1.09	0.55	1	-5.52	1.251	0.687	0.87	0.246	0.97	0.282	0.129	1.208	0.894	0.145	0.085	0.413	0.505	0.831	1	0.092	0.12	-4.099	NA	0.086	NA	0.848	NA	N_term
277	KCNQ1	H240R	VUS	-	0.8	1	1	0.197	0.1	-6.19	-0.57	NA	-3.77	1.55	0.316	0.765	0.508	0.261	0.735	NA	1.037	0.954	0.903	0.331	0.953	0.82	0.853	1	0.809	0.579	-3.588	0.291	0.949	3.21079e-05	0.877	KCNQ2-R210C,KCNQ2-R210H,KCNQ2-R210P	S4
278	KCNQ1	H240Q	VUS	-	0.8	0.003	0.039	0.999	0.985	-6.68	1.42	NA	-4.37	0.358	0.798	0.9	0.81	0.711	0.633	NA	1.165	0.839	0.922	0.996	0.981	0.944	0.972	0.103	0.893	0.843	-4.42	0.851	0.991	NA	0.86	KCNQ2-R210C,KCNQ2-R210H,KCNQ2-R210P	S4
279	KCNQ1	H258R	P/LP	congenital long qt syndrome|not provided|cardiovascular phenotype	0.3	0	0	0.975	0.889	-7.78	1.19	NA	-4.91	3.631	1.062	0.932	0.988	0.903	0.933	NA	0.692	0.984	0.974	0.998	0.972	0.976	0.997	1	0.978	0.937	-3.588	0.885	0.998	NA	0.88	KCNC1-S341R,KCND3-C317Y,KCNQ2-H228D,KCNQ2-H228Q,KCNQ2-H228Y,KCNQ4-H234L,KCNQ4-H234R	S4/S5_linker
280	KCNQ1	H258P	P/LP	congenital long qt syndrome (rws),long qt syndrome (lqts),congenital long qt syndrome|not provided|long qt syndrome	0.3	0	0	1	0.995	-9.72	2.42	NA	-4.92	3.973	1.094	0.958	0.971	0.956	0.948	NA	1.461	0.991	0.982	1	0.988	0.854	0.984	1	0.992	0.977	-3.365	0.856	0.993	NA	0.847	KCNC1-S341R,KCND3-C317Y,KCNQ2-H228D,KCNQ2-H228Q,KCNQ2-H228Y,KCNQ4-H234L,KCNQ4-H234R	S4/S5_linker
281	KCNQ1	H442D	VUS	-	0.1	0.715	0.649	0.001	0.002	0.01	1.95	NA	-5.55	0.944	0.686	0.873	0.245	0.267	0.558	0.229	0.511	0.931	0.597	0.232	0.339	0.823	0.908	0.865	0.058	0.062	-4.722	0.11	0.145	NA	0.4	NA	C_term
282	KCNQ1	H455Y	P/LP	long,congenital long qt syndrome (rws)	0.5	0.104	0.057	0.159	0.194	-1.52	1.1	NA	-6.28	0.738	0.985	0.954	0.863	0.379	0.586	0.761	0.626	0.921	0.725	0.397	0.479	0.717	0.745	0.766	0.134	0.124	-6.37	0.122	0.075	NA	0.352	NA	C_term
283	KCNQ1	H478N	VUS	-	0.1	0.397	0.492	0.001	0.002	-0.73	0.805	NA	-6.28	1.773	1.121	0.943	0.352	0.635	0.508	0.483	0.471	0.944	0.342	0.204	0.326	0.667	0.887	1	0.119	0.091	-5.402	0.074	0.058	NA	0.455	NA	C_term
284	KCNQ1	H502P	VUS	-	0	0.109	0.171	0.952	0.786	-2.58	2.045	NA	-6.31	3.938	1.065	0.974	0.877	0.697	0.819	0.616	1.397	0.989	0.78	0.88	0.717	0.821	0.938	1	0.445	0.48	-3.365	0.252	0.532	NA	0.664	NA	C_term
285	KCNQ1	H502X	VUS	-	0	NA	NA	NA	NA	NA	NA	NA	NA	NA	NA	NA	NA	NA	NA	NA	NA	NA	NA	NA	NA	NA	NA	NA	NA	NA	NA	NA	NA	NA	NA	NA	C_term
286	KCNQ1	H509Q	VUS	-	0	0.473	0.518	0.48	0.131	-0.28	0.805	NA	-6.2	1.524	0.936	0.905	0.344	0.673	0.649	0.519	0.408	0.957	0.642	0.141	0.622	0.761	0.943	1	0.202	0.095	-4.42	0.068	0.234	NA	0.646	NA	C_term
287	KCNQ1	H510P	VUS	-	0	0.14	0.117	0.182	0.179	-7.81	2.58	NA	-6.38	3.372	1.036	0.985	0.897	0.924	0.849	0.616	1.475	0.98	0.796	0.995	0.973	0.778	0.982	1	0.953	0.858	-3.365	0.787	0.886	NA	0.654	NA	C_term
288	KCNQ1	H614L	VUS	-	0	0.219	0.301	0.137	0.115	-1.52	1.87	NA	-5.65	2.127	1.026	0.921	0.763	0.935	0.735	0.613	0.59	0.968	0.394	0.639	0.845	0.641	0.969	0.565	0.234	0.172	-3.973	0.083	0.108	NA	0.618	NA	C_term
289	KCNQ1	H620D	VUS	-	0	0.165	0.641	0.074	0.079	-0.08	1.245	NA	-6.22	1.248	0.959	0.933	0.29	0.911	0.635	0.455	0.536	0.901	0.181	0.269	0.361	0.527	0.895	0.013	0.215	0.109	-4.722	0.175	0.136	NA	0.596	NA	C_term
290	KCNQ1	I132L	VUS	-	0.7	0.976	1	0.009	0.007	-0.25	1.39	NA	-4.14	2.194	-0.097	0.67	0.552	0.269	0.623	NA	1.146	0.915	0.854	0.205	0.648	0.853	0.659	0.998	0.265	0.107	-3.973	0.141	0.089	7.95545e-06	0.734	NA	S1
291	KCNQ1	I198V	VUS	-	0.8	0.008	0.038	0.778	0.715	-0.92	1.16	NA	-4.9	3.645	1.063	0.931	0.775	0.514	0.806	NA	0.651	0.941	0.853	0.68	0.763	0.961	0.999	1	0.719	0.596	-4.815	0.641	0.398	2.00787e-05	0.692	NA	S3
292	KCNQ1	I200N	VUS	-	0.6	0	0.001	0.997	0.966	-6.1	3.52	NA	-5.23	4.198	1.093	0.968	0.926	0.809	0.94	NA	1.502	0.994	0.964	0.995	0.99	0.972	0.994	1	0.892	0.822	-5.402	0.807	0.962	NA	0.828	NA	S3
293	KCNQ1	I200V	VUS	-	0.6	1	1	0.032	0.045	-0.57	0.905	NA	-4.95	1.855	0.227	0.764	0.399	0.113	0.52	NA	0.322	0.841	0.451	0.853	0.689	0.793	0.705	0.973	0.109	0.051	-4.815	0.214	0.066	NA	0.676	NA	S3
294	KCNQ1	I201V	VUS	-	0.9	0.01	0.031	0.972	0.94	-0.92	1.745	NA	-5.02	3.795	1.069	0.938	0.889	0.529	0.843	NA	0.862	0.968	0.892	0.944	0.776	0.934	0.999	0.982	0.557	0.426	-4.815	0.406	0.507	NA	0.81	KCNA2-I258N	S3
295	KCNQ1	I204F	P/LP	long,congenital long qt syndrome (rws)	0.7	0.145	0.003	0.901	0.708	-3.41	1.805	NA	-4.97	3.714	1.07	0.943	0.972	0.738	0.891	NA	1.477	0.996	0.935	0.983	0.964	0.936	0.985	0.859	0.679	0.504	-5.581	0.442	0.436	NA	0.864	NA	S3
296	KCNQ1	I204M	P/LP	long	0.7	0.217	0.121	0.982	0.926	-2.2	0.705	NA	-5.07	2.138	0.735	0.911	0.902	0.633	0.752	NA	1.141	0.956	0.911	0.914	0.962	0.943	0.989	0.053	0.622	0.446	-6.519	0.406	0.173	NA	0.835	NA	S3
297	KCNQ1	I227L	P/LP	not provided	0.7	1	0.933	0.197	0.22	-1.28	-0.555	NA	-4.51	2.072	0.554	0.804	0.544	0.284	0.682	NA	0.658	0.91	0.557	0.832	0.775	0.928	0.911	0.265	0.515	0.142	-3.973	0.213	0.294	NA	0.765	KCNQ2-L197P	S4
298	KCNQ1	I227V	VUS	-	0.7	0.093	0.185	0.377	0.255	-0.78	0.3	NA	-4.9	1.942	0.81	0.851	0.536	0.193	0.618	NA	0.375	0.915	0.345	0.87	0.743	0.897	0.993	0.265	0.279	0.103	-4.815	0.098	0.162	NA	0.68	KCNQ2-L197P	S4
299	KCNQ1	I235T	VUS	-	0.9	0	0	0.995	0.964	-4.86	3.465	NA	-5.04	3.682	1.094	0.964	0.932	0.909	0.958	NA	1.312	0.997	0.962	0.996	0.99	0.998	0.997	0.824	0.934	0.872	-4.287	0.83	0.999	NA	0.912	KCNQ2-I205V	S4
300	KCNQ1	I235N	P/LP	long,cardiac arrhythmia,long qt syndrome (lqts),congenital long qt syndrome (rws),long qt syndrome|congenital long qt syndrome|cardiac arrhythmia	0.9	0	0	0.985	0.922	-6.8	3.115	NA	-5.16	3.765	1.087	0.971	0.984	0.928	0.948	NA	1.4	0.997	0.983	0.997	0.99	0.998	0.994	0.824	0.975	0.92	-5.402	0.862	0.997	NA	0.906	KCNQ2-I205V	S4
301	KCNQ1	I257S	VUS	-	0.3	0.032	0.087	0.464	0.216	-4.79	0.435	NA	-4.6	3.454	0.9	0.893	0.825	0.721	0.799	NA	1.29	0.986	0.869	0.993	0.962	0.951	0.994	0.967	0.831	0.638	0	0.322	0.947	NA	0.835	KCNQ2-A227V	S4/S5_linker
302	KCNQ1	I263V	VUS	-	0.7	0.137	0.174	0.951	0.849	-0.97	1.47	NA	-4.91	3.062	0.977	0.928	0.684	0.279	0.785	NA	0.373	0.97	0.578	0.904	0.797	0.826	0.997	0.731	0.384	0.322	-4.815	0.432	0.175	NA	0.726	KCNB1-G332V	S5
303	KCNQ1	I263K	VUS	-	0.7	0	0	1	0.997	-6.8	2.57	NA	-4.78	3.983	1.085	0.952	0.916	0.946	0.905	NA	1.53	0.996	0.948	0.997	0.984	0.967	0.967	0.731	0.947	0.938	-4.669	0.847	0.997	NA	0.839	KCNB1-G332V	S5
304	KCNQ1	I268X	VUS	-	0.4	NA	NA	NA	NA	NA	NA	NA	NA	NA	NA	NA	NA	NA	NA	NA	NA	NA	NA	NA	NA	NA	NA	NA	NA	NA	NA	NA	NA	NA	NA	KCNC2-F388S	S5
305	KCNQ1	I268V	VUS	-	0.4	0	0	0.951	0.876	-0.97	1.385	NA	-5	3.509	0.953	0.923	0.793	0.737	0.674	NA	1.058	0.955	0.852	0.878	0.797	0.987	0.998	0.081	0.856	0.669	-4.815	0.84	0.674	7.98244e-06	0.663	KCNC2-F388S	S5
306	KCNQ1	I274V	Common neutral	-	0.8	0.001	0	0.894	0.77	-0.97	0.93	NA	-5.21	3.623	1.068	0.943	0.488	0.88	0.846	NA	1.064	0.965	0.931	0.177	0.789	0.952	0.999	1	0.876	0.638	-4.815	0.336	0.455	0.000179668	0.777	NA	S5
307	KCNQ1	I274N	P/LP	not provided	0.8	0	0	1	0.997	-6.8	3.635	NA	-5.41	4.223	1.071	0.978	0.932	0.972	0.947	NA	1.584	0.996	0.956	0.999	0.992	0.993	0.994	1	0.99	0.952	-5.402	0.859	0.994	NA	0.88	NA	S5
308	KCNQ1	I313M	P/LP	long,congenital long qt syndrome (rws)	0.9	0.013	0.001	1	0.999	-2.56	2.82	NA	-4.73	0.881	1.13	0.937	0.933	0.972	0.713	0.841	1.178	0.796	0.974	0.978	0.985	0.989	0.974	0.833	0.914	0.744	-6.519	0.875	0.882	NA	0.723	KCNB1-V378A,KCNB1-V378G,KCNB1-V378L,KCNQ2-I278F,KCNQ2-I278M,KCNQ2-I278N,KCNQ2-I278T,KCNQ3-I317M,KCNQ3-I317T	P-loop
309	KCNQ1	I313F	VUS	-	0.9	0	0.001	1	0.998	-3.63	2.475	NA	-4.73	4.024	1.087	0.953	0.946	0.969	0.941	0.616	1.487	0.988	0.972	0.993	0.986	0.99	0.99	0.996	0.953	0.901	-5.581	0.727	0.991	NA	0.761	KCNB1-V378A,KCNB1-V378G,KCNB1-V378L,KCNQ2-I278F,KCNQ2-I278M,KCNQ2-I278N,KCNQ2-I278T,KCNQ3-I317M,KCNQ3-I317T	P-loop
310	KCNQ1	I337M	VUS	-	0.9	0	0.001	0.999	0.989	-2.77	1.955	NA	-5.12	2.669	0.863	0.933	0.767	0.783	0.719	0.681	1.178	0.969	0.947	0.962	0.989	0.899	0.995	0.002	0.928	0.737	-6.519	0.697	0.775	NA	0.769	KCNA2-V399M,KCND3-V392I	S6
311	KCNQ1	I375V	VUS	-	0	0.015	0.008	0.99	0.906	-0.89	2.89	NA	-5.95	3.449	1.07	0.979	0.87	0.947	0.833	0.343	1.002	0.978	0.728	0.976	0.549	0.928	0.999	0.996	0.58	0.252	-4.815	0.878	0.958	NA	0.832	KCNQ2-I340M	C_term
312	KCNQ1	I375F	VUS	-	0	0	0.003	1	0.995	-3.71	2.89	NA	-6.03	3.845	1.069	0.98	0.935	0.983	0.91	0.447	1.477	0.991	0.933	0.994	0.941	0.98	0.988	0.996	0.914	0.703	-5.581	0.894	0.99	NA	0.874	KCNQ2-I340M	C_term
313	KCNQ1	I394T	VUS	-	0	0.046	0.309	0.483	0.13	-3.77	2.39	NA	-5.74	2.991	1.089	0.956	0.797	0.591	0.772	0.418	0.531	0.978	0.663	0.959	0.907	0.877	0.976	0.999	0.682	0.373	-4.287	0.271	0.843	NA	0.712	KCNQ2-Y362X	C_term
314	KCNQ1	I443V	VUS	-	0	0.463	0.852	0.539	0.057	-0.04	2.6	NA	-5.61	1.176	0.975	0.894	0.341	0.362	0.609	0.236	0.373	0.919	0.449	0.547	0.334	0.783	0.741	0.492	0.04	0.037	-4.815	0.122	0.124	NA	0.441	NA	C_term
315	KCNQ1	I500V	VUS	-	0	0.521	0.615	0.018	0.055	-0.07	1.19	NA	-6.3	2.142	0.87	0.925	0.368	0.503	0.654	0.664	0.354	0.891	0.398	0.255	0.294	0.754	0.812	1	0.047	0.032	-4.815	0.059	0.078	3.9775e-06	0.557	NA	C_term
316	KCNQ1	I500L	VUS	-	0	0.522	0.563	0.467	0.356	-0.57	1.445	NA	-6.3	2.662	1.109	0.956	0.3	0.665	0.629	NA	0.416	0.94	0.342	0.197	0.327	0.76	0.944	1	0.093	0.046	-3.973	0.186	0.171	7.95501e-06	0.63	NA	C_term
317	KCNQ1	I500T	VUS	-	0	0.349	0.565	0.274	0.18	-1.32	1.445	NA	-6.28	2.785	1.12	0.958	0.755	0.737	0.744	0.644	1.053	0.983	0.681	0.684	0.402	0.891	0.981	1	0.1	0.064	-4.287	0.157	0.821	NA	0.716	NA	C_term
318	KCNQ1	I514T	VUS	-	0.1	0	0.001	0.057	0.069	-3.97	2.885	NA	-6.98	3.419	0.987	0.99	0.974	0.944	0.93	0.854	1.233	0.988	0.964	0.995	0.989	0.908	0.998	1	0.827	0.699	-4.287	0.722	0.964	NA	0.734	KCNQ2-I540S,KCNQ2-I540V	C_term
319	KCNQ1	I514V	VUS	-	0.1	0.145	0.218	0.002	0.013	-0.47	1.44	NA	-6.65	2.195	1.058	0.959	0.427	0.454	0.563	NA	0.372	0.923	0.395	0.4	0.742	0.769	0.984	1	0.125	0.105	-4.815	0.18	0.086	NA	0.561	KCNQ2-I540S,KCNQ2-I540V	C_term
320	KCNQ1	I54X	VUS	-	0	NA	NA	NA	NA	NA	NA	NA	NA	NA	NA	NA	NA	NA	NA	NA	NA	NA	NA	NA	NA	NA	NA	NA	NA	NA	NA	NA	NA	NA	NA	NA	N_term
321	KCNQ1	I567F	VUS	-	0.1	0.004	0.01	0.045	0.038	-2.13	0.99	NA	-6.5	3.007	1.113	0.954	0.699	0.932	0.785	0.67	1.326	0.952	0.749	0.721	0.876	0.916	0.982	1	0.437	0.283	-5.581	0.151	0.642	NA	0.65	NA	C_term
322	KCNQ1	I567S	P/LP	long,congenital long qt syndrome (rws)	0.1	0.069	0.003	0.1	0.063	-3.88	1.795	NA	-6.53	3.437	1.069	0.97	0.984	0.905	0.853	0.926	1.336	0.987	0.917	0.98	0.951	0.919	0.993	1	0.684	0.388	0	0.239	0.931	NA	0.66	NA	C_term
323	KCNQ1	I567T	P/LP	long,long qt syndrome (lqts),cardiac arrhythmia,long qt syndrome 1 (lqt1),congenital long qt syndrome (rws),long qt syndrome|congenital long qt syndrome|not provided|long qt syndrome 1|cardiac arrhythmia|cardiovascular phenotype	0.1	0.021	0.008	0.706	0.348	-3	1.795	NA	-6.51	3.327	1.094	0.962	0.979	0.859	0.821	0.915	1.136	0.985	0.773	0.977	0.932	0.915	0.997	1	0.545	0.243	-4.287	0.23	0.645	NA	0.738	NA	C_term
324	KCNQ1	I567V	VUS	-	0.1	0.448	0.365	0.205	0.145	-0.88	0.44	NA	-6.22	2.044	1.002	0.913	0.502	0.515	0.68	0.514	0.549	0.927	0.46	0.255	0.713	0.748	0.85	1	0.17	0.094	-4.815	0.104	0.096	NA	0.57	NA	C_term
325	KCNQ1	I574T	VUS	-	0	0.28	0.43	0.005	0.02	-1.32	0.875	NA	-6.25	2.086	1.035	0.916	0.641	0.749	0.667	0.48	0.483	0.959	0.635	0.188	0.743	0.783	0.256	1	0.085	0.062	-4.287	0.082	0.596	NA	0.655	NA	C_term
326	KCNQ1	I574V	VUS	-	0	0.19	1	0.001	0.008	-0.42	1.155	NA	-6.17	0.948	0.77	0.923	0.333	0.489	0.596	0.477	0.313	0.867	0.472	0.035	0.621	0.656	0.657	1	0.025	0.032	-4.815	0.083	0.093	3.98276e-06	0.526	NA	C_term
327	KCNQ1	I588T	P/LP	long qt syndrome (lqts),not provided|long qt syndrome	0.1	0.037	0.108	0.943	0.811	-3.05	2.365	NA	-6.48	3.363	1.046	0.975	0.97	0.901	0.821	0.833	0.746	0.98	0.874	0.915	0.922	0.883	0.997	1	0.446	0.239	-4.287	0.556	0.597	NA	0.665	NA	C_term
328	KCNQ1	I588V	VUS	-	0.1	0.083	0.264	0.085	0.173	-0.41	1.47	NA	-6.36	1.18	1.019	0.949	0.525	0.717	0.705	0.506	0.331	0.878	0.412	0.147	0.669	0.732	0.996	1	0.19	0.074	-4.815	0.161	0.067	NA	0.488	NA	C_term
329	KCNQ1	I609N	VUS	-	0	0	0.014	0.997	0.968	-2.42	1.87	NA	-6.53	3.936	1.056	0.982	0.966	0.981	0.818	0.838	1.569	0.998	0.941	0.974	0.916	0.851	0.993	0.015	0.862	0.65	-5.402	0.564	0.94	NA	0.843	NA	C_term
330	KCNQ1	K13R	VUS	-	0.4	0.187	0.752	0.001	0.002	-0.09	1.04	0.992	-5.64	1.951	0.702	0.888	0.183	0.986	0.266	0.089	1.146	0.901	0.092	0.081	0.304	0.466	0.991	1	0.043	0.071	-3.588	NA	0.063	NA	0.92	NA	N_term
331	KCNQ1	K13X	P/LP	not provided	0.4	NA	NA	NA	NA	NA	NA	1	NA	6.182	NA	NA	NA	NA	NA	NA	NA	NA	0.478	NA	NA	NA	0.993	1	NA	NA	NA	NA	NA	NA	NA	NA	N_term
332	KCNQ1	K196Q	VUS	-	0.3	0.007	0.006	0.988	0.963	-3.32	1.405	NA	-5.05	4.227	1.082	0.943	0.861	0.747	0.883	NA	1.192	0.955	0.877	0.994	0.973	0.987	0.994	1	0.881	0.629	-4.42	0.678	0.947	NA	0.81	NA	S2/S3_linker
333	KCNQ1	K196T	VUS	-	0.3	0.02	0.003	0.972	0.94	-5.17	0.805	NA	-4.94	4.266	1.057	0.923	0.903	0.763	0.934	NA	1.211	0.969	0.881	0.999	0.969	0.995	0.997	0.989	0.858	0.633	-4.287	0.572	0.981	NA	0.836	NA	S2/S3_linker
334	KCNQ1	K218R	VUS	-	0	0.096	0.303	0.151	0.073	-0.94	1.39	NA	-4.94	2.861	0.915	0.876	0.706	0.385	0.683	NA	0.758	0.946	0.536	0.94	0.731	0.946	0.999	1	0.314	0.188	-3.588	0.314	0.098	NA	0.645	KCNQ2-Q188H,KCNQ2-Q188K,KCNQ2-Q188R	S3/S4_linker
335	KCNQ1	K218E	VUS	-	0	0.07	0.276	0.07	0.073	-0.43	0.515	NA	-4.91	2.74	0.527	0.799	0.524	0.276	0.58	NA	0.581	0.929	0.657	0.786	0.717	0.937	0.997	1	0.441	0.325	-4.613	0.13	0.144	NA	0.696	KCNQ2-Q188H,KCNQ2-Q188K,KCNQ2-Q188R	S3/S4_linker
336	KCNQ1	K218T	VUS	-	0	0.16	0.271	0.07	0.118	-1.54	1.015	NA	-4.84	2.779	0.885	0.86	0.697	0.488	0.693	NA	0.903	0.958	0.568	0.942	0.786	0.955	0.998	1	0.391	0.185	-4.287	0.194	0.249	NA	0.705	KCNQ2-Q188H,KCNQ2-Q188K,KCNQ2-Q188R	S3/S4_linker
337	KCNQ1	K318N	VUS	-	0.6	0.002	0.023	0.999	0.99	-2.22	2.455	NA	-4.4	2.811	0.825	0.906	0.955	0.765	0.737	0.862	1.24	0.932	0.936	0.958	0.949	0.975	0.998	0.001	0.937	0.726	-5.402	0.655	0.93	NA	0.772	KCNQ2-K283E,KCNQ2-K283R	P-loop
338	KCNQ1	K318T	VUS	-	0.6	0.056	0.107	0.954	0.798	-1.38	0.825	NA	-4.37	3.404	0.599	0.827	0.794	0.479	0.721	0.641	0.676	0.944	0.808	0.969	0.882	0.973	0.998	0.119	0.465	0.22	-4.287	0.185	0.31	NA	0.757	KCNQ2-K283E,KCNQ2-K283R	P-loop
339	KCNQ1	K32X	P/LP	not provided|long qt syndrome	0	NA	NA	NA	NA	NA	NA	1	NA	6.519	NA	NA	NA	NA	NA	NA	NA	NA	0.545	NA	NA	NA	0.993	1	NA	NA	NA	NA	NA	NA	NA	NA	N_term
340	KCNQ1	K354R	VUS	-	0.5	0.001	0	1	0.989	-2.79	2.905	NA	-5.86	4.416	1.066	0.981	0.976	0.956	0.952	0.864	0.902	0.979	0.913	0.992	0.977	0.981	0.999	0.996	0.89	0.778	-3.588	0.846	0.768	NA	0.898	KCNQ2-K319E,KCNQ2-K319R	C_term
341	KCNQ1	K358T	VUS	-	0.2	0.002	0.013	0.977	0.904	-5.12	2.67	NA	-5.81	4.08	1.085	0.971	0.898	0.973	0.914	0.55	1.255	0.984	0.623	0.989	0.876	0.969	0.998	0.996	0.928	0.734	-4.287	0.861	0.989	3.97836e-06	0.912	KCNQ2-Q323X	C_term
342	KCNQ1	K362R	P/LP	long,long qt syndrome|congenital long qt syndrome|not provided|13 conditions|atrial fibrillation, familial, 3;long qt syndrome 1;jervell and lange-nielsen syndrome 1;short qt syndrome type 2;beckwith-wiedemann syndrome|long qt syndrome 1|cardiac arrhythmia|kcnq1-related disorder|atrial fibrillation, familial, 3;long qt syndrome 1;jervell and lange-nielsen syndrome 1;short qt syndrome type 2|cardi…	0.5	0	0	1	0.995	-2.82	2.905	NA	-5.91	4.196	1.066	0.981	0.924	0.957	0.964	NA	1.046	0.979	0.857	0.944	0.847	0.999	0.999	0.996	0.886	0.71	-3.588	0.896	0.873	3.97852e-05	0.879	NA	C_term
343	KCNQ1	K393N	Common neutral	-	0.1	0.174	0.193	0.77	0.5	-2.25	2.16	NA	-5.83	2.308	0.849	0.939	0.759	0.263	0.553	0.823	0.44	0.905	0.805	0.523	0.765	0.803	0.956	0.006	0.413	0.158	-5.402	0.317	0.422	NA	0.652	NA	C_term
344	KCNQ1	K393E	VUS	-	0.1	0.005	0.05	0.979	0.72	-2.46	2.71	NA	-5.78	3.917	1.08	0.964	0.861	0.55	0.858	0.615	0.76	0.977	0.814	0.975	0.835	0.795	0.997	0.999	0.794	0.45	-4.613	0.35	0.454	NA	0.629	NA	C_term
345	KCNQ1	K398R	VUS	-	0.1	0.497	0.583	0.004	0.005	-0.65	0.895	NA	-5.69	1.679	0.52	0.848	0.435	0.196	0.653	NA	0.306	0.902	0.247	0.138	0.349	0.8	0.893	0.018	0.054	0.043	-3.588	0.14	0.084	NA	0.502	NA	C_term
346	KCNQ1	K413R	VUS	-	0.1	0.151	0.301	0.093	0.017	-0.98	1.74	NA	-5.73	2.291	0.988	0.921	0.281	0.454	0.61	0.242	0.308	0.953	0.184	0.476	0.386	0.864	0.994	0.031	0.178	0.116	-3.588	0.165	0.075	7.95988e-06	0.47	NA	C_term
347	KCNQ1	K414X	P/LP	long qt syndrome	0.1	NA	NA	NA	NA	NA	NA	NA	NA	9.27	NA	NA	NA	NA	NA	NA	NA	NA	0.873	NA	NA	NA	0.997	0.984	NA	NA	NA	NA	NA	NA	NA	NA	C_term
348	KCNQ1	K419N	VUS	-	0.1	0.138	0.176	0.136	0.123	-1.47	1.975	NA	-5.73	2.388	0.883	0.918	0.37	0.622	0.486	0.321	0.569	0.958	0.567	0.646	0.558	0.869	0.994	0.003	0.201	0.126	-5.402	0.197	0.813	NA	0.571	NA	C_term
349	KCNQ1	K419R	VUS	-	0.1	0.458	0.336	0	0.002	-0.76	1.08	NA	-5.68	1.822	0.631	0.877	0.259	0.338	0.661	0.281	0.305	0.945	0.39	0.61	0.322	0.737	0.989	0.011	0.067	0.076	-3.588	0.086	0.071	NA	0.502	NA	C_term
350	KCNQ1	K419T	VUS	-	0.1	0.054	0.1	0.136	0.12	-2	2.32	NA	-5.72	2.53	0.92	0.934	0.533	0.534	0.741	0.299	0.506	0.968	0.578	0.88	0.666	0.84	0.997	0.011	0.136	0.139	-4.287	0.172	0.591	NA	0.557	NA	C_term
351	KCNQ1	K420R	VUS	-	0.1	0.489	0.705	0	0.001	0.41	0.555	NA	-5.71	1.95	0.698	0.863	0.15	0.127	0.668	0.266	0.308	0.942	0.235	0.21	0.283	0.804	0.978	0.002	0.05	0.037	-3.588	0.09	0.069	NA	0.465	NA	C_term
352	KCNQ1	K422E	VUS	-	0.3	0.151	0.506	0.374	0.176	-1.82	2.455	NA	-5.67	2.802	1.041	0.929	0.722	0.445	0.735	0.404	0.76	0.952	0.56	0.943	0.509	0.89	0.993	0.492	0.215	0.193	-4.613	0.322	0.74	NA	0.537	NA	C_term
353	KCNQ1	K422T	VUS	-	0.3	0.254	0.481	0.23	0.082	-1.77	2.455	NA	-5.69	2.589	0.964	0.922	0.702	0.542	0.687	0.36	0.665	0.958	0.804	0.727	0.527	0.871	0.993	0.492	0.147	0.101	-4.287	0.152	0.402	7.97041e-06	0.546	NA	C_term
354	KCNQ1	K526E	VUS	-	0.4	0.001	0.007	0.392	0.374	-2.23	2.82	NA	-6.84	3.787	1.022	0.985	0.897	0.879	0.913	NA	1.328	0.977	0.707	0.932	0.95	0.865	0.999	1	0.881	0.807	-4.613	0.5	0.967	7.95583e-06	0.721	NA	C_term
355	KCNQ1	K526N	VUS	-	0.4	0.001	0.005	0.971	0.893	-2.5	2.82	NA	-6.86	4.239	0.989	0.988	0.923	0.847	0.873	0.776	1.249	0.98	0.744	0.984	0.984	0.871	0.999	1	0.834	0.752	-5.402	0.499	0.995	NA	0.746	NA	C_term
356	KCNQ1	K526Q	VUS	-	0.4	0.001	0.012	0.943	0.857	-1.66	2.82	NA	-6.83	4.362	1.013	0.987	0.935	0.847	0.879	0.813	1.18	0.981	0.672	0.838	0.907	0.891	0.996	1	0.822	0.567	-4.42	0.391	0.717	1.59117e-05	0.678	NA	C_term
357	KCNQ1	K527E	P/LP	long qt syndrome	0	0.001	0.005	0.899	0.739	-2.36	2.44	NA	-6.6	4.456	1.049	0.981	0.894	0.841	0.837	0.676	1.328	0.983	0.675	0.962	0.988	0.873	0.999	1	0.79	0.687	-4.613	0.459	0.902	NA	0.737	KCNQ2-R553G,KCNQ2-R553L,KCNQ2-R553P,KCNQ2-R553Q,KCNQ2-R553W	C_term
358	KCNQ1	K528R	VUS	-	0.1	0.105	0.107	0.065	0.071	-1.5	1.78	NA	-7.23	1.708	1.103	0.977	0.647	0.653	0.585	0.72	0.359	0.963	0.346	0.568	0.904	0.855	0.993	1	0.182	0.154	-3.588	0.148	0.098	NA	0.595	KCNQ2-K554N	C_term
359	KCNQ1	K557R	VUS	-	0.4	0.014	0.056	1	0.999	-2.56	2.7	NA	-7.23	4.652	0.967	0.991	0.92	0.717	0.864	0.763	1.053	0.969	0.883	0.982	0.984	0.953	0.999	1	0.451	0.322	-3.588	0.428	0.63	NA	0.75	KCNQ2-K583N	C_term
360	KCNQ1	K557E	P/LP	long,long qt syndrome (lqts),congenital long qt syndrome (rws),congenital long qt syndrome|cardiovascular phenotype|not provided|long qt syndrome	0.4	0	0.003	1	0.999	-3.48	3.045	NA	-7.28	4.395	0.96	0.992	0.981	0.898	0.949	0.88	1.393	0.979	0.966	0.998	0.99	0.963	0.999	1	0.92	0.835	-4.613	0.883	0.999	NA	0.8	KCNQ2-K583N	C_term
361	KCNQ1	K598R	VUS	-	0.1	0.083	0.156	0.771	0.574	-1	2.07	NA	-6.39	4.807	1.054	0.979	0.788	0.868	0.744	0.542	1.021	0.953	0.882	0.911	0.804	0.794	0.997	1	0.216	0.172	-3.588	0.349	0.168	NA	0.64	NA	C_term
362	KCNQ1	K598X	VUS	-	0.1	NA	NA	NA	NA	NA	NA	NA	NA	11.022	NA	NA	NA	NA	NA	NA	NA	NA	0.937	NA	NA	NA	0.996	1	NA	NA	NA	NA	NA	NA	NA	NA	C_term
363	KCNQ1	L101X	P/LP	long qt syndrome	0.3	NA	NA	NA	NA	NA	NA	1	NA	7.3	NA	NA	NA	NA	NA	NA	NA	NA	0.723	NA	NA	NA	0.983	1	NA	NA	NA	NA	NA	NA	NA	NA	N_term
364	KCNQ1	L114P	P/LP	congenital long qt syndrome (rws),long qt syndrome (lqts),congenital long qt syndrome|long qt syndrome|cardiovascular phenotype	0.8	0	0.001	1	0.954	-5.38	1.935	1	-6.18	4.598	0.944	0.994	0.969	0.926	0.908	NA	2.832	0.991	0.976	0.996	0.951	0.969	0.998	1	0.955	0.924	-3.365	0.895	0.999	NA	0.905	NA	N_term
365	KCNQ1	L114X	VUS	-	0.8	NA	NA	NA	NA	NA	NA	NA	NA	NA	NA	NA	NA	NA	NA	NA	NA	NA	NA	NA	NA	NA	NA	NA	NA	NA	NA	NA	NA	NA	NA	NA	N_term
366	KCNQ1	L131P	VUS	-	0.6	0	0.002	1	0.971	-5.12	1.975	NA	-4.66	4.44	1.032	0.938	0.921	0.927	0.89	NA	2.862	0.994	0.866	0.995	0.986	0.676	0.999	0.999	0.977	0.936	-3.365	0.75	0.958	NA	0.769	KCNQ2-L101H	S1
367	KCNQ1	L137P	VUS	-	0.7	0.002	0	0.989	0.936	-6.18	2.015	NA	-5.49	4.343	1.096	0.972	0.927	0.947	0.949	NA	2.877	0.995	0.98	0.986	0.989	0.738	0.999	1	0.993	0.965	-3.365	0.88	0.999	3.97722e-06	0.862	KCNQ2-L107F	S1
368	KCNQ1	L156R	VUS	-	0.8	0	0	0.998	0.992	-5.38	2.015	NA	-4.84	4.088	1.097	0.958	0.939	0.837	0.951	NA	2.726	0.996	0.991	0.997	0.991	0.962	0.998	1	0.954	0.94	-3.588	0.878	0.956	NA	0.787	NA	S2
369	KCNQ1	L156P	P/LP	long qt syndrome (lqts),not provided|long qt syndrome	0.8	0	0	1	0.997	-6.28	2.015	NA	-4.85	4.15	1.097	0.959	0.943	0.875	0.951	NA	2.87	0.997	0.994	0.997	0.989	0.949	0.999	1	0.956	0.941	-3.365	0.894	0.995	NA	0.813	NA	S2
370	KCNQ1	L175F	VUS	-	0.7	0.002	0.007	0.999	0.99	-3.69	1.555	NA	-4.98	3.489	0.977	0.929	0.922	0.769	0.778	NA	1.215	0.981	0.893	0.99	0.967	0.941	0.999	0.974	0.716	0.6	-5.581	0.506	0.808	NA	0.742	NA	S2/S3_linker
371	KCNQ1	L175P	VUS	-	0.7	0	0.001	1	0.998	-6.45	3.835	NA	-5.2	4.304	1.079	0.975	0.975	0.926	0.967	NA	1.505	0.998	0.99	0.999	0.988	0.938	0.999	0.989	0.985	0.948	-3.365	0.783	0.997	NA	0.823	NA	S2/S3_linker
372	KCNQ1	L187R	VUS	-	0.1	0.054	0.327	0.794	0.563	-3.38	1.295	NA	-4.24	3.523	0.607	0.858	0.941	0.226	0.736	NA	1.075	0.975	0.8	0.975	0.937	0.953	0.997	0.989	0.764	0.411	-3.588	0.239	0.658	NA	0.578	KCNQ2-W157X	S2/S3_linker
373	KCNQ1	L187F	VUS	-	0.1	0.346	1	0	0.005	-0.75	0.09	NA	-4.12	-0.025	-0.295	0.538	0.415	0.131	0.522	NA	0.401	0.622	0.355	0.174	0.621	0.896	0.968	0.913	0.069	0.045	-5.581	0.063	0.068	NA	0.544	KCNQ2-W157X	S2/S3_linker
374	KCNQ1	L191P	P/LP	long,congenital long qt syndrome (rws)	0.2	0	0.001	1	0.999	-5.72	2.66	NA	-5.09	4.231	1.093	0.969	0.991	0.89	0.941	NA	1.503	0.995	0.858	0.996	0.984	0.823	0.999	1	0.978	0.93	-3.365	0.801	0.934	NA	0.806	NA	S2/S3_linker
375	KCNQ1	L203P	P/LP	congenital long qt syndrome (rws),long qt syndrome 1 (lqt1),congenital long qt syndrome|long qt syndrome 1	0.6	0.001	0.002	1	0.997	-6.05	4.035	NA	-5.16	4.311	1.085	0.973	0.981	0.926	0.971	NA	1.506	0.984	0.998	0.999	0.991	0.956	0.999	0.984	0.961	0.933	-3.365	0.845	0.998	NA	0.875	NA	S3
376	KCNQ1	L236R	P/LP	not provided	0.8	0	0	1	0.998	-5.83	3.55	NA	-5.21	3.783	1.083	0.973	0.974	0.94	0.963	NA	1.426	0.998	0.996	0.998	0.989	0.991	0.998	1	0.972	0.907	-3.588	0.889	0.997	NA	0.889	KCNA2-F302L,KCNQ2-L206P,KCNQ2-L206R	S4
377	KCNQ1	L239V	VUS	-	0.7	0.572	0.761	0.624	0.693	-2.18	1.275	NA	-4.72	1.377	0.713	0.901	0.618	0.372	0.735	NA	1.145	0.941	0.846	0.829	0.911	0.95	0.967	0.006	0.419	0.171	-4.815	0.332	0.86	NA	0.794	KCNQ2-I209S,KCNQ2-I209T	S4
378	KCNQ1	L239P	P/LP	congenital long qt syndrome|cardiovascular phenotype	0.7	0	0.002	1	0.996	-6.32	3.31	NA	-4.78	3.601	1.091	0.968	0.988	0.914	0.937	NA	1.506	0.995	0.995	0.993	0.99	0.955	0.999	1	0.977	0.912	-3.365	0.858	0.999	NA	0.881	KCNQ2-I209S,KCNQ2-I209T	S4
379	KCNQ1	L250P	VUS	-	0.5	0	0	0.995	0.974	-6.8	2.875	NA	-4.46	4.24	1.063	0.933	0.99	0.899	0.944	NA	1.366	0.994	0.983	0.995	0.989	0.992	0.999	1	0.995	0.974	-3.365	0.891	1	NA	0.813	KCNA1-I314T,KCNB1-S319F,KCNB1-S319Y,KCNQ2-L220M	S4/S5_linker
380	KCNQ1	L250H	P/LP	long	0.5	0	0	0.997	0.981	-6.8	2.27	NA	-4.45	3.998	1.063	0.933	0.982	0.88	0.958	NA	1.335	0.995	0.943	0.987	0.989	0.99	0.986	1	0.947	0.911	-4.781	0.892	0.999	NA	0.784	KCNA1-I314T,KCNB1-S319F,KCNB1-S319Y,KCNQ2-L220M	S4/S5_linker
381	KCNQ1	L251Q	P/LP	long qt syndrome (lqts),long qt syndrome	0.8	0	0	1	0.999	-5.83	3.44	NA	-5.21	3.995	1.091	0.969	0.95	0.951	0.985	NA	1.191	0.997	0.866	0.999	0.991	0.996	0.996	1	0.984	0.953	-4.42	0.872	0.999	NA	0.723	KCNB1-L320P,KCNQ2-L221P	S4/S5_linker
382	KCNQ1	L251P	P/LP	long qt syndrome 1 (lqt1),congenital long qt syndrome (rws),long qt syndrome (lqts),congenital long qt syndrome|not provided|long qt syndrome 1|long qt syndrome	0.8	0	0	0.998	0.974	-6.8	3.99	NA	-5.32	4.1	1.078	0.976	0.991	0.954	0.975	NA	1.248	0.997	0.991	0.999	0.991	0.993	0.999	1	0.991	0.968	-3.365	0.885	0.999	NA	0.812	KCNB1-L320P,KCNQ2-L221P	S4/S5_linker
383	KCNQ1	L262V	VUS	-	0.7	0	0	0.999	0.988	-2.92	2.13	NA	-4.54	3.458	1.082	0.944	0.983	0.861	0.94	NA	1.173	0.984	0.904	0.996	0.986	0.935	0.998	1	0.955	0.845	-4.815	0.894	0.952	NA	0.76	KCNC3-F448L,KCNQ2-L232P	S5
384	KCNQ1	L262Q	P/LP	long qt syndrome 1	0.7	0	0	1	0.999	-5.83	3.28	NA	-4.73	4.637	1.089	0.955	0.97	0.962	0.977	NA	1.196	0.997	0.957	0.999	0.993	0.986	0.995	1	0.989	0.956	-4.42	0.878	0.999	NA	0.806	KCNC3-F448L,KCNQ2-L232P	S5
385	KCNQ1	L262P	P/LP	prolonged qt interval|long qt syndrome 1|long qt syndrome	0.7	0	0	0.999	0.995	-6.8	3.63	NA	-4.73	4.236	1.088	0.963	0.969	0.951	0.978	NA	1.507	0.998	0.984	0.999	0.992	0.975	0.999	1	0.994	0.972	-3.365	0.874	1	NA	0.86	KCNC3-F448L,KCNQ2-L232P	S5
386	KCNQ1	L266Q	P/LP	not provided	0.6	0.011	0.018	0.999	0.993	-5.71	3.125	NA	-5.41	4.103	1.085	0.973	0.948	0.923	0.933	NA	1.195	0.996	0.96	0.998	0.989	0.959	0.993	1	0.96	0.867	-4.42	0.845	0.992	NA	0.803	KCNQ2-W236R,KCNQ4-W242X	S5
387	KCNQ1	L266P	P/LP	long,long qt syndrome|congenital long qt syndrome|not provided|cardiovascular phenotype|atrial fibrillation, familial, 3;long qt syndrome 1;jervell and lange-nielsen syndrome 1;beckwith-wiedemann syndrome;short qt syndrome type 2	0.6	0.009	0.015	0.999	0.993	-6.7	3.675	NA	-5.41	4.19	1.075	0.977	0.942	0.934	0.941	NA	1.506	0.997	0.997	0.997	0.989	0.935	0.999	1	0.988	0.95	-3.365	0.855	0.999	NA	0.866	KCNQ2-W236R,KCNQ4-W242X	S5
388	KCNQ1	L273V	P/LP	long qt syndrome 1 (lqt1),long qt syndrome	0.9	0	0	0.995	0.983	-2.92	1.205	NA	-4.99	3.496	0.967	0.919	0.888	0.875	0.822	NA	1.173	0.964	0.769	0.996	0.965	0.975	0.998	0.986	0.968	0.863	-4.815	0.769	0.89	NA	0.769	KCNA2-V339F,KCNC1-V356M,KCNQ2-L243F,KCNQ2-L243V	S5
389	KCNQ1	L273P	P/LP	long qt syndrome	0.9	0	0	0.999	0.992	-6.8	3.335	NA	-5.13	4.502	1.082	0.973	0.949	0.978	0.975	NA	1.507	0.994	0.967	0.999	0.994	0.983	0.999	0.731	0.997	0.983	-3.365	0.874	0.999	NA	0.873	KCNA2-V339F,KCNC1-V356M,KCNQ2-L243F,KCNQ2-L243V	S5
390	KCNQ1	L273R	P/LP	long,long qt syndrome (lqts),congenital long qt syndrome (rws),congenital long qt syndrome|long qt syndrome	0.9	0	0	1	0.999	-5.83	2.985	NA	-5.12	4.23	1.089	0.97	0.984	0.971	0.974	NA	1.428	0.993	0.939	0.999	0.993	0.989	0.998	0.731	0.993	0.982	-3.588	0.896	0.998	NA	0.847	KCNA2-V339F,KCNC1-V356M,KCNQ2-L243F,KCNQ2-L243V	S5
391	KCNQ1	L273F	P/LP	long,congenital long qt syndrome (rws),long qt syndrome (lqts),long qt syndrome 1 (lqt1),long qt syndrome 1|congenital long qt syndrome|not provided|long qt syndrome|cardiovascular phenotype	0.9	0	0	0.998	0.992	-3.89	2.325	NA	-4.8	3.681	1.14	0.952	0.962	0.895	0.924	NA	1.218	0.977	0.94	0.993	0.99	0.99	0.999	0.986	0.984	0.924	-5.581	0.871	0.976	3.99291e-06	0.8	KCNA2-V339F,KCNC1-V356M,KCNQ2-L243F,KCNQ2-L243V	S5
392	KCNQ1	L273I	P/LP	long qt syndrome	0.9	0	0	0.998	0.988	-1.94	1.345	NA	-4.99	3.553	0.977	0.923	0.878	0.844	0.784	NA	1.216	0.953	0.706	0.984	0.907	0.984	0.996	0.986	0.978	0.898	-5.6	0.889	0.883	NA	0.806	KCNA2-V339F,KCNC1-V356M,KCNQ2-L243F,KCNQ2-L243V	S5
393	KCNQ1	L282V	VUS	-	0.4	0.001	0.005	0.978	0.945	-2.85	1.47	NA	-5.42	2.927	0.971	0.947	0.906	0.925	0.811	0.559	1.171	0.958	0.792	0.987	0.979	0.973	0.997	0.034	0.902	0.813	-4.815	0.854	0.462	NA	0.743	NA	S5
394	KCNQ1	L30P	VUS	-	0.1	0.149	0.339	0	0	-0.05	0.345	1	-5.75	2.33	0.665	0.888	0.193	0.976	0.388	0.293	1.819	0.782	0.18	0.056	0.295	0.408	0.944	1	0.069	0.133	-3.365	NA	0.06	NA	0.9	NA	N_term
395	KCNQ1	L303P	P/LP	congenital long qt syndrome|long qt syndrome	0.6	0	0	1	0.999	-6.81	3.255	NA	-5.24	4.324	1.087	0.971	0.992	0.963	0.962	0.927	1.507	0.995	0.993	0.997	0.992	0.98	0.999	0.999	0.995	0.984	-3.365	0.867	0.999	NA	0.868	KCNQ2-L268F,KCNQ2-L268P,KCNQ4-L274H	P-loop
396	KCNQ1	L342F	P/LP	long,long qt syndrome (lqts),congenital long qt syndrome (rws),congenital long qt syndrome|not provided|cardiovascular phenotype|long qt syndrome	0.9	0	0	1	1	-3.66	2.135	NA	-5.68	3.65	1.065	0.964	0.982	0.957	0.876	0.902	1.218	0.988	0.958	0.997	0.986	0.988	0.999	0.02	0.91	0.784	-5.581	0.895	0.99	NA	0.84	KCNA2-L404I,KCNB1-L407P,KCNQ2-L307P,KCNQ5-L341I	S6
397	KCNQ1	L353X	VUS	-	0.2	NA	NA	NA	NA	NA	NA	NA	NA	NA	NA	NA	NA	NA	NA	NA	NA	NA	NA	NA	NA	NA	NA	NA	NA	NA	NA	NA	NA	NA	NA	NA	C_term
398	KCNQ1	L353P	VUS	-	0.2	0	0	0.996	0.957	-6.62	2.905	NA	-5.87	4.292	1.065	0.981	0.989	0.979	0.968	0.891	1.507	0.995	0.985	0.999	0.991	0.995	0.999	0.996	0.997	0.969	-3.365	0.894	1	NA	0.924	NA	C_term
399	KCNQ1	L374V	VUS	-	0.3	0	0	0.998	0.943	-2.85	2.905	NA	-5.99	3.374	1.039	0.982	0.928	0.968	0.876	0.506	1.164	0.986	0.731	0.995	0.839	0.969	0.998	1	0.937	0.751	-4.815	0.323	0.85	NA	0.816	KCNQ2-L339Q,KCNQ2-L339R	C_term
400	KCNQ1	L374H	P/LP	long qt syndrome|congenital long qt syndrome|cardiovascular phenotype|not provided|cardiac arrhythmia	0.3	0	0	1	0.999	-6.59	2.905	NA	-6.14	3.969	1.048	0.984	0.989	0.987	0.973	0.837	1.217	0.996	0.935	0.997	0.956	0.968	0.981	0.996	0.949	0.8	-4.781	0.85	0.999	3.98283e-06	0.878	KCNQ2-L339Q,KCNQ2-L339R	C_term
401	KCNQ1	L374F	P/LP	long qt syndrome	0.3	0	0	1	0.998	-3.81	2.905	NA	-6.1	3.605	1.017	0.985	0.933	0.966	0.873	0.488	1.215	0.993	0.79	0.997	0.906	0.948	0.999	1	0.922	0.777	-5.581	0.839	0.988	NA	0.836	KCNQ2-L339Q,KCNQ2-L339R	C_term
402	KCNQ1	L471M	VUS	-	0.1	0.129	0.162	0.953	0.82	-0.2	1.7	NA	-5.79	3.079	1.168	0.956	0.61	0.434	0.635	0.665	0.982	0.964	0.383	0.925	0.435	0.774	0.995	1	0.12	0.095	-6.519	0.153	0.077	NA	0.43	NA	C_term
403	KCNQ1	L472P	VUS	-	0	0.057	0.219	0.029	0.039	-1.61	2.135	NA	-5.81	3.332	0.997	0.93	0.776	0.738	0.682	0.669	1.485	0.97	0.789	0.909	0.604	0.738	0.995	1	0.303	0.364	-3.365	0.201	0.132	7.95412e-06	0.568	NA	C_term
404	KCNQ1	L491V	VUS	-	0	0.324	0.499	0.257	0.14	-0.39	2.14	NA	-6.16	2.006	1.189	0.949	0.285	0.448	0.68	0.493	0.648	0.929	0.403	0.159	0.347	0.807	0.982	1	0.064	0.047	-4.815	0.169	0.087	NA	0.458	NA	C_term
405	KCNQ1	L496Q	VUS	-	0	0.575	0.528	0.907	0.588	-0.46	1.355	NA	-6.24	2.905	0.952	0.962	0.252	0.433	0.634	0.478	1.015	0.954	0.634	0.235	0.523	0.893	0.978	1	0.116	0.087	-4.42	0.147	0.102	NA	0.572	NA	C_term
406	KCNQ1	L552I	VUS	-	0.1	0.003	0.018	0.771	0.475	-1.17	2.505	NA	-6.75	3.441	1.06	0.981	0.872	0.887	0.771	0.757	1.149	0.977	0.523	0.919	0.865	0.965	0.994	0.689	0.588	0.316	-5.6	0.736	0.782	NA	0.792	KCNQ2-M578I,KCNQ2-M578IM,KCNQ2-M578L,KCNQ2-M578T,KCNQ2-M578V	C_term
407	KCNQ1	L559P	VUS	-	0.2	0	0.001	1	0.999	-5.98	3.02	NA	-7.52	4.377	0.934	0.994	0.983	0.884	0.939	0.889	1.506	0.996	0.973	0.998	0.991	0.975	0.999	1	0.958	0.952	-3.365	0.864	1	NA	0.843	NA	C_term
408	KCNQ1	L572V	VUS	-	0	0.291	0.482	0.629	0.439	-0.86	1.78	NA	-6.23	1.658	1.099	0.942	0.51	0.8	0.703	0.46	0.734	0.938	0.619	0.189	0.749	0.789	0.987	1	0.047	0.031	-4.815	0.354	0.155	NA	0.587	NA	C_term
409	KCNQ1	L606Q	VUS	-	0.2	0	0.001	0.998	0.988	-3.64	2.96	NA	-7.52	4.079	0.907	0.993	0.985	0.98	0.863	0.932	1.193	0.997	0.612	0.996	0.981	0.795	0.995	0.015	0.922	0.824	-4.42	0.727	0.895	NA	0.744	KCNQ2-L637R	C_term
410	KCNQ1	L608V	VUS	-	0.1	0.336	0.529	0.001	0.005	-0.2	1.245	NA	-6.37	1.563	0.971	0.942	0.476	0.797	0.536	0.662	0.374	0.916	0.047	0.055	0.681	0.597	0.932	0.002	0.117	0.065	-4.815	0.109	0.062	NA	0.571	NA	C_term
411	KCNQ1	L608F	VUS	-	0.1	0.967	0.705	0.411	0.285	-0.77	0.44	NA	-6.45	1.663	0.999	0.927	0.528	0.881	0.62	0.69	0.556	0.943	0.193	0.092	0.762	0.737	0.907	0.002	0.11	0.088	-5.581	0.127	0.099	NA	0.615	NA	C_term
412	KCNQ1	L613F	VUS	-	0	0.032	0.133	1	0.998	-1.06	1.995	NA	-5.88	3.794	1.052	0.974	0.908	0.959	0.735	0.757	1.218	0.995	0.526	0.833	0.796	0.813	0.999	0.966	0.461	0.269	-5.581	0.292	0.519	NA	0.765	NA	C_term
413	KCNQ1	L613P	VUS	-	0	0.006	0.059	1	0.998	-3.02	2.34	NA	-5.92	4.189	1.066	0.976	0.978	0.98	0.894	0.879	1.507	0.997	0.902	0.992	0.92	0.742	0.999	0.01	0.951	0.844	-3.365	0.794	0.991	NA	0.836	NA	C_term
414	KCNQ1	L617F	VUS	-	0.1	0.059	0.087	0.843	0.821	-0.98	2.12	NA	-6.66	3.347	1.03	0.981	0.745	0.964	0.714	0.649	1.09	0.972	0.109	0.79	0.81	0.769	0.996	0.004	0.117	0.16	-5.581	0.175	0.175	NA	0.633	NA	C_term
415	KCNQ1	L619M	VUS	-	0	0.13	0.253	0.003	0.02	-0.39	0.205	NA	-6.32	0.646	0.927	0.888	0.52	0.884	0.553	0.72	0.369	0.774	0.13	0.032	0.349	0.505	0.811	0.362	0.227	0.063	-6.519	0.164	0.097	NA	0.548	NA	C_term
416	KCNQ1	L619S	VUS	-	0	0.24	0.582	0.001	0.007	-0.26	0	NA	-6.28	1.352	0.901	0.892	0.253	0.837	0.559	0.504	0.521	0.804	0.08	0.046	0.334	0.433	0.735	0.001	0.131	0.075	0	0.087	0.112	NA	0.557	NA	C_term
417	KCNQ1	L79F	VUS	-	0	0.04	0.392	0.761	0.154	-0.43	1.525	1	-5.65	1.634	0.805	0.947	0.3	0.962	0.377	0.194	1.403	0.955	0.147	0.269	0.324	0.436	0.955	1	0.122	0.201	-5.581	NA	0.078	NA	0.808	NA	N_term
418	KCNQ1	M1K	P/LP	not provided	1	0	0	0.084	0.009	-0.57	NA	1	-5.61	2.448	0.906	0.898	0.969	0.994	0.617	0.958	NA	0.951	0.389	0.786	0.337	0.9	0.949	1	0.914	0.886	-4.669	NA	NA	NA	NA	KCNQ2-M1I,KCNQ2-M1K,KCNQ2-M1L,KCNQ2-M1T,KCNQ2-M1V,KCNQ5-M1T,KCNV2-M1V	N_term
419	KCNQ1	M1L	P/LP	long qt syndrome (lqts),long qt syndrome	1	0	0	0.004	0.001	-0.38	NA	1	-5.44	1.701	0.84	0.893	0.924	0.993	0.555	0.988	NA	0.866	0.235	0.524	0.332	0.9	0.923	1	0.935	0.839	-3.973	NA	NA	NA	NA	KCNQ2-M1I,KCNQ2-M1K,KCNQ2-M1L,KCNQ2-M1T,KCNQ2-M1V,KCNQ5-M1T,KCNV2-M1V	N_term
420	KCNQ1	M159L	VUS	-	0.8	1	1	0.047	0.063	-2.27	-0.605	NA	-4.53	2.833	0.074	0.655	0.391	0.114	0.568	NA	1.154	0.918	0.789	0.822	0.871	0.883	0.667	0.991	0.28	0.17	-3.973	0.172	0.294	NA	0.664	NA	S2
421	KCNQ1	M210I	VUS	-	0.6	1	1	0.004	0.001	0.11	-0.225	NA	-4.74	1.951	0.144	0.681	0.23	0.137	0.488	NA	0.413	0.92	0.386	0.225	0.625	0.824	0.845	0.662	0.336	0.11	-5.6	0.039	0.228	3.99157e-06	0.616	NA	S3
422	KCNQ1	M210T	VUS	-	0.6	0.018	0.045	0.034	0.006	-2.45	1.61	NA	-4.95	2.268	0.727	0.86	0.881	0.425	0.729	NA	0.45	0.985	0.535	0.972	0.927	0.638	0.985	1	0.503	0.298	-4.287	0.144	0.125	NA	0.728	NA	S3
423	KCNQ1	M210V	VUS	-	0.6	0.629	0.812	0.004	0.001	0	-0.345	NA	-4.83	1.663	0.393	0.74	0.377	0.145	0.462	NA	0.38	0.921	0.406	0.986	0.625	0.771	0.837	0.768	0.221	0.118	-4.815	0.059	0.072	NA	0.56	NA	S3
424	KCNQ1	M238V	Common neutral	-	0.9	0.001	0	0.798	0.517	-3.89	0.21	NA	-4.18	3.255	0.796	0.806	0.875	0.517	0.903	NA	0.908	0.972	0.688	0.94	0.964	0.981	0.995	0.86	0.903	0.835	-4.815	0.417	0.977	8.02794e-06	0.835	KCNB1-I307V,KCNQ2-M208V,KCNQ3-M237K	S4
425	KCNQ1	M437R	VUS	-	0	0.746	0.53	0	0.001	-0.14	1.5	NA	-5.59	-0.62	0.546	0.893	0.082	0.147	0.587	0.198	0.566	0.678	0.414	0.026	0.285	0.598	0.27	0.949	0.18	0.123	-3.588	0.09	0.135	NA	0.314	NA	C_term
426	KCNQ1	M476V	VUS	-	0	0.24	0.395	0.001	0.001	-0.16	0	NA	-6.2	0.201	0.851	0.865	0.095	0.229	0.362	0.567	0.376	0.711	0.115	0.044	0.28	0.542	0.413	1	0.078	0.076	-4.815	0.065	0.056	3.97678e-06	0.266	KCNQ2-W484X	C_term
427	KCNQ1	M480T	VUS	-	0	0.66	0.647	0.002	0.004	-0.49	0	NA	-6.2	1.155	0.761	0.87	0.079	0.173	0.441	NA	0.425	0.802	0.068	0.063	0.329	0.386	0.702	0.999	0.058	0.081	-4.287	0.052	0.086	3.97712e-06	0.411	NA	C_term
428	KCNQ1	M520T	P/LP	long qt syndrome (lqts),long qt syndrome	0.1	0	0.003	0.274	0.18	-3.59	2.82	NA	-6.58	3.312	1.048	0.98	0.957	0.929	0.942	0.791	1.103	0.995	0.907	0.992	0.98	0.912	0.992	1	0.938	0.854	-4.287	0.559	0.99	NA	0.873	KCNQ2-M546V	C_term
429	KCNQ1	M520R	P/LP	long qt syndrome|congenital long qt syndrome|not provided|cardiovascular phenotype	0.1	0	0.001	0.907	0.661	-4.4	2.82	NA	-6.6	4.125	1.038	0.984	0.989	0.945	0.959	0.931	1.438	0.997	0.972	0.994	0.982	0.929	0.987	1	0.97	0.881	-3.588	0.658	0.997	NA	0.85	KCNQ2-M546V	C_term
430	KCNQ1	M520I	VUS	-	0.1	0.218	0.247	0.137	0.115	-0.91	1.54	NA	-6.47	2.776	1.159	0.96	0.88	0.435	0.7	0.749	0.636	0.971	0.857	0.928	0.804	0.938	0.992	1	0.415	0.406	-5.6	0.151	0.923	NA	0.823	KCNQ2-M546V	C_term
431	KCNQ1	M520K	P/LP	long qt syndrome	0.1	0	0.001	0.137	0.18	-4.34	2.82	NA	-6.59	3.477	1.037	0.983	0.987	0.945	0.948	0.915	1.433	0.994	0.962	0.994	0.983	0.932	0.987	1	0.968	0.883	-4.669	0.684	0.996	NA	0.859	KCNQ2-M546V	C_term
432	KCNQ1	M612I	VUS	-	0	0.693	1	0.009	0.038	-0.56	0.715	NA	-6.17	1.842	0.929	0.914	0.547	0.9	0.613	0.67	0.42	0.923	0.331	0.326	0.634	0.772	0.828	0.042	0.169	0.14	-5.6	0.081	0.517	NA	0.659	NA	C_term
433	KCNQ1	N112S	VUS	-	0.2	0.012	0.03	0.787	0.387	-3.57	1.975	1	-5.76	3.34	1.043	0.981	0.875	0.869	0.764	NA	1.844	0.965	0.574	0.981	0.796	0.983	0.997	1	0.739	0.49	0	0.841	0.395	NA	0.853	NA	N_term
434	KCNQ1	N289D	VUS	-	0.1	0.905	0.345	0.001	0.006	0.93	-0.185	NA	-4.35	1.845	0.065	0.679	0.295	0.422	0.477	0.392	0.424	0.902	0.411	0.643	0.601	0.829	0.469	0.072	0.4	0.097	-4.722	NA	0.069	NA	0.7	NA	S5/S6_linker
435	KCNQ1	N386K	VUS	-	0	0.623	0.969	0.065	0.016	0.48	1.285	NA	-5.6	1.16	0.53	0.869	0.254	0.423	0.58	0.377	0.433	0.916	0.331	0.083	0.266	0.845	0.371	0.019	0.454	0.118	-4.669	0.111	0.758	3.97931e-06	0.761	KCNQ2-L351F,KCNQ2-L351R,KCNQ2-L351V	C_term
436	KCNQ1	N429D	VUS	-	0.1	0.174	0.372	0.001	0.003	-2.24	2.11	NA	-5.67	2.609	0.737	0.902	0.239	0.434	0.524	0.235	0.427	0.922	0.576	0.936	0.63	0.865	0.991	0.011	0.18	0.157	-4.722	0.184	0.125	NA	0.492	KCNQ2-R448X,KCNQ5-R431W	C_term
437	KCNQ1	N429S	VUS	-	0.1	0.307	0.535	0.029	0.01	-1.5	2.455	NA	-5.64	2.086	0.862	0.907	0.211	0.397	0.489	0.197	0.301	0.927	0.48	0.872	0.412	0.859	0.983	0.492	0.091	0.072	0	0.123	0.064	NA	0.422	KCNQ2-R448X,KCNQ5-R431W	C_term
438	KCNQ1	N483S	VUS	-	0.1	0.173	0.812	0.009	0.01	-1.19	1.21	NA	-6.24	1.717	1.028	0.924	0.395	0.549	0.479	0.532	0.306	0.913	0.103	0.301	0.419	0.826	0.986	1	0.041	0.043	0	0.115	0.053	NA	0.445	NA	C_term
439	KCNQ1	N483K	VUS	-	0.1	0.176	0.902	0.027	0.029	-2.06	2.25	NA	-6.24	2.104	1.199	0.963	0.559	0.332	0.612	0.629	0.647	0.952	0.396	0.851	0.582	0.873	0.994	1	0.102	0.111	-4.669	0.263	0.639	NA	0.552	NA	C_term
440	KCNQ1	N586D	P/LP	long,congenital long qt syndrome (rws)	0	0.384	0.182	0.952	0.707	-1.45	2.34	NA	-6.3	2.871	1.112	0.96	0.798	0.926	0.656	0.561	1.178	0.949	0.801	0.876	0.832	0.875	0.977	1	0.314	0.167	-4.722	0.313	0.652	NA	0.734	NA	C_term
441	KCNQ1	N593K	VUS	-	0	0.286	0.292	0.971	0.811	-1.13	2.31	NA	-6.3	2.931	1.042	0.972	0.843	0.932	0.895	0.595	0.798	0.951	0.932	0.965	0.837	0.962	0.993	1	0.458	0.225	-4.669	0.319	0.665	NA	0.658	NA	C_term
442	KCNQ1	N657S	Common neutral	-	0	0.235	0.805	0.002	0.004	0.06	0.805	NA	-5.57	0.119	0.447	0.839	0.042	0.41	0.424	0.171	0.295	0.813	0.123	0.024	0.269	0.668	0.62	0.001	0.026	0.037	0	NA	0.07	0.000105863	0.523	NA	C_term
443	KCNQ1	P117L	P/LP	long qt syndrome 1|congenital long qt syndrome|long qt syndrome	0.9	0	0.001	0.998	0.918	-7.81	2.015	1	-4.66	4.121	1.144	0.948	0.985	0.876	0.926	NA	2.36	0.97	0.878	0.999	0.94	1	0.999	1	0.915	0.807	-3.973	0.896	0.997	NA	0.876	NA	N_term
444	KCNQ1	P117T	P/LP	long qt syndrome (lqts),long qt syndrome	0.9	0.009	0.003	0.999	0.964	-6.27	2.015	1	-4.63	3.832	1.073	0.95	0.925	0.873	0.891	NA	2.459	0.978	0.826	0.986	0.913	0.999	0.997	1	0.848	0.663	-4.287	0.894	0.996	NA	0.861	NA	N_term
445	KCNQ1	P117S	P/LP	long qt syndrome 1 (lqt1),long qt syndrome 1	0.9	0.01	0.025	1	0.996	-6.27	2.015	1	-4.6	3.931	1.053	0.939	0.95	0.852	0.887	NA	2.347	0.975	0.792	0.991	0.903	0.999	0.999	1	0.787	0.678	0	0.891	0.998	NA	0.842	NA	N_term
446	KCNQ1	P197H	VUS	-	0.4	0	0	1	1	-8.3	3.2	NA	-4.45	3.979	1.092	0.95	0.967	0.892	0.955	NA	1.255	0.991	0.937	0.998	0.988	0.985	0.997	1	0.99	0.955	-4.781	0.866	0.996	NA	0.855	NA	S3
447	KCNQ1	P197L	VUS	-	0.4	0	0.002	0.998	0.984	-9.22	2.18	NA	-4.46	4.074	1.073	0.934	0.955	0.874	0.965	NA	1.138	0.97	0.97	0.938	0.989	0.977	0.999	1	0.979	0.909	-3.973	0.371	0.978	5.22021e-05	0.866	NA	S3
448	KCNQ1	P197S	P/LP	not provided	0.4	0.001	0.007	1	0.998	-7.38	2.55	NA	-4.17	3.794	1.071	0.933	0.95	0.828	0.89	NA	1.132	0.989	0.765	0.998	0.991	0.992	0.999	1	0.971	0.928	0	0.847	0.989	NA	0.827	NA	S3
449	KCNQ1	P21L	VUS	-	0.1	0.628	0.546	0	0	-0.9	0.145	1	-5.49	1.783	0.432	0.826	0.187	0.926	0.308	0.259	1.146	0.825	0.107	0.041	0.342	0.547	0.954	1	0.038	0.044	-3.973	NA	0.087	NA	0.87	NA	N_term
450	KCNQ1	P320A	P/LP	long	0.9	0.012	0.009	1	1	-7.35	3.49	NA	-5.08	3.522	1.083	0.963	0.993	0.884	0.931	0.984	1.148	0.977	0.976	0.997	0.988	0.99	0.997	1	0.948	0.85	-4.099	0.886	0.989	NA	0.761	KCNB1-P385T,KCND3-P375S,KCNQ2-P285H,KCNQ2-P285L,KCNQ2-P285S,KCNQ2-P285T,KCNQ4-P291L,KCNQ4-P291S	P-loop
451	KCNQ1	P320S	P/LP	congenital long qt syndrome|not provided|not specified|long qt syndrome|long qt syndrome 1|cardiovascular phenotype	0.9	0.001	0.005	1	1	-7.45	4.185	NA	-5.13	3.691	1.048	0.979	0.993	0.94	0.98	0.955	1.173	0.981	0.986	1	0.993	0.993	0.999	1	0.988	0.949	0	0.893	0.999	NA	0.761	KCNB1-P385T,KCND3-P375S,KCNQ2-P285H,KCNQ2-P285L,KCNQ2-P285S,KCNQ2-P285T,KCNQ4-P291L,KCNQ4-P291S	P-loop
452	KCNQ1	P320H	P/LP	long,congenital long qt syndrome (rws),long qt syndrome (lqts),congenital long qt syndrome|long qt syndrome	0.9	0	0.001	1	1	-8.42	4.185	NA	-5.19	3.814	1.048	0.979	0.986	0.951	0.966	0.863	1.262	0.984	0.975	1	0.993	0.931	0.997	1	0.989	0.954	-4.781	0.896	1	NA	0.8	KCNB1-P385T,KCND3-P375S,KCNQ2-P285H,KCNQ2-P285L,KCNQ2-P285S,KCNQ2-P285T,KCNQ4-P291L,KCNQ4-P291S	P-loop
453	KCNQ1	P320L	P/LP	long qt syndrome (lqts),long qt syndrome	0.9	0	0.002	1	1	-9.4	3.38	NA	-5.13	3.914	1.078	0.971	0.987	0.958	0.947	0.871	1.181	0.976	0.963	1	0.987	0.994	0.999	1	0.986	0.94	-3.973	0.893	0.992	NA	0.812	KCNB1-P385T,KCND3-P375S,KCNQ2-P285H,KCNQ2-P285L,KCNQ2-P285S,KCNQ2-P285T,KCNQ4-P291L,KCNQ4-P291S	P-loop
454	KCNQ1	P343L	P/LP	long,congenital long qt syndrome (rws)	0.9	0	0.001	1	1	-9.51	2.78	NA	-4.63	4.168	1.059	0.933	0.99	0.922	0.914	0.911	1.18	0.975	0.968	1	0.984	0.986	0.999	1	0.977	0.892	-3.973	0.888	0.995	NA	0.91	KCNA1-P403S,KCNA2-P405L,KCNB1-P408S,KCNQ2-P308L,KCNQ2-P308S	S6
455	KCNQ1	P343S	P/LP	long,congenital long qt syndrome (rws),variant assessed as somatic; moderate impact.,long qt syndrome (lqts),congenital long qt syndrome|long qt syndrome|cardiovascular phenotype	0.9	0	0.026	1	0.998	-7.61	2.985	NA	-4.97	3.791	1.074	0.942	0.988	0.915	0.913	0.897	1.154	0.981	0.979	0.999	0.991	0.968	0.999	1	0.97	0.922	0	0.881	0.997	NA	0.88	KCNA1-P403S,KCNA2-P405L,KCNB1-P408S,KCNQ2-P308L,KCNQ2-P308S	S6
456	KCNQ1	P35L	VUS	-	0.1	0	0.025	0.118	0.033	-1.57	1.795	0.994	-5.65	2.846	0.952	0.912	0.33	0.989	0.481	0.361	1.212	0.94	0.332	0.926	0.496	0.655	0.996	1	0.215	0.337	-3.973	NA	0.163	NA	0.909	NA	N_term
457	KCNQ1	P35R	VUS	-	0.1	0	0.018	0.244	0.05	-1.15	1.795	0.624	-5.66	2.749	0.985	0.928	0.446	0.982	0.473	0.441	1.438	0.95	0.422	0.848	0.456	0.535	0.992	1	0.238	0.444	-3.588	NA	0.131	NA	0.908	NA	N_term
458	KCNQ1	P369L	VUS	-	0.2	0.09	0.188	0.96	0.537	-8.21	2.69	NA	-5.71	3.612	1.063	0.971	0.901	0.947	0.802	0.534	0.954	0.985	0.655	0.999	0.853	0.96	0.997	1	0.831	0.412	-3.973	0.708	0.96	NA	0.893	NA	C_term
459	KCNQ1	P387S	VUS	-	0	0.655	0.932	0.005	0.009	-0.44	1.23	NA	-5.55	1.247	0.782	0.877	0.277	0.153	0.564	0.312	0.374	0.945	0.561	0.325	0.292	0.894	0.332	1	0.309	0.126	0	0.107	0.188	NA	0.659	KCNQ2-S352W	C_term
460	KCNQ1	P408R	VUS	-	0.2	0.079	0.037	0.027	0.017	-1.91	2.215	NA	-5.68	2.436	0.95	0.921	0.5	0.588	0.629	0.335	0.764	0.975	0.332	0.911	0.596	0.884	0.979	0.861	0.125	0.115	-3.588	0.102	0.289	NA	0.516	NA	C_term
461	KCNQ1	P408A	Common neutral	-	0.2	0.162	0.025	0.012	0.008	-1.43	2.215	NA	-5.65	1.474	0.814	0.892	0.009	NA	0.438	NA	0.371	0.959	0.348	0.011	0.446	0.895	0.912	0.922	0.048	0.055	-4.099	0.141	0.069	0.00126921	0.453	NA	C_term
462	KCNQ1	P441L	VUS	-	0	0.003	0.006	0.996	0.858	-4.6	2.6	NA	-5.67	2.654	1.079	0.972	0.873	0.802	0.803	0.41	1.122	0.991	0.692	0.994	0.884	0.924	0.999	0.865	0.197	0.159	-3.973	0.276	0.461	NA	0.53	KCNQ2-Q461X	C_term
463	KCNQ1	P441S	VUS	-	0	0.016	0.017	0.985	0.576	-3.03	2.6	NA	-5.64	2.767	1.076	0.972	0.85	0.759	0.643	NA	0.783	0.981	0.6	0.894	0.763	0.899	0.999	0.865	0.18	0.119	0	0.218	0.39	2.39341e-05	0.475	KCNQ2-Q461X	C_term
464	KCNQ1	P447H	Common neutral	-	0.2	0.164	0.178	0	0.001	-0.05	-0.665	NA	-5.59	0.314	0.458	0.777	0.112	0.24	0.611	NA	0.427	0.847	0.172	0.091	0.388	0.587	0.845	0.001	0.091	0.085	-4.781	0.068	0.084	3.99087e-06	0.308	NA	C_term
465	KCNQ1	P448L	Common neutral	-	0	0.076	0.327	0	0.001	-1.44	0.345	NA	-5.56	0.647	0.608	0.906	0.173	0.278	0.592	0.326	0.376	0.851	0.686	0.042	0.519	0.683	0.979	0.028	0.041	0.081	-3.973	0.09	0.068	1.997e-05	0.253	NA	C_term
466	KCNQ1	P448Q	Common neutral	-	0	0.119	0.61	0.001	0.002	-0.77	0.69	NA	-5.6	0.267	0.686	0.912	0.096	0.376	0.512	0.268	0.344	0.926	0.247	0.03	0.543	0.469	0.89	0.028	0.043	0.074	-4.42	0.082	0.077	7.18919e-05	0.239	NA	C_term
467	KCNQ1	P448R	P/LP	long	0	0.097	0.607	0	0.001	-1.15	0.69	NA	-5.59	0.327	-0.113	0.186	0.003	NA	0.594	NA	0.391	0.908	0.224	0.014	0.482	0.433	0.967	0.028	0.035	0.095	-3.588	0.065	0.086	0.00754066	0.256	NA	C_term
468	KCNQ1	P45R	VUS	-	0.2	0	0.258	0.998	0.993	-0.89	1.735	0.829	-5.71	2.745	1.031	0.952	0.475	0.912	0.503	0.225	1.352	0.948	0.344	0.864	0.322	0.535	0.991	1	0.146	0.362	-3.588	NA	0.094	NA	0.894	NA	N_term
469	KCNQ1	P45L	VUS	-	0.2	0	0.077	0.999	0.982	-0.97	1.735	0.981	-5.71	2.837	1.031	0.952	0.452	0.935	0.501	0.196	1.179	0.957	0.263	0.895	0.363	0.655	0.996	1	0.129	0.259	-3.973	NA	0.092	NA	0.898	NA	N_term
470	KCNQ1	P469L	VUS	-	0.2	0.093	0.179	0.001	0.006	-2.39	0.995	NA	-6.3	2.539	0.884	0.913	0.398	0.473	0.612	0.604	0.404	0.925	0.532	0.496	0.677	0.893	0.939	1	0.061	0.08	-3.973	0.109	0.104	NA	0.474	NA	C_term
471	KCNQ1	P469S	VUS	-	0.2	0.061	0.287	0.001	0.01	-1.19	1.545	NA	-6.32	2.126	1.1	0.942	0.402	0.467	0.604	0.582	0.42	0.939	0.165	0.711	0.462	0.797	0.994	1	0.062	0.09	0	0.11	0.076	NA	0.408	NA	C_term
472	KCNQ1	P477L	VUS	-	0.1	0.025	0.16	0	0.004	-2.18	1.04	NA	-6.22	1.96	1.124	0.935	0.903	0.664	0.627	0.829	0.381	0.947	0.194	0.149	0.556	0.705	0.918	1	0.039	0.064	-3.973	0.123	0.113	NA	0.339	NA	C_term
473	KCNQ1	P477S	VUS	-	0.1	0.456	0.785	0.002	0.007	-0.92	0.49	NA	-6.03	0.269	0.607	0.879	0.182	0.387	0.51	0.412	0.376	0.79	0.162	0.05	0.367	0.643	0.728	1	0.019	0.038	0	0.132	0.079	NA	0.306	NA	C_term
474	KCNQ1	P535T	VUS	-	0.2	0	0	0.999	0.99	-7	3.055	NA	-7.94	3.534	0.872	0.995	0.965	0.95	0.911	0.769	1.237	0.977	0.864	0.998	0.986	0.961	0.997	1	0.92	0.79	-4.287	0.883	0.997	NA	0.765	KCNQ2-P561L,KCNQ2-P561S	C_term
475	KCNQ1	P59A	VUS	-	0	0.414	0.686	0	0	-0.42	0.83	1	-5.56	0.703	0.598	0.887	0.218	0.969	0.453	0.315	1.106	0.805	0.182	0.045	0.322	0.328	0.74	1	0.053	0.077	-4.099	NA	0.049	NA	0.826	NA	N_term
476	KCNQ1	P61T	VUS	-	0.2	0.088	0.68	0.089	0.021	-0.98	1.15	1	-5.54	1.124	0.694	0.87	0.251	0.951	0.329	0.249	1.302	0.918	0.153	0.091	0.415	0.368	0.858	1	0.051	0.089	-4.287	NA	0.073	NA	0.833	NA	N_term
477	KCNQ1	P61S	VUS	-	0.2	0.116	0.772	0.039	0.021	-0.54	0.46	1	-5.52	0.897	0.668	0.86	0.234	0.946	0.325	0.217	1.165	0.903	0.111	0.108	0.412	0.34	0.959	1	0.033	0.08	0	NA	0.072	NA	0.821	NA	N_term
478	KCNQ1	P63S	VUS	-	0	0.233	0.204	0	0	-0.34	1.155	1	-5.55	-0.508	0.515	0.833	0.211	0.903	0.201	0.438	1.135	0.704	0.096	0.071	0.292	0.252	0.964	1	0.023	0.033	0	NA	0.067	NA	0.817	NA	N_term
479	KCNQ1	P63T	VUS	-	0	0.069	0.233	0	0	-0.53	1.5	1	-5.57	-0.433	0.592	0.863	0.24	0.934	0.303	0.417	1.25	0.719	0.177	0.059	0.294	0.283	0.902	1	0.035	0.038	-4.287	NA	0.078	NA	0.827	NA	N_term
480	KCNQ1	P630A	VUS	-	0.1	0.054	0.09	0.961	0.696	-1.38	1.5	NA	-6.16	0.796	0.94	0.937	0.321	0.268	0.602	0.651	0.358	0.826	0.648	0.026	0.521	0.431	0.699	0.001	0.029	0.034	-4.099	NA	0.056	NA	0.501	NA	C_term
481	KCNQ1	P630S	VUS	-	0.1	0.096	0.168	0.984	0.777	-0.86	1.5	NA	-6.24	0.902	0.986	0.954	0.264	0.252	0.616	0.62	0.372	0.847	0.12	0.039	0.445	0.45	0.845	0.001	0.028	0.033	0	NA	0.061	NA	0.488	NA	C_term
482	KCNQ1	P630T	VUS	-	0.1	0.021	0.066	0.984	0.828	-1.23	1.5	NA	-6.31	1.419	0.962	0.958	0.272	0.328	0.621	0.613	0.436	0.849	0.18	0.042	0.482	0.493	0.951	0.001	0.046	0.039	-4.287	NA	0.063	5.34977e-06	0.502	NA	C_term
483	KCNQ1	P631A	VUS	-	0	0.043	0.112	0.006	0.024	-0.85	0.69	NA	-6.18	0.221	0.852	0.894	0.179	0.257	0.571	0.412	0.361	0.858	0.14	0.032	0.424	0.516	0.937	0.001	0.051	0.037	-4.099	NA	0.054	NA	0.412	NA	C_term
484	KCNQ1	P631H	VUS	-	0	0.111	0.086	0	0.003	-0.84	0	NA	-6.22	0.46	0.868	0.895	0.18	0.31	0.557	0.5	0.427	0.767	0.097	0.074	0.406	0.368	0.979	0.001	0.054	0.045	-4.781	NA	0.072	NA	0.425	NA	C_term
485	KCNQ1	P631L	VUS	-	0	0.074	0.061	0	0	-0.83	0.14	NA	-6.16	0.572	0.868	0.895	0.148	0.148	0.542	0.517	0.376	0.768	0.069	0.042	0.43	0.542	0.909	0.001	0.03	0.033	-3.973	NA	0.072	NA	0.431	NA	C_term
486	KCNQ1	P631R	VUS	-	0	0.018	0.029	0.137	0.057	-1.4	0.69	NA	-6.21	0.966	0.92	0.897	0.199	0.372	0.566	0.464	0.389	0.782	0.135	0.024	0.435	0.49	0.987	0.001	0.042	0.049	-3.588	NA	0.061	1.59117e-05	0.436	NA	C_term
487	KCNQ1	P64S	VUS	-	0.1	0.084	0.178	0.118	0.017	-0.23	1.32	1	-5.62	1.057	0.851	0.892	0.253	0.953	0.281	0.283	1.205	0.923	0.137	0.119	0.289	0.475	0.971	1	0.029	0.049	0	NA	0.078	NA	0.828	NA	N_term
488	KCNQ1	P641L	VUS	-	0	0.003	0.006	0.008	0.007	-1.45	0.695	NA	-5.64	1.625	0.709	0.908	0.083	0.43	0.513	0.289	0.382	0.865	0.088	0.257	0.37	0.639	0.922	0.005	0.05	0.054	-3.973	NA	0.082	4.99715e-06	0.443	NA	C_term
489	KCNQ1	P660S	VUS	-	0	0.004	0.024	1	0.992	-0.95	0.805	NA	-6.36	3.322	1.056	0.977	0.54	0.833	0.536	0.181	1.17	0.96	0.187	0.938	0.449	0.833	0.999	0.96	0.113	0.164	0	NA	0.831	NA	0.671	NA	C_term
490	KCNQ1	P660H	VUS	-	0	0.001	0.001	1	0.996	-1.54	0.805	NA	-6.42	3.489	1.056	0.978	0.837	0.897	0.666	NA	1.261	0.967	0.464	0.923	0.567	0.752	0.996	0.997	0.217	0.3	-4.781	NA	0.87	NA	0.71	NA	C_term
491	KCNQ1	P67R	VUS	-	0.1	0.156	0.7	0.002	0.002	-0.65	-0.345	0.656	-5.7	1.219	0.478	0.891	0.286	0.971	0.388	0.311	1.236	0.866	0.103	0.177	0.353	0.375	0.613	1	0.036	0.061	-3.588	NA	0.108	NA	0.834	NA	N_term
492	KCNQ1	P672A	VUS	-	0.1	0.018	0.11	0.001	0.001	-0.98	0.805	NA	-5.62	0.834	0.731	0.901	0.164	0.415	0.51	0.199	0.359	0.915	0.104	0.11	0.409	0.766	0.869	0.004	0.072	0.078	-4.099	NA	0.058	NA	0.46	NA	C_term
493	KCNQ1	P7S	Common neutral	-	0	0.014	0	0.047	0.02	-0.76	1.355	0.984	-5.58	1.677	0.692	0.912	0.316	0.994	0.501	0.704	1.182	0.907	0.162	0.13	0.399	0.565	0.999	1	0.069	0.126	0	NA	0.067	NA	0.854	NA	N_term
494	KCNQ1	P70L	VUS	-	0	0.104	0.393	0.948	0.514	-0.19	1.67	0.822	-5.6	1.912	0.92	0.955	0.481	0.975	0.4	0.423	1.166	0.948	0.265	0.684	0.308	0.491	0.917	1	0.046	0.053	-3.973	NA	0.108	NA	0.823	NA	N_term
495	KCNQ1	P70T	VUS	-	0	0.236	0.604	0.948	0.514	-0.08	1.67	0.992	-5.57	1.392	0.934	0.95	0.43	0.981	0.351	0.393	1.261	0.928	0.244	0.661	0.325	0.381	0.746	1	0.032	0.039	-4.287	NA	0.078	NA	0.811	NA	N_term
496	KCNQ1	P73T	Common neutral	-	0.2	0.037	0.56	0.001	0.001	-0.79	1.525	1	-5.67	0.463	0.37	0.893	0.387	0.961	0.566	0.754	1.268	0.798	0.156	0.036	0.305	0.398	0.808	1	0.033	0.033	-4.287	NA	0.079	0.000152993	0.78	KCNC1-E8X,KCNQ3-G65A	N_term
497	KCNQ1	P81L	VUS	-	0.1	0.004	0.131	0.226	0.026	-0.31	1.32	0.953	-5.63	1.434	0.569	0.884	0.288	0.982	0.298	NA	1.15	0.888	0.153	0.234	0.39	0.639	0.991	1	0.082	0.12	-3.973	NA	0.097	1.41397e-05	0.823	NA	N_term
498	KCNQ1	P83S	VUS	-	0	0.102	0.567	0.304	0.036	-0.88	1.895	0.847	-5.55	1.77	0.903	0.93	0.366	0.962	0.473	0.253	1.399	0.933	0.143	0.218	0.368	0.66	0.973	1	0.094	0.175	0	NA	0.103	NA	0.831	NA	N_term
499	KCNQ1	P84R	VUS	-	0	0.268	0.265	0	0.002	-0.17	0.375	1	-5.56	0.005	0.093	0.844	0.19	0.964	0.229	0.315	1.192	0.664	0.071	0.163	0.424	0.444	0.583	1	0.043	0.079	-3.588	NA	0.052	NA	0.791	NA	N_term
500	KCNQ1	P84S	VUS	-	0	0.411	0.688	0.001	0.002	-0.08	1.175	1	-5.57	0.932	0.342	0.857	0.214	0.97	0.186	0.278	1.139	0.808	0.088	0.076	0.386	0.571	0.92	1	0.044	0.082	0	NA	0.095	NA	0.765	NA	N_term
501	KCNQ1	P89T	VUS	-	0.1	0.009	0.22	0.847	0.286	-1.07	2.015	0.733	-5.57	2.657	1.034	0.941	0.496	0.971	0.564	0.275	1.927	0.949	0.354	0.585	0.559	0.767	0.996	1	0.221	0.25	-4.287	NA	0.285	9.02755e-06	0.891	NA	N_term
502	KCNQ1	P99L	VUS	-	0.1	0.006	0.074	0.627	0.139	-3.23	1.975	1	-5.67	3.194	1.113	0.967	0.832	0.982	0.764	NA	2.294	0.978	0.636	0.985	0.698	0.867	0.999	1	0.328	0.386	-3.973	0.446	0.256	NA	0.87	NA	N_term
503	KCNQ1	P99Q	VUS	-	0.1	0.022	0.253	0.637	0.219	-1.58	1.975	0.993	-5.63	3.072	1.108	0.97	0.657	0.983	0.769	NA	2.229	0.961	0.642	0.498	0.427	0.783	0.99	1	0.228	0.302	-4.42	0.344	0.214	8.95279e-06	0.845	NA	N_term
504	KCNQ1	P99R	VUS	-	0.1	0.03	0.16	0.242	0.09	-1.48	1.975	0.996	-5.62	3.062	1.181	0.953	0.548	0.975	0.861	NA	2.329	0.947	0.799	0.116	0.399	0.735	0.998	1	0.219	0.291	-3.588	0.17	0.182	5.81931e-05	0.87	NA	N_term
505	KCNQ1	Q107H	P/LP	long qt syndrome 1 (lqt1),long qt syndrome 1	0.6	0	0.001	1	0.99	-3.54	1.975	0.99	-5.88	3.661	1.051	0.991	0.836	0.95	0.837	NA	2.196	0.977	0.821	0.985	0.858	0.845	0.995	1	0.734	0.567	-4.781	0.866	0.978	NA	0.856	KCNQ2-Q78X	N_term
506	KCNQ1	Q107X	P/LP	not provided	0.6	NA	NA	NA	NA	NA	NA	1	NA	7.407	NA	NA	NA	NA	NA	NA	NA	NA	0.791	NA	NA	NA	0.998	1	NA	NA	NA	NA	NA	4.4678e-06	NA	KCNQ2-Q78X	N_term
507	KCNQ1	Q147R	VUS	-	0.2	0.001	0.059	0.925	0.701	-2	1.895	NA	-4.53	3.658	0.996	0.913	0.926	0.674	0.903	NA	2.065	0.97	0.922	0.931	0.875	0.769	0.998	1	0.787	0.575	-3.588	0.432	0.1	3.97744e-06	0.645	NA	S1/S2_linker
508	KCNQ1	Q147L	VUS	-	0.2	0.001	0.034	0.488	0.228	-4.51	1.895	NA	-4.55	3.196	0.878	0.873	0.855	0.651	0.871	NA	1.542	0.976	0.754	0.996	0.946	0.896	0.996	1	0.746	0.566	-3.973	0.44	0.139	NA	0.6	NA	S1/S2_linker
509	KCNQ1	Q220K	VUS	-	0.2	0.025	0.076	0.803	0.515	-3.42	1.79	NA	-4.84	3.542	1.05	0.923	0.807	0.67	0.803	NA	1.167	0.959	0.756	0.662	0.959	0.941	0.995	1	0.814	0.519	-4.669	0.389	0.3	4.0025e-05	0.72	KCNA1-Q284X,KCNQ2-N190S	S3/S4_linker
510	KCNQ1	Q220H	VUS	-	0.2	0.044	0.087	0.958	0.722	-4.48	2.1	NA	-4.96	3.2	0.964	0.937	0.813	0.664	0.778	NA	1.129	0.959	0.807	0.993	0.968	0.935	0.996	0.007	0.476	0.312	-4.781	0.49	0.65	NA	0.709	KCNA1-Q284X,KCNQ2-N190S	S3/S4_linker
511	KCNQ1	Q234R	VUS	-	0.8	0	0	0.888	0.698	-3.84	0.045	NA	-3.59	3.683	0.713	0.76	0.906	0.599	0.9	NA	1.202	0.962	0.894	0.97	0.952	0.984	0.998	1	0.977	0.891	-3.588	0.893	0.992	NA	0.846	KCNA2-R300S,KCNB1-R303Q,KCNC3-R420H,KCNQ2-Q204H,KCNQ2-Q204R	S4
512	KCNQ1	Q234P	P/LP	not provided	0.8	0.001	0	0.981	0.858	-5.77	2.375	NA	-4.38	3.818	1.062	0.933	0.942	0.908	0.971	NA	1.14	0.987	0.952	0.998	0.988	0.976	0.995	1	0.983	0.957	-3.365	0.488	0.983	NA	0.826	KCNA2-R300S,KCNB1-R303Q,KCNC3-R420H,KCNQ2-Q204H,KCNQ2-Q204R	S4
513	KCNQ1	Q234X	P/LP	long qt syndrome	0.8	NA	NA	NA	NA	NA	NA	NA	NA	8.539	NA	NA	NA	NA	NA	NA	NA	NA	0.944	NA	NA	NA	0.997	1	NA	NA	NA	NA	NA	NA	NA	KCNA2-R300S,KCNB1-R303Q,KCNC3-R420H,KCNQ2-Q204H,KCNQ2-Q204R	S4
514	KCNQ1	Q234L	VUS	-	0.8	0.003	0	0.954	0.798	-6.73	2.725	NA	-4.32	3.884	1.075	0.94	0.932	0.924	0.953	NA	1.146	0.98	0.914	0.998	0.987	0.983	0.996	1	0.941	0.854	-3.973	0.884	0.965	NA	0.814	KCNA2-R300S,KCNB1-R303Q,KCNC3-R420H,KCNQ2-Q204H,KCNQ2-Q204R	S4
515	KCNQ1	Q244X	P/LP	cardiovascular phenotype|long qt syndrome|cardiac arrhythmia	0.6	NA	NA	NA	NA	NA	NA	NA	NA	8.394	NA	NA	NA	NA	NA	NA	NA	NA	0.978	NA	NA	NA	0.998	0.995	NA	NA	NA	NA	NA	NA	NA	KCNA2-H310D,KCNA2-H310R,KCNB1-H313N,KCNB1-H313R,KCNQ2-R214P,KCNQ2-R214Q,KCNQ2-R214W	S4
516	KCNQ1	Q260X	P/LP	long qt syndrome|kcnq1-related disorder	0.4	NA	NA	NA	NA	NA	NA	NA	NA	9.274	NA	NA	NA	NA	NA	NA	NA	NA	0.977	NA	NA	NA	0.998	0.998	NA	NA	NA	NA	NA	NA	NA	KCNQ2-K230M	S4/S5_linker
517	KCNQ1	Q260H	VUS	-	0.4	0.001	0.005	0.999	0.988	-4.86	1.64	NA	-4.39	5.288	0.909	0.902	0.901	0.859	0.771	NA	1.114	0.98	0.76	0.991	0.981	0.966	0.996	0.331	0.92	0.795	-4.781	0.864	0.99	NA	0.771	KCNQ2-K230M	S4/S5_linker
518	KCNQ1	Q321X	P/LP	not provided|long qt syndrome	0.2	NA	NA	NA	NA	NA	NA	NA	NA	8.083	NA	NA	NA	NA	NA	NA	NA	NA	0.977	NA	NA	NA	0.998	1	NA	NA	NA	NA	NA	NA	NA	NA	S5/S6_linker
519	KCNQ1	Q321P	VUS	-	0.2	0.016	0.066	0.903	0.744	-4.71	2.08	NA	-4.96	3.933	1.043	0.951	0.931	0.848	0.877	0.7	1.287	0.963	0.961	0.994	0.968	0.956	0.996	0.119	0.972	0.919	-3.365	0.453	0.783	NA	0.742	NA	S5/S6_linker
520	KCNQ1	Q356X	P/LP	long qt syndrome|not provided|long qt syndrome 1|long qt syndrome 1;jervell and lange-nielsen syndrome 1|cardiovascular phenotype|cardiac arrhythmia|congenital long qt syndrome	0.4	NA	NA	NA	NA	NA	NA	NA	NA	8.594	NA	NA	NA	NA	NA	NA	NA	NA	0.965	NA	NA	NA	0.998	1	NA	NA	NA	NA	NA	NA	NA	KCNQ3-Q360X	C_term
521	KCNQ1	Q357R	VUS	-	0.4	0	0.002	0.449	0.309	-3.67	2.785	NA	-5.72	3.278	1.084	0.974	0.945	0.973	0.965	0.792	1.182	0.968	0.863	0.996	0.851	0.949	0.998	0.996	0.942	0.855	-3.588	0.869	0.984	NA	0.895	KCNA1-R417X,KCNB1-E422A	C_term
522	KCNQ1	Q357X	P/LP	long qt syndrome|kcnq1-related disorder	0.4	NA	NA	NA	NA	NA	NA	NA	NA	8.366	NA	NA	NA	NA	NA	NA	NA	NA	0.944	NA	NA	NA	0.998	1	NA	NA	NA	NA	NA	NA	NA	KCNA1-R417X,KCNB1-E422A	C_term
523	KCNQ1	Q357E	VUS	-	0.4	0.749	0.608	0.102	0.106	-2.75	1.685	NA	-5.51	2.12	0.953	0.939	0.548	0.809	0.776	0.584	0.828	0.945	0.528	0.939	0.79	0.95	0.962	1	0.876	0.602	-4.613	0.361	0.566	NA	0.878	KCNA1-R417X,KCNB1-E422A	C_term
524	KCNQ1	Q359X	P/LP	long qt syndrome|not provided|cardiovascular phenotype|cardiac arrhythmia|atrial fibrillation, familial, 3;long qt syndrome 1;jervell and lange-nielsen syndrome 1;short qt syndrome type 2;beckwith-wiedemann syndrome|long qt syndrome 1|kcnq1-related disorder	0.4	NA	NA	NA	NA	NA	NA	NA	NA	8.397	NA	NA	NA	NA	NA	NA	NA	NA	0.942	NA	NA	NA	0.998	1	NA	NA	NA	NA	NA	NA	NA	KCNQ2-H324Y	C_term
525	KCNQ1	Q361E	VUS	-	0.2	0	0	0.97	0.799	-2.79	2.545	NA	-5.81	3.518	1.06	0.977	0.91	0.928	0.899	0.599	1.204	0.965	0.735	0.992	0.834	0.978	0.995	1	0.96	0.845	-4.613	0.5	0.851	NA	0.877	NA	C_term
526	KCNQ1	Q361X	P/LP	long qt syndrome|cardiovascular phenotype	0.2	NA	NA	NA	NA	NA	NA	NA	NA	8.541	NA	NA	NA	NA	NA	NA	NA	NA	0.929	NA	NA	NA	0.998	1	NA	NA	NA	NA	NA	NA	NA	NA	C_term
527	KCNQ1	Q367H	VUS	-	0.1	0.001	0.007	0.998	0.968	-4	2.69	NA	-5.76	3.62	1.069	0.973	0.967	0.961	0.951	0.8	1.124	0.98	0.869	0.995	0.837	0.924	0.997	0.11	0.916	0.743	-4.781	0.793	0.999	NA	0.857	KCNQ2-R332G	C_term
528	KCNQ1	Q367X	P/LP	cardiovascular phenotype	0.1	NA	NA	NA	NA	NA	NA	NA	NA	8.345	NA	NA	NA	NA	NA	NA	NA	NA	0.97	NA	NA	NA	0.998	1	NA	NA	NA	NA	NA	NA	NA	KCNQ2-R332G	C_term
529	KCNQ1	Q376X	P/LP	not provided|long qt syndrome|long qt syndrome 1	0.1	NA	NA	NA	NA	NA	NA	NA	NA	9.537	NA	NA	NA	NA	NA	NA	NA	NA	0.969	NA	NA	NA	0.998	1	NA	NA	NA	NA	NA	NA	NA	KCNQ2-Q341H,KCNQ2-Q341X	C_term
530	KCNQ1	Q376R	VUS	-	0.1	0.001	0	1	0.993	-3.81	2.92	NA	-6.08	5.141	1.066	0.981	0.924	0.976	0.881	0.299	1.193	0.983	0.923	0.996	0.896	0.972	0.998	0.996	0.949	0.766	-3.588	0.896	0.973	NA	0.858	KCNQ2-Q341H,KCNQ2-Q341X	C_term
531	KCNQ1	Q376E	VUS	-	0.1	0	0	0.99	0.906	-2.85	2.92	NA	-6.11	3.775	1.026	0.983	0.913	0.927	0.82	0.396	0.885	0.976	0.93	0.994	0.92	0.913	0.994	1	0.962	0.811	-4.613	0.894	0.827	NA	0.835	KCNQ2-Q341H,KCNQ2-Q341X	C_term
532	KCNQ1	Q376H	VUS	-	0.1	0	0	0.999	0.953	-4.76	2.92	NA	-6.18	6.301	1.017	0.985	0.927	0.967	0.893	0.398	1.127	0.984	0.927	0.998	0.947	0.979	0.997	1	0.961	0.78	-4.781	0.891	0.998	NA	0.857	KCNQ2-Q341H,KCNQ2-Q341X	C_term
533	KCNQ1	Q505X	P/LP	long qt syndrome 1|congenital long qt syndrome|long qt syndrome|not provided|cardiovascular phenotype	0.1	NA	NA	NA	NA	NA	NA	NA	NA	8.904	NA	NA	NA	NA	NA	NA	NA	NA	0.954	NA	NA	NA	0.998	1	NA	NA	NA	NA	NA	NA	NA	NA	C_term
534	KCNQ1	Q530P	VUS	-	0	0.001	0.006	0.999	0.978	-4.77	2.485	NA	-6.4	4.892	1.037	0.985	0.926	0.938	0.942	0.678	1.296	0.983	0.92	0.997	0.984	0.889	0.995	1	0.929	0.863	-3.365	0.872	0.984	NA	0.721	KCNQ2-K556E,KCNQ2-K556Q,KCNQ2-K556R	C_term
535	KCNQ1	Q530X	VUS	-,long qt syndrome|not provided|atrial fibrillation, familial, 3;long qt syndrome 1;jervell and lange-nielsen syndrome 1;short qt syndrome type 2;beckwith-wiedemann syndrome|cardiovascular phenotype|long qt syndrome 1|cardiac arrhythmia|jervell and lange-nielsen syndrome 1|kcnq1-related disorder	0	NA	NA	NA	NA	NA	NA	NA	NA	10.147	NA	NA	NA	NA	NA	NA	NA	NA	0.877	NA	NA	NA	0.998	1	NA	NA	NA	NA	NA	2.7856e-05	NA	KCNQ2-K556E,KCNQ2-K556Q,KCNQ2-K556R	C_term
536	KCNQ1	Q531X	P/LP	long qt syndrome	0.1	NA	NA	NA	NA	NA	NA	NA	NA	9.827	NA	NA	NA	NA	NA	NA	NA	NA	0.886	NA	NA	NA	0.998	1	NA	NA	NA	NA	NA	NA	NA	NA	C_term
537	KCNQ1	Q544H	VUS	-	0.1	0	0	1	0.992	-4.37	3.055	NA	-7.21	3.426	1.017	0.992	0.924	0.902	0.889	0.895	1.126	0.987	0.942	0.994	0.991	0.997	0.997	0.982	0.808	0.762	-4.781	0.895	0.999	NA	0.835	KCNQ2-Q570X	C_term
538	KCNQ1	Q544L	VUS	-	0.1	0.001	0	0.992	0.899	-6.09	3.055	NA	-7.2	4.222	0.97	0.991	0.984	0.952	0.932	0.884	1.011	0.981	0.947	0.995	0.99	0.995	0.996	1	0.809	0.797	-3.973	0.895	0.992	NA	0.81	KCNQ2-Q570X	C_term
539	KCNQ1	Q544K	VUS	-	0.1	0	0	0.998	0.967	-3.49	3.055	NA	-7.15	3.824	0.95	0.991	0.981	0.947	0.92	0.883	1.274	0.988	0.898	0.994	0.989	0.997	0.996	1	0.915	0.853	-4.669	0.843	0.995	NA	0.84	KCNQ2-Q570X	C_term
540	KCNQ1	Q547R	VUS	-	0	0.004	0.03	0.979	0.864	-2.87	2.485	NA	-6.34	3.909	1.063	0.979	0.929	0.927	0.914	0.724	1.19	0.97	0.87	0.982	0.975	0.949	0.998	1	0.755	0.594	-3.588	0.796	0.93	NA	0.753	NA	C_term
541	KCNQ1	Q565P	VUS	-	0	0.003	0.013	0.997	0.953	-4.18	2.84	NA	-7.22	3.992	0.987	0.991	0.948	0.912	0.928	0.755	1.287	0.98	0.881	0.991	0.968	0.934	0.996	1	0.874	0.732	-3.365	0.542	0.976	NA	0.611	KCNQ2-Q591X	C_term
542	KCNQ1	Q601X	P/LP	not provided|long qt syndrome	0	NA	NA	NA	NA	NA	NA	NA	NA	8.302	NA	NA	NA	NA	NA	NA	NA	NA	0.903	NA	NA	NA	0.997	0.999	NA	NA	NA	NA	NA	NA	NA	NA	C_term
543	KCNQ1	Q604L	VUS	-	0	0.017	0.112	0.027	0.038	-3.09	1.7	NA	-6.34	3.414	1.21	0.947	0.748	0.889	0.642	0.462	0.851	0.988	0.497	0.974	0.897	0.714	0.981	0.004	0.508	0.324	-3.973	0.238	0.202	NA	0.573	NA	C_term
544	KCNQ1	Q604E	VUS	-	0	0.205	0.425	0.003	0.01	-0.74	1.5	NA	-6.19	2.319	1.324	0.945	0.622	0.693	0.632	0.421	0.454	0.935	0.331	0.62	0.73	0.802	0.975	0.716	0.406	0.336	-4.613	0.303	0.112	NA	0.58	NA	C_term
545	KCNQ1	Q615H	VUS	-	0.1	0.148	0.284	0	0.002	-0.3	0.93	NA	-5.89	2.148	0.679	0.885	0.531	0.899	0.524	0.675	0.351	0.92	0.114	0.109	0.762	0.654	0.965	0.001	0.114	0.07	-4.781	0.145	0.096	NA	0.604	NA	C_term
546	KCNQ1	Q615P	VUS	-	0.1	0.004	0.076	0.355	0.233	-0.41	2.285	NA	-5.9	2.824	1.153	0.946	0.91	0.958	0.686	0.771	0.885	0.952	0.29	0.861	0.829	0.738	0.983	0.003	0.499	0.4	-3.365	0.198	0.503	NA	0.58	NA	C_term
547	KCNQ1	Q615R	VUS	-	0.1	0.244	0.3	0	0.005	-0.23	1.135	NA	-5.78	2.084	0.557	0.889	0.437	0.84	0.569	0.591	0.399	0.914	0.082	0.226	0.689	0.567	0.969	0.003	0.125	0.137	-3.588	0.075	0.07	NA	0.606	NA	C_term
548	KCNQ1	Q640L	VUS	-	0	0.028	0.464	0.61	0.101	-0.97	0.695	NA	-5.64	0.563	0.924	0.868	0.202	0.644	0.58	0.251	0.361	0.751	0.226	0.118	0.407	0.381	0.551	0.001	0.065	0.039	-3.973	NA	0.082	NA	0.432	NA	C_term
549	KCNQ1	Q664X	VUS	-	0.1	NA	NA	NA	NA	NA	NA	NA	NA	8.842	NA	NA	NA	NA	NA	NA	NA	NA	0.826	NA	NA	NA	0.997	0.982	NA	NA	NA	NA	NA	NA	NA	NA	C_term
550	KCNQ1	R116H	VUS	-	0.4	0.027	0.043	0.968	0.349	-3.25	1.545	1	-5.75	3.749	1.027	0.979	0.894	0.815	0.807	NA	1.603	0.962	0.584	0.986	0.764	0.985	0.999	1	0.636	0.48	-4.781	0.309	0.79	NA	0.881	NA	N_term
551	KCNQ1	R116L	VUS	-	0.4	0	0.002	0.993	0.879	-5.2	1.545	1	-5.77	4.382	0.953	0.991	0.936	0.917	0.888	NA	2.356	0.972	0.757	0.998	0.852	0.989	0.998	1	0.903	0.885	-3.973	0.855	0.982	NA	0.882	NA	N_term
552	KCNQ1	R14L	VUS	-	0.3	0	0	0.189	0.081	-0.56	1.355	0.977	-5.88	2.136	0.728	0.934	0.237	0.981	0.379	0.289	1.377	0.958	0.199	0.874	0.362	0.615	0.991	0.998	0.254	0.317	-3.973	NA	0.097	NA	0.914	NA	N_term
553	KCNQ1	R14S	VUS	-	0.3	0	0	0.002	0.004	0	1.355	0.929	-5.87	1.816	0.645	0.92	0.209	0.987	0.338	0.211	1.866	0.918	0.217	0.708	0.327	0.558	0.988	0.998	0.186	0.257	0	NA	0.16	NA	0.907	NA	N_term
554	KCNQ1	R174P	P/LP	congenital long qt syndrome|cardiovascular phenotype	1	0	0	1	1	-6.45	4.225	NA	-5.09	4.475	1.051	0.979	0.993	0.923	0.973	NA	1.417	0.991	0.981	1	0.992	0.995	0.998	1	0.991	0.979	-3.365	0.895	0.996	NA	0.806	KCNA1-R239S,KCNQ2-R144G,KCNQ2-R144Q,KCNQ2-R144W,KCNQ5-R178X,KCNV2-R320C,KCNV2-R320G,KCNV2-R320H	S2/S3_linker
555	KCNQ1	R174H	P/LP	long,long qt syndrome 1 (lqt1),congenital long qt syndrome (rws),long qt syndrome (lqts),congenital long qt syndrome|not provided|long qt syndrome 1|long qt syndrome|cardiovascular phenotype|atrial fibrillation, familial, 3;long qt syndrome 1;jervell and lange-nielsen syndrome 1;beckwith-wiedemann syndrome;short qt syndrome type 2	1	0	0	1	1	-4.61	3.88	NA	-5.07	4.292	1.067	0.976	0.991	0.869	0.972	NA	1.31	0.989	0.982	1	0.991	0.997	1	1	0.937	0.828	-4.781	0.844	0.986	4.00872e-06	0.795	KCNA1-R239S,KCNQ2-R144G,KCNQ2-R144Q,KCNQ2-R144W,KCNQ5-R178X,KCNV2-R320C,KCNV2-R320G,KCNV2-R320H	S2/S3_linker
556	KCNQ1	R174C	P/LP	long,long qt syndrome 1 (lqt1),long qt syndrome (lqts),cardiac arrhythmia,congenital long qt syndrome (rws),long qt syndrome|congenital long qt syndrome|not provided|long qt syndrome 1|cardiac arrhythmia|atrial fibrillation, familial, 3;long qt syndrome 1;jervell and lange-nielsen syndrome 1;short qt syndrome type 2;beckwith-wiedemann syndrome|cardiovascular phenotype	1	0	0	1	1	-7.38	4.225	NA	-5.1	4.102	1.051	0.979	0.993	0.918	0.98	NA	1.375	0.973	0.895	1	0.99	0.998	0.999	1	0.955	0.863	-4.938	0.894	0.979	4.00863e-06	0.838	KCNA1-R239S,KCNQ2-R144G,KCNQ2-R144Q,KCNQ2-R144W,KCNQ5-R178X,KCNV2-R320C,KCNV2-R320G,KCNV2-R320H	S2/S3_linker
557	KCNQ1	R174L	P/LP	long qt syndrome (lqts),long qt syndrome 1 (lqt1),not provided|long qt syndrome|long qt syndrome 1	1	0	0	1	1	-6.45	4.225	NA	-5.07	4.276	1.051	0.979	0.987	0.924	0.977	NA	1.311	0.981	0.986	1	0.991	0.996	0.999	1	0.962	0.944	-3.973	0.895	0.986	NA	0.8	KCNA1-R239S,KCNQ2-R144G,KCNQ2-R144Q,KCNQ2-R144W,KCNQ5-R178X,KCNV2-R320C,KCNV2-R320G,KCNV2-R320H	S2/S3_linker
558	KCNQ1	R181H	VUS	-	0	0.232	0.158	1	0.992	-4.44	2.23	NA	-4.56	4.467	1	0.929	0.954	0.486	0.841	NA	1.308	0.966	0.882	0.996	0.982	0.986	0.999	1	0.591	0.395	-4.781	0.797	0.921	NA	0.724	NA	S2/S3_linker
559	KCNQ1	R181C	VUS	-	0	0.593	0.234	0.884	0.402	-7.04	2.105	NA	-4.54	2.874	0.916	0.929	0.949	0.767	0.841	NA	1.373	0.95	0.933	0.928	0.982	0.982	0.998	0.65	0.82	0.442	-4.938	0.379	0.769	1.60186e-05	0.779	NA	S2/S3_linker
560	KCNQ1	R190Q	P/LP	long,congenital long qt syndrome (rws),long qt syndrome 1 (lqt1),long qt syndrome (lqts),cardiac arrhythmia,long qt syndrome 1|long qt syndrome|congenital long qt syndrome|not provided|cardiovascular phenotype|cardiac arrhythmia	0.5	0	0	1	0.999	-3.69	3.67	NA	-4.61	4.366	1.092	0.965	0.986	0.757	0.951	NA	1.261	0.98	0.994	1	0.992	0.997	1	1	0.945	0.874	-4.42	0.894	0.898	4.00863e-06	0.644	KCNQ2-R160W	S2/S3_linker
561	KCNQ1	R190W	P/LP	congenital long qt syndrome|cardiovascular phenotype|long qt syndrome|not provided|long qt syndrome 1	0.5	0	0	1	1	-7.38	3.67	NA	-4.69	3.532	1.082	0.957	0.975	0.872	0.895	NA	1.192	0.979	0.981	0.997	0.992	0.998	0.998	0.041	0.909	0.82	-6.094	0.893	0.945	4.01052e-06	0.779	KCNQ2-R160W	S2/S3_linker
562	KCNQ1	R190P	P/LP	long qt syndrome (lqts),long qt syndrome 1 (lqt1),long qt syndrome	0.5	0	0	1	1	-6.45	2.105	NA	-4.67	4.402	1.095	0.953	0.981	0.85	0.945	NA	1.417	0.991	0.965	0.999	0.989	0.995	0.998	1	0.982	0.966	-3.365	0.888	0.989	NA	0.733	KCNQ2-R160W	S2/S3_linker
563	KCNQ1	R190L	P/LP	congenital long qt syndrome|not provided|long qt syndrome 1|long qt syndrome|cardiac arrhythmia|cardiovascular phenotype	0.5	0	0	1	0.999	-6.45	2.475	NA	-4.65	4.32	1.093	0.951	0.991	0.868	0.953	NA	1.311	0.979	0.989	0.998	0.989	0.996	0.999	1	0.931	0.873	-3.973	0.867	0.967	4.00863e-06	0.728	KCNQ2-R160W	S2/S3_linker
564	KCNQ1	R192C	VUS	-	0.3	0	0	1	0.998	-6.81	2.68	NA	-4.6	4.431	1.095	0.96	0.933	0.875	0.94	NA	1.375	0.975	0.773	0.891	0.992	0.987	0.999	0.999	0.851	0.697	-4.938	0.764	0.286	4.012e-05	0.759	NA	S2/S3_linker
565	KCNQ1	R192P	VUS	-	0.3	0.001	0.002	1	0.996	-5.7	3.375	NA	-4.58	4.41	1.093	0.951	0.988	0.791	0.976	NA	1.415	0.991	0.98	0.996	0.99	0.968	0.998	1	0.975	0.971	-3.365	0.846	0.976	NA	0.711	NA	S2/S3_linker
566	KCNQ1	R192L	VUS	-	0.3	0.001	0.003	0.982	0.926	-5.89	1.505	NA	-4.53	4.264	1.084	0.94	0.97	0.748	0.952	NA	1.309	0.98	0.78	0.997	0.985	0.955	0.998	1	0.82	0.821	-3.973	0.531	0.565	NA	0.702	NA	S2/S3_linker
567	KCNQ1	R195G	VUS	-	0.6	0	0.002	1	0.997	-6.19	2.9	NA	-4.54	3.516	0.957	0.935	0.959	0.74	0.856	NA	1.246	0.959	0.772	0.997	0.982	0.979	0.999	0.04	0.958	0.906	-3.898	0.822	0.493	NA	0.694	NA	S2/S3_linker
568	KCNQ1	R195Q	Common neutral	-	0.6	0.009	0.028	0.998	0.957	-3.42	2.9	NA	-4.6	4.454	1.093	0.955	0.903	0.61	0.926	NA	1.185	0.979	0.814	0.951	0.98	0.981	1	0.978	0.933	0.797	-4.42	0.453	0.197	3.61254e-05	0.637	NA	S2/S3_linker
569	KCNQ1	R195W	VUS	-	0.6	0	0	1	0.999	-7.11	3.04	NA	-4.68	3.843	0.966	0.937	0.966	0.665	0.884	NA	1.18	0.974	0.913	0.971	0.982	0.996	0.999	0.04	0.914	0.859	-6.094	0.832	0.422	2.8091e-05	0.784	NA	S2/S3_linker
570	KCNQ1	R195P	VUS	-	0.6	0	0.002	1	0.998	-6.1	3.245	NA	-4.66	4.618	1.095	0.955	0.963	0.745	0.957	NA	1.385	0.986	0.942	0.998	0.988	0.99	0.998	0.978	0.99	0.984	-3.365	0.831	0.978	NA	0.735	NA	S2/S3_linker
571	KCNQ1	R228W	VUS	-	0.4	0	0	1	1	-7.64	4.11	NA	-5.65	4.935	1.044	0.983	0.966	0.953	0.933	NA	1.192	0.984	0.915	1	0.992	0.997	0.999	1	0.858	0.789	-6.094	NA	0.966	NA	0.903	KCNA2-R294H,KCNA2-R294P,KCNQ2-R198P,KCNQ2-R198Q,KCNQ2-R198W,KCNQ3-R227X	S4
572	KCNQ1	R231S	P/LP	long qt syndrome 1 (lqt1),not provided|long qt syndrome 1	1	0	0	0.999	0.988	-5.77	3.43	NA	-6.25	3.902	1.015	0.986	0.986	0.96	0.965	NA	1.237	0.981	0.931	0.998	0.987	0.995	0.997	1	0.988	0.94	0	0.886	0.994	NA	0.847	KCNA2-R297Q,KCNA2-R297W,KCND3-R290Q,KCNQ2-R201C,KCNQ2-R201G,KCNQ2-R201H,KCNQ3-R230C,KCNQ3-R230H,KCNQ3-R230S	S4
573	KCNQ1	R231H	P/LP	long,atrial fibrillation, familial, 3 (atfb3) long qt syndrome 1 (lqt1),atrial fibrillation, familial, 3 (atfb3),long qt syndrome 1 (lqt1),congenital long qt syndrome (rws),long qt syndrome (lqts),long qt syndrome|congenital long qt syndrome|atrial fibrillation, familial, 3|long qt syndrome 1|not provided|atrial fibrillation, familial, 3;long qt syndrome 1;jervell and lange-nielsen syndrome 1;bec…	1	0	0	1	0.991	-4.81	3.775	NA	-6.24	4.012	1.04	0.987	0.99	0.942	0.96	NA	1.308	0.978	0.93	0.998	0.993	0.997	0.999	0.968	0.942	0.784	-4.781	0.862	0.97	NA	0.859	KCNA2-R297Q,KCNA2-R297W,KCND3-R290Q,KCNQ2-R201C,KCNQ2-R201G,KCNQ2-R201H,KCNQ3-R230C,KCNQ3-R230H,KCNQ3-R230S	S4
574	KCNQ1	R231L	P/LP	atrial fibrillation, familial, 3 (atfb3) long qt syndrome 1 (lqt1),cardiovascular phenotype	1	0	0	1	0.998	-6.73	3.025	NA	-6.28	4.22	1.054	0.985	0.988	0.962	0.943	NA	1.304	0.975	0.957	0.997	0.993	0.996	0.998	0.968	0.941	0.877	-3.973	0.895	0.984	NA	0.861	KCNA2-R297Q,KCNA2-R297W,KCND3-R290Q,KCNQ2-R201C,KCNQ2-R201G,KCNQ2-R201H,KCNQ3-R230C,KCNQ3-R230H,KCNQ3-R230S	S4
575	KCNQ1	R231C	P/LP	long,congenital long qt syndrome (rws),long qt syndrome (lqts),cardiac arrhythmia,long qt syndrome 1 (lqt1),congenital long qt syndrome|not provided|long qt syndrome 1|long qt syndrome|cardiovascular phenotype|cardiac arrhythmia	1	0	0	1	1	-7.69	4.125	NA	-6.3	4.308	0.977	0.989	0.992	0.968	0.967	NA	1.373	0.972	0.982	0.999	0.994	0.998	0.999	1	0.966	0.837	-4.938	0.894	0.973	NA	0.889	KCNA2-R297Q,KCNA2-R297W,KCND3-R290Q,KCNQ2-R201C,KCNQ2-R201G,KCNQ2-R201H,KCNQ3-R230C,KCNQ3-R230H,KCNQ3-R230S	S4
576	KCNQ1	R24W	VUS	-	0	0.002	0.018	0.993	0.248	-1.27	1.67	0.997	-5.95	3.394	0.989	0.961	0.526	0.985	0.515	0.301	1.602	0.961	0.443	0.838	0.387	0.721	0.997	1	0.129	0.189	-6.094	NA	0.143	NA	0.936	NA	N_term
577	KCNQ1	R243H	P/LP	jervell,congenital long qt syndrome|long qt syndrome|jervell and lange-nielsen syndrome 1|cardiac arrhythmia|cardiovascular phenotype|jervell and lange-nielsen syndrome|kcnq1-related disorder	1	0	0	1	0.998	-4.86	2.745	NA	-5.21	4.161	1.09	0.968	0.99	0.863	0.954	NA	1.301	0.989	0.991	0.997	0.978	0.995	1	1	0.937	0.81	-4.781	0.852	0.987	4.01568e-06	0.871	KCNA1-R307H,KCNB1-R312C,KCNB1-R312H,KCNB1-R312P,KCND2-R305C,KCND3-R302P,KCNQ2-R213L,KCNQ2-R213Q,KCNQ2-R213W	S4
578	KCNQ1	R243P	P/LP	long,long qt syndrome 1/2, digenic|congenital long qt syndrome	1	0	0	0.999	0.986	-6.8	2.825	NA	-5.21	4.319	1.079	0.973	0.992	0.914	0.957	NA	1.034	0.992	0.987	0.994	0.984	0.939	0.998	1	0.989	0.969	-3.365	0.885	0.997	NA	0.878	KCNA1-R307H,KCNB1-R312C,KCNB1-R312H,KCNB1-R312P,KCND2-R305C,KCND3-R302P,KCNQ2-R213L,KCNQ2-R213Q,KCNQ2-R213W	S4
579	KCNQ1	R243S	P/LP	congenital long qt syndrome (rws),long qt syndrome (lqts),congenital long qt syndrome|long qt syndrome	1	0	0	1	0.997	-5.83	2.785	NA	-5.13	3.839	1.082	0.972	0.991	0.915	0.961	NA	1.226	0.991	0.969	0.999	0.979	0.99	0.998	1	0.985	0.928	0	0.887	0.999	NA	0.862	KCNA1-R307H,KCNB1-R312C,KCNB1-R312H,KCNB1-R312P,KCND2-R305C,KCND3-R302P,KCNQ2-R213L,KCNQ2-R213Q,KCNQ2-R213W	S4
580	KCNQ1	R243L	P/LP	long qt syndrome	1	0	0	0.999	0.98	-6.8	3.72	NA	-5.18	4.108	1.082	0.972	0.99	0.921	0.951	NA	1.298	0.98	0.965	0.999	0.979	0.95	0.999	1	0.969	0.91	-3.973	0.892	0.996	NA	0.874	KCNA1-R307H,KCNB1-R312C,KCNB1-R312H,KCNB1-R312P,KCND2-R305C,KCND3-R302P,KCNQ2-R213L,KCNQ2-R213Q,KCNQ2-R213W	S4
581	KCNQ1	R243C	P/LP	long,variant assessed as somatic; moderate impact.,long qt syndrome (lqts),cardiac arrhythmia,congenital long qt syndrome (rws),long qt syndrome|congenital long qt syndrome|not provided|cardiovascular phenotype|cardiac arrhythmia	1	0	0	1	0.975	-7.78	3.72	NA	-5.23	4.181	1.056	0.978	0.993	0.935	0.961	NA	1.372	0.975	0.975	0.999	0.987	0.996	0.999	1	0.971	0.854	-4.938	0.894	0.997	4.01468e-06	0.9	KCNA1-R307H,KCNB1-R312C,KCNB1-R312H,KCNB1-R312P,KCND2-R305C,KCND3-R302P,KCNQ2-R213L,KCNQ2-R213Q,KCNQ2-R213W	S4
582	KCNQ1	R25P	VUS	-	0	0.005	0.155	0.835	0.297	-0.66	1.445	0.575	-5.66	3.276	0.958	0.938	0.439	0.988	0.576	0.248	1.564	0.95	0.221	0.789	0.365	0.57	0.989	1	0.223	0.414	-3.365	NA	0.089	NA	0.91	NA	N_term
583	KCNQ1	R259G	P/LP	long qt syndrome	0.3	0.024	0.052	0.982	0.891	-6.8	2.52	NA	-4.95	3.671	1.05	0.949	0.967	0.946	0.867	NA	1.334	0.973	0.953	0.991	0.986	0.97	0.998	0.479	0.909	0.705	-3.898	0.849	0.979	NA	0.812	KCNB1-Y328X,KCNQ2-S229G,KCNQ2-S229I	S4/S5_linker
584	KCNQ1	R259P	P/LP	long qt syndrome 1	0.3	0.014	0.029	0.811	0.601	-6.8	2.725	NA	-4.85	4.391	1.084	0.937	0.976	0.909	0.913	NA	1.289	0.986	0.966	0.995	0.986	0.875	0.997	1	0.98	0.949	-3.365	0.799	0.997	NA	0.844	KCNB1-Y328X,KCNQ2-S229G,KCNQ2-S229I	S4/S5_linker
585	KCNQ1	R259C	P/LP	long,long qt syndrome (lqts),congenital long qt syndrome (rws),long qt syndrome 1 (lqt1),long qt syndrome|congenital long qt syndrome|not provided|cardiovascular phenotype|long qt syndrome 1	0.3	0.003	0.008	1	0.992	-7.78	3.07	NA	-5.01	4.016	1.079	0.958	0.989	0.955	0.912	NA	1.374	0.973	0.968	0.996	0.991	0.988	0.999	0.479	0.918	0.711	-4.938	0.875	0.979	4.07721e-06	0.868	KCNB1-Y328X,KCNQ2-S229G,KCNQ2-S229I	S4/S5_linker
586	KCNQ1	R259H	Common neutral	-	0.3	0.004	0.012	1	0.992	-4.86	2.32	NA	-5	4.275	1.085	0.968	0.988	0.92	0.974	NA	1.308	0.988	0.91	0.98	0.985	0.983	1	1	0.852	0.667	-4.781	0.883	0.913	1.63348e-05	0.83	KCNB1-Y328X,KCNQ2-S229G,KCNQ2-S229I	S4/S5_linker
587	KCNQ1	R259L	P/LP	long,congenital long qt syndrome|not provided|long qt syndrome|cardiovascular phenotype	0.3	0.007	0.018	0.982	0.891	-6.8	1.97	NA	-4.96	4.207	1.083	0.945	0.989	0.961	0.948	NA	1.305	0.976	0.942	0.994	0.983	0.903	0.998	1	0.89	0.769	-3.973	0.865	0.993	NA	0.833	KCNB1-Y328X,KCNQ2-S229G,KCNQ2-S229I	S4/S5_linker
588	KCNQ1	R293C	P/LP	long	0.2	0.002	0.011	0.969	0.447	-4.1	1.59	NA	-5.01	3.294	0.861	0.939	0.859	0.833	0.68	NA	1.153	0.933	0.817	0.501	0.971	0.914	0.999	0.051	0.362	0.403	-4.938	NA	0.14	3.5964e-05	0.321	KCNQ2-N258K,KCNQ5-N292S	S5/S6_linker
589	KCNQ1	R360T	VUS	-	0.3	0	0	1	0.993	-5.71	2.905	NA	-5.99	4.103	1.094	0.979	0.974	0.967	0.939	0.821	1.428	0.985	0.945	0.999	0.904	0.999	0.987	0.753	0.933	0.743	-4.287	0.896	0.999	NA	0.931	KCNQ2-R325G,KCNQ3-R364C,KCNQ3-R364H,KCNQ5-R359C	C_term
590	KCNQ1	R360W	P/LP	not provided	0.3	0	0	1	0.999	-7.41	2.905	NA	-6.04	3.993	1.108	0.979	0.921	0.974	0.833	0.473	1.191	0.983	0.889	0.999	0.955	1	0.999	0.005	0.917	0.668	-6.094	0.874	0.997	NA	0.942	KCNQ2-R325G,KCNQ3-R364C,KCNQ3-R364H,KCNQ5-R359C	C_term
591	KCNQ1	R360G	P/LP	long,congenital long qt syndrome (rws)	0.3	0	0	0.989	0.794	-6.56	2.905	NA	-6	3.995	1.108	0.978	0.922	0.978	0.843	0.593	1.329	0.969	0.899	0.998	0.902	0.999	0.996	0.005	0.973	0.792	-3.898	0.892	0.997	NA	0.919	KCNQ2-R325G,KCNQ3-R364C,KCNQ3-R364H,KCNQ5-R359C	C_term
592	KCNQ1	R360K	VUS	-	0.3	0.014	0	0.987	0.867	-2.85	2.905	NA	-5.89	4.065	1.095	0.979	0.895	0.951	0.839	0.472	1.161	0.976	0.707	0.992	0.847	0.999	0.997	0.753	0.852	0.551	-4.669	0.393	0.976	NA	0.938	KCNQ2-R325G,KCNQ3-R364C,KCNQ3-R364H,KCNQ5-R359C	C_term
593	KCNQ1	R366P	P/LP	long,long qt syndrome (lqts),congenital long qt syndrome (rws),congenital long qt syndrome|long qt syndrome	0.2	0.001	0.003	0.992	0.792	-6.33	2.8	NA	-5.9	4.435	1.045	0.98	0.984	0.965	0.969	0.877	1.417	0.974	0.882	0.998	0.916	0.947	0.998	1	0.949	0.896	-3.365	0.879	1	NA	0.889	KCNQ2-K331T	C_term
594	KCNQ1	R366Q	P/LP	long,long qt syndrome 1 (lqt1),jervell and lange-nielsen syndrome 1 (jlns1),congenital long qt syndrome (rws),long qt syndrome (lqts),congenital long qt syndrome|not provided|long qt syndrome 1|long qt syndrome|jervell and lange-nielsen syndrome 1	0.2	0.002	0.008	1	0.981	-3.61	2.8	NA	-5.85	4.309	1.045	0.98	0.975	0.959	0.969	0.846	1.259	0.96	0.878	0.999	0.843	0.967	1	1	0.812	0.643	-4.42	0.772	0.987	3.98026e-06	0.842	KCNQ2-K331T	C_term
595	KCNQ1	R366L	P/LP	long qt syndrome (lqts),cardiac arrhythmia,not provided|long qt syndrome|cardiovascular phenotype|cardiac arrhythmia	0.2	0.001	0.003	0.999	0.984	-6.36	2.8	NA	-5.88	4.267	1.045	0.98	0.939	0.968	0.951	0.647	1.311	0.968	0.823	0.999	0.898	0.957	0.999	1	0.792	0.71	-3.973	0.888	0.996	NA	0.885	KCNQ2-K331T	C_term
596	KCNQ1	R366W	P/LP	long,long qt syndrome 1 (lqt1),long qt syndrome (lqts),congenital long qt syndrome (rws),long qt syndrome|congenital long qt syndrome|not provided|long qt syndrome 1|cardiovascular phenotype|jervell and lange-nielsen syndrome 1	0.2	0	0.001	1	0.996	-7.31	2.8	NA	-5.92	3.822	1.105	0.977	0.982	0.934	0.921	0.84	1.192	0.971	0.929	0.991	0.926	0.976	0.999	0.001	0.898	0.619	-6.094	0.881	0.996	NA	0.907	KCNQ2-K331T	C_term
597	KCNQ1	R380W	P/LP	long qt syndrome	0	0	0	1	1	-7.7	2.83	NA	-6.03	3.465	1.105	0.98	0.927	0.776	0.864	0.692	1.183	0.982	0.964	1	0.965	0.996	0.998	0.007	0.947	0.678	-6.094	0.885	0.974	NA	0.864	NA	C_term
598	KCNQ1	R380S	P/LP	long,long qt syndrome 1 (lqt1),congenital long qt syndrome (rws),long qt syndrome (lqts),long qt syndrome|congenital long qt syndrome|cardiovascular phenotype|long qt syndrome 1	0	0	0	1	0.998	-5.78	2.83	NA	-5.95	2.658	1.106	0.978	0.981	0.891	0.898	0.862	1.029	0.976	0.986	0.997	0.962	0.99	0.995	0.032	0.983	0.811	0	0.894	0.998	NA	0.813	NA	C_term
599	KCNQ1	R380G	VUS	-	0	0	0	0.999	0.957	-6.74	2.83	NA	-6	3.468	1.097	0.977	0.981	0.772	0.891	0.87	0.553	0.978	0.993	0.997	0.963	0.99	0.995	0.007	0.982	0.822	-3.898	0.895	0.994	NA	0.807	NA	C_term
600	KCNQ1	R380K	VUS	-	0	0	0	0.998	0.961	-2.89	2.83	NA	-5.93	3.627	1.07	0.978	0.89	0.649	0.887	0.58	0.445	0.982	0.899	0.994	0.883	0.965	0.996	1	0.978	0.816	-4.669	0.512	0.946	NA	0.851	NA	C_term
601	KCNQ1	R397W	Common neutral	-	0.1	0.001	0.007	0.998	0.918	-3.32	2.455	NA	-5.77	3.337	1.09	0.97	0.546	0.805	0.76	NA	1.078	0.982	0.893	0.271	0.873	0.962	0.999	1	0.427	0.304	-6.094	0.354	0.268	0.000198932	0.577	KCNQ2-R365X	C_term
602	KCNQ1	R397Q	VUS	-	0.1	0.05	0.19	0.963	0.389	-0.81	2.455	NA	-5.66	2.36	1.058	0.934	0.594	0.54	0.633	NA	0.565	0.963	0.609	0.604	0.386	0.934	0.999	0.996	0.189	0.124	-4.42	0.152	0.096	1.59133e-05	0.457	KCNQ2-R365X	C_term
603	KCNQ1	R401P	VUS	-	0	0.385	0.379	0.031	0.017	-0.63	1.825	NA	-5.68	2.073	0.967	0.92	0.688	0.411	0.61	0.486	0.547	0.942	0.723	0.414	0.295	0.788	0.822	1	0.326	0.217	-3.365	0.086	0.194	NA	0.44	NA	C_term
604	KCNQ1	R401W	VUS	-	0	0.023	0.035	0.999	0.889	-2.78	2.175	NA	-5.73	3.307	1.079	0.963	0.663	0.635	0.585	0.467	1.078	0.963	0.686	0.616	0.774	0.89	0.999	0.374	0.228	0.147	-6.094	0.267	0.138	7.55966e-05	0.478	NA	C_term
605	KCNQ1	R401Q	VUS	-	0	0.247	0.583	0.328	0.018	-0.43	1.625	NA	-5.63	2.035	1.025	0.907	0.397	0.426	0.62	0.477	0.436	0.942	0.592	0.243	0.313	0.859	0.98	1	0.134	0.075	-4.42	0.097	0.088	7.95779e-06	0.372	NA	C_term
606	KCNQ1	R451Q	Common neutral	-	0	0.415	0.613	0.966	0.182	-0.93	1.39	NA	-6.62	1.286	0.926	0.936	0.275	0.2	0.624	NA	0.435	0.896	0.763	0.029	0.397	0.723	0.853	0.003	0.046	0.038	-4.42	0.095	0.065	3.20184e-05	0.3	KCNQ2-Q471X	C_term
607	KCNQ1	R451W	VUS	-	0	0.002	0.014	1	0.932	-3.63	1.39	NA	-6.74	3.094	1.1	0.983	0.856	0.668	0.672	NA	1.048	0.935	0.645	0.954	0.791	0.86	0.998	0.001	0.122	0.149	-6.094	0.163	0.1	NA	0.366	KCNQ2-Q471X	C_term
608	KCNQ1	R452W	Common neutral	-	0	0.004	0.009	1	0.862	-3.22	1.355	NA	-6.48	2.777	1.066	0.972	0.247	0.61	0.626	NA	1.16	0.914	0.769	0.161	0.856	0.887	0.997	0.001	0.088	0.091	-6.094	0.16	0.104	8.0082e-05	0.385	NA	C_term
609	KCNQ1	R452Q	Common neutral	-	0	0.374	0.527	0.966	0.253	-0.21	1.355	NA	-6.4	1.457	0.888	0.927	0.378	0.446	0.644	NA	0.524	0.915	0.377	0.185	0.453	0.791	0.942	0.002	0.069	0.035	-4.42	0.113	0.069	9.21061e-05	0.328	NA	C_term
610	KCNQ1	R481K	VUS	-	0.2	0.097	0.284	0.971	0.739	-1.07	1.615	NA	-6.56	3.356	1.139	0.978	0.817	0.413	0.66	0.708	0.765	0.982	0.551	0.956	0.456	0.818	0.991	1	0.152	0.175	-4.669	0.266	0.178	NA	0.554	NA	C_term
611	KCNQ1	R507Q	VUS	-	0	0.268	0.247	0.269	0.067	-0.72	1.845	NA	-6.3	2.666	1.216	0.947	0.415	0.57	0.684	NA	0.88	0.946	0.582	0.25	0.773	0.918	0.998	1	0.234	0.143	-4.42	0.198	0.081	4.77376e-05	0.577	NA	C_term
612	KCNQ1	R507W	Common neutral	-	0	0.015	0.02	0.999	0.948	-2.51	1.845	NA	-6.37	4.031	1.051	0.977	0.859	0.935	0.736	0.636	1.16	0.99	0.696	0.869	0.946	0.96	0.999	1	0.262	0.151	-6.094	0.288	0.237	NA	0.713	NA	C_term
613	KCNQ1	R511Q	VUS	-	0	0.002	0.009	0.998	0.941	-2.45	2.505	NA	-6.45	4.284	1.018	0.985	0.923	0.907	0.859	0.767	1.25	0.972	0.891	0.927	0.941	0.872	0.999	1	0.637	0.588	-4.42	0.382	0.17	7.95596e-06	0.553	NA	C_term
614	KCNQ1	R511W	VUS	-	0	0	0.001	1	0.993	-5.92	2.505	NA	-6.53	4.541	1.016	0.985	0.979	0.931	0.918	0.866	1.192	0.976	0.973	0.998	0.98	0.937	0.999	1	0.817	0.772	-6.094	0.613	0.634	NA	0.701	NA	C_term
615	KCNQ1	R518Q	VUS	-	0	0.06	0.095	0.784	0.183	-2.93	1.78	NA	-6.83	2.942	1.095	0.973	0.594	0.667	0.723	NA	0.927	0.963	0.824	0.517	0.982	0.939	0.999	1	0.695	0.617	-4.42	0.117	0.494	3.18205e-05	0.605	KCNQ2-C544Y	C_term
616	KCNQ1	R518X	P/LP	long qt syndrome 1, recessive|long qt syndrome|not provided|cardiovascular phenotype|long qt syndrome 1|congenital long qt syndrome|kcnq1-related disorder|not specified|conduction disorder of the heart|cardiac arrhythmia|jervell and lange-nielsen syndrome 1	0	NA	NA	NA	NA	NA	NA	NA	NA	7.649	NA	NA	NA	NA	NA	NA	NA	NA	0.966	NA	NA	NA	0.996	1	NA	NA	NA	NA	NA	0.000103416	NA	KCNQ2-C544Y	C_term
617	KCNQ1	R518P	VUS	-	0	0.005	0.008	0.361	0.175	-5.63	2.88	NA	-6.86	3.603	0.983	0.989	0.989	0.881	0.831	0.968	1.41	0.977	0.954	0.983	0.991	0.943	0.997	1	0.975	0.958	-3.365	0.442	0.998	NA	0.71	KCNQ2-C544Y	C_term
618	KCNQ1	R519H	Common neutral	-	0	0.065	0.125	1	0.985	-3.71	2.44	NA	-6.36	4.631	1.035	0.985	0.958	0.852	0.876	0.809	1.308	0.989	0.94	0.929	0.97	0.982	0.999	1	0.403	0.382	-4.781	0.627	0.423	2.3866e-05	0.778	NA	C_term
619	KCNQ1	R519C	VUS	-	0	0.034	0.043	1	0.985	-6	2.44	NA	-6.37	4.45	1.022	0.985	0.973	0.889	0.904	0.835	1.373	0.989	0.907	0.782	0.96	0.988	0.999	1	0.586	0.466	-4.938	0.435	0.654	4.37539e-05	0.819	NA	C_term
620	KCNQ1	R533G	VUS	-	0	0.007	0.103	0.995	0.971	-5.46	2.485	NA	-6.39	2.903	1.078	0.982	0.833	0.936	0.751	0.684	1.321	0.954	0.787	0.991	0.981	0.976	0.997	0.462	0.795	0.702	-3.898	0.842	0.985	NA	0.757	NA	C_term
621	KCNQ1	R533W	P/LP	long	0	0.007	0.03	1	0.998	-5.96	2.485	NA	-6.41	3.586	1.074	0.983	0.858	0.928	0.77	0.646	1.191	0.962	0.756	0.991	0.981	0.99	0.999	0.462	0.626	0.42	-6.094	0.863	0.971	NA	0.824	NA	C_term
622	KCNQ1	R533Q	Common neutral	-	0	0.042	0.329	0.907	0.627	-2.9	2.485	NA	-6.37	3.434	1.05	0.977	0.698	0.898	0.758	0.516	1.058	0.957	0.472	0.904	0.941	0.949	0.999	1	0.659	0.469	-4.42	0.689	0.83	1.75976e-05	0.711	NA	C_term
623	KCNQ1	R539P	P/LP	long qt syndrome 1 (lqt1)	0	0.003	0.01	1	0.996	-5.58	2.485	NA	-6.45	4.226	1.01	0.985	0.957	0.933	0.919	0.765	1.417	0.984	0.883	0.998	0.981	0.966	0.998	1	0.928	0.903	-3.365	0.845	0.998	NA	0.797	NA	C_term
624	KCNQ1	R539W	P/LP	long,long qt syndrome 1 (lqt1),congenital long qt syndrome (rws),long qt syndrome (lqts),long qt syndrome|congenital long qt syndrome|not provided|atrial fibrillation, familial, 3;long qt syndrome 1;jervell and lange-nielsen syndrome 1;short qt syndrome type 2;beckwith-wiedemann syndrome|long qt syndrome 1|cardiovascular phenotype|kcnq1-related disorder	0	0.001	0.002	1	0.998	-6.6	2.485	NA	-6.47	4.271	1.009	0.985	0.963	0.926	0.94	0.796	1.192	0.984	0.92	0.998	0.981	0.986	0.999	0.999	0.75	0.633	-6.094	0.826	0.982	NA	0.831	NA	C_term
625	KCNQ1	R539Q	P/LP	congenital long qt syndrome|not provided|long qt syndrome|long qt syndrome 1|cardiovascular phenotype|cardiac arrhythmia	0	0.013	0.029	0.999	0.986	-3.11	2.485	NA	-6.39	4.18	1.01	0.985	0.952	0.93	0.913	0.783	1.261	0.979	0.87	0.998	0.969	0.98	1	1	0.587	0.421	-4.42	0.858	0.869	NA	0.714	NA	C_term
626	KCNQ1	R555H	P/LP	long,long qt syndrome|congenital long qt syndrome|not provided|cardiovascular phenotype|long qt syndrome 1|jervell and lange-nielsen syndrome 1;beckwith-wiedemann syndrome;short qt syndrome type 2;atrial fibrillation, familial, 3;long qt syndrome 1|cardiac arrhythmia	0.3	0	0	1	0.999	-4.38	3.055	NA	-7.49	4.478	0.895	0.994	0.99	0.941	0.924	0.965	1.31	0.986	0.991	0.992	0.991	0.978	1	1	0.851	0.698	-4.781	0.888	0.979	2.27118e-05	0.829	KCNQ2-R581G,KCNQ2-R581L,KCNQ2-R581Q,KCNQ2-R581X	C_term
627	KCNQ1	R555S	P/LP	congenital long qt syndrome|not provided|long qt syndrome|cardiac arrhythmia	0.3	0	0	0.995	0.982	-5.26	3.055	NA	-7.47	4.378	0.952	0.992	0.989	0.955	0.922	0.964	1.245	0.982	0.991	0.995	0.991	0.961	0.998	0.997	0.974	0.869	0	0.889	0.999	1.11299e-05	0.816	KCNQ2-R581G,KCNQ2-R581L,KCNQ2-R581Q,KCNQ2-R581X	C_term
628	KCNQ1	R555C	P/LP	long,long qt syndrome 1|congenital long qt syndrome|long qt syndrome|not provided|cardiovascular phenotype|prolonged qt interval|cardiac arrhythmia	0.3	0	0	1	1	-7.01	3.055	NA	-7.5	4.23	0.954	0.993	0.991	0.954	0.93	0.961	1.375	0.979	0.989	0.999	0.989	0.941	0.999	0.997	0.903	0.752	-4.938	0.848	0.989	1.11299e-05	0.864	KCNQ2-R581G,KCNQ2-R581L,KCNQ2-R581Q,KCNQ2-R581X	C_term
629	KCNQ1	R555L	VUS	-	0.3	0	0	0.995	0.969	-6.14	3.055	NA	-7.48	4.433	0.895	0.994	0.988	0.958	0.941	0.92	1.311	0.984	0.988	0.998	0.991	0.97	0.998	1	0.925	0.878	-3.973	0.888	0.994	5.67795e-06	0.833	KCNQ2-R581G,KCNQ2-R581L,KCNQ2-R581Q,KCNQ2-R581X	C_term
630	KCNQ1	R561K	VUS	-	0.1	0.065	0.249	0.987	0.864	-2.23	2.485	NA	-6.26	4.023	1.04	0.982	0.848	0.731	0.811	0.552	1.174	0.971	0.593	0.961	0.892	0.952	0.997	1	0.62	0.476	-4.669	0.846	0.816	NA	0.791	NA	C_term
631	KCNQ1	R562S	P/LP	cardiovascular phenotype	0.3	0	0.002	1	0.998	-5.26	3.01	NA	-7.47	4.996	0.919	0.994	0.928	0.858	0.88	0.739	1.245	0.98	0.972	0.997	0.99	0.928	0.998	1	0.948	0.826	0	NA	0.998	NA	0.711	KCNQ2-R588S	C_term
632	KCNQ1	R583S	VUS	-	0.3	0.199	0.079	0.638	0.421	-1.65	1.74	NA	-6.27	2.66	1.113	0.947	0.773	0.822	0.806	0.539	0.992	0.957	0.668	0.885	0.814	0.847	0.994	1	0.13	0.122	0	0.237	0.902	NA	0.598	KCNQ2-K606X	C_term
633	KCNQ1	R583H	Common neutral	-	0.3	0.031	0.052	0.269	0.066	-1.79	2.085	NA	-6.34	3.176	1.03	0.965	0.875	0.816	0.776	0.667	1.264	0.961	0.574	0.844	0.838	0.915	0.999	1	0.073	0.054	-4.781	0.341	0.274	1.59351e-05	0.61	KCNQ2-K606X	C_term
634	KCNQ1	R583G	VUS	-	0.3	0.282	0.056	0.002	0.01	-2.22	1.54	NA	-6.33	2.342	1.059	0.933	0.844	0.692	0.9	0.59	0.512	0.95	0.728	0.79	0.831	0.852	0.992	1	0.144	0.115	-3.898	0.186	0.606	NA	0.595	KCNQ2-K606X	C_term
635	KCNQ1	R583C	P/LP	long	0.3	0.013	0.011	0.995	0.892	-2.68	2.085	NA	-6.36	3.971	1.041	0.975	0.911	0.933	0.825	0.719	1.329	0.962	0.915	0.893	0.916	0.937	0.999	1	0.139	0.093	-4.938	0.382	0.512	1.59352e-05	0.677	KCNQ2-K606X	C_term
636	KCNQ1	R591S	P/LP	long qt syndrome 1	0.3	0	0.002	0.995	0.974	-4.53	3.02	NA	-7.47	3.83	0.969	0.993	0.984	0.953	0.912	0.891	1.241	0.978	0.926	0.997	0.986	0.981	0.997	1	0.936	0.755	0	0.888	0.995	NA	0.61	KCNQ2-R622P	C_term
637	KCNQ1	R591C	P/LP	congenital long qt syndrome|cardiac arrhythmia|not provided|long qt syndrome	0.3	0	0	1	0.993	-5.73	3.02	NA	-7.5	4.198	0.97	0.993	0.988	0.953	0.937	0.899	1.375	0.97	0.962	0.992	0.986	0.993	0.999	1	0.671	0.533	-4.938	0.881	0.927	3.98387e-06	0.684	KCNQ2-R622P	C_term
638	KCNQ1	R591P	VUS	-	0.3	0	0.002	0.559	0.692	-5.1	3.02	NA	-7.49	4.595	0.892	0.993	0.984	0.914	0.927	0.868	1.415	0.98	0.915	0.997	0.986	0.983	0.997	1	0.971	0.938	-3.365	0.871	0.997	NA	0.643	KCNQ2-R622P	C_term
639	KCNQ1	R591L	P/LP	not provided|long qt syndrome 1	0.3	0	0.002	0.979	0.934	-5.16	3.02	NA	-7.48	4.352	0.897	0.994	0.978	0.924	0.94	0.829	1.308	0.977	0.942	0.999	0.985	0.987	0.998	1	0.899	0.806	-3.973	0.893	0.973	NA	0.629	KCNQ2-R622P	C_term
640	KCNQ1	R591H	P/LP	long,congenital long qt syndrome|not provided|long qt syndrome 1|long qt syndrome|cardiovascular phenotype	0.3	0	0.002	1	0.993	-3.94	3.02	NA	-7.49	4.388	0.895	0.994	0.99	0.897	0.914	0.954	1.308	0.979	0.964	0.997	0.984	0.99	0.999	1	0.783	0.647	-4.781	0.77	0.867	NA	0.622	KCNQ2-R622P	C_term
641	KCNQ1	R594X	VUS	not provided|long qt syndrome|long qt syndrome 1|cardiovascular phenotype|congenital long qt syndrome,-	0.3	NA	NA	NA	NA	NA	NA	NA	NA	9.134	NA	NA	NA	NA	NA	NA	NA	NA	0.967	NA	NA	NA	0.997	1	NA	NA	NA	NA	NA	NA	NA	KCNQ2-K625X	C_term
642	KCNQ1	R594Q	P/LP	long,long qt syndrome 1 (lqt1),congenital long qt syndrome (rws),long qt syndrome (lqts),cardiac arrhythmia,atrial fibrillation, familial, 3 (atfb3),long qt syndrome|congenital long qt syndrome|not provided|cardiovascular phenotype|long qt syndrome 1;jervell and lange-nielsen syndrome 1|long qt syndrome 1|atrial fibrillation, familial, 3;long qt syndrome 1;jervell and lange-nielsen syndrome 1;bec…	0.3	0.047	0.031	0.999	0.97	-2.41	2.545	NA	-6.45	4.637	1.013	0.982	0.89	0.925	0.846	0.648	1.258	0.974	0.786	0.848	0.904	0.928	0.999	1	0.467	0.271	-4.42	0.414	0.479	1.99229e-05	0.514	KCNQ2-K625X	C_term
643	KCNQ1	R594P	P/LP	long qt syndrome|congenital long qt syndrome|not provided|cardiovascular phenotype	0.3	0.002	0.012	0.746	0.688	-4.48	2.545	NA	-6.52	4.627	1.008	0.984	0.955	0.953	0.884	0.749	1.415	0.982	0.964	0.996	0.972	0.975	0.997	1	0.959	0.898	-3.365	0.793	0.998	NA	0.613	KCNQ2-K625X	C_term
644	KCNQ1	R594L	P/LP	not provided	0.3	0.002	0.014	0.995	0.961	-4.58	2.545	NA	-6.5	4.811	1.008	0.984	0.922	0.947	0.888	0.667	1.308	0.992	0.902	0.995	0.953	0.98	0.998	1	0.767	0.634	-3.973	0.514	0.851	NA	0.601	KCNQ2-K625X	C_term
645	KCNQ1	R632K	VUS	-	0.1	0.807	0.952	0.014	0.036	-0.02	1.525	NA	-6.24	0.9	0.709	0.877	0.162	0.613	0.565	0.36	0.515	0.809	0.085	0.036	0.292	0.398	0.592	0	0.101	0.054	-4.669	NA	0.084	NA	0.401	NA	C_term
646	KCNQ1	R669S	VUS	-	0	0.007	0.047	0.008	0.003	-0.53	0.55	NA	-5.71	1.357	0.577	0.878	0.127	0.549	0.602	0.144	0.425	0.728	0.196	0.05	0.453	0.715	0.909	0.003	0.127	0.08	0	NA	0.12	NA	0.367	NA	C_term
647	KCNQ1	R670K	VUS	-	0.1	0.93	1	0	0	0.09	0.695	NA	-5.61	1.167	0.268	0.834	0.134	0.684	0.82	0.152	0.373	0.817	0.71	0.013	0.282	0.562	0.831	0.001	0.042	0.05	-4.669	NA	0.074	2.46521e-05	0.532	NA	C_term
648	KCNQ1	R9T	VUS	-	0	0.043	0.371	0.007	0.007	-0.17	0.345	1	-5.63	1.865	0.702	0.897	0.206	0.968	0.312	0.292	1.599	0.886	0.256	0.257	0.331	0.512	0.829	1	0.1	0.133	-4.287	NA	0.104	NA	0.894	NA	N_term
649	KCNQ1	R90C	VUS	-	0.3	0.001	0.014	0.994	0.517	-2.15	1.895	1	-5.74	3.812	1.067	0.962	0.871	0.987	0.779	0.476	2.51	0.949	0.63	0.954	0.829	0.874	0.998	1	0.203	0.183	-4.938	NA	0.656	NA	0.928	NA	N_term
650	KCNQ1	R98H	VUS	-	0.1	0.001	0.008	0.992	0.701	-1.18	1.59	0.612	-5.8	3.689	1.041	0.98	0.643	0.989	0.678	NA	2.079	0.959	0.26	0.798	0.529	0.855	0.999	1	0.151	0.13	-4.781	0.295	0.159	4.48113e-06	0.862	KCNA2-R100X,KCNC2-C125W	N_term
651	KCNQ1	R98P	VUS	-	0.1	0.001	0.009	0.982	0.669	-2.76	1.245	0.637	-5.81	3.848	1.046	0.981	0.807	0.992	0.78	NA	2.29	0.968	0.56	0.929	0.704	0.734	0.991	1	0.494	0.649	-3.365	0.335	0.236	NA	0.867	KCNA2-R100X,KCNC2-C125W	N_term
652	KCNQ1	S140G	P/LP	atrial,atrial fibrillation, familial, 3 (atfb3),atrial fibrillation,atrial fibrillation, familial, 3|atrial fibrillation	0.3	0.002	0	0.809	0.85	-3.61	2.015	NA	-4.4	3.645	1.11	0.937	0.956	0.713	0.912	NA	2.246	0.984	0.945	0.984	0.981	0.936	0.998	0.998	0.924	0.895	-3.898	0.536	0.866	NA	0.72	KCNA1-F184C,KCNA2-F180C	S1
653	KCNQ1	S140R	VUS	-	0.3	0	0	0.999	0.995	-4.53	2.015	NA	-4.39	3.889	1.031	0.937	0.871	0.753	0.899	NA	2.459	0.988	0.988	0.998	0.988	0.969	0.998	0.998	0.988	0.961	-3.588	0.874	0.999	NA	0.803	KCNA1-F184C,KCNA2-F180C	S1
654	KCNQ1	S143F	VUS	-	0.5	0	0	1	0.996	-5.45	2.015	NA	-4.59	3.855	1.053	0.948	0.885	0.779	0.855	NA	2.404	0.977	0.943	0.997	0.986	0.952	0.998	1	0.968	0.904	-5.581	0.815	0.953	NA	0.782	KCNB1-N209K	S1/S2_linker
655	KCNQ1	S199A	P/LP	congenital long qt syndrome|long qt syndrome 1	0.6	0.006	0.043	0.197	0.24	-1.32	0.675	NA	-4.91	2.708	1.027	0.907	0.974	0.575	0.799	NA	0.799	0.968	0.802	0.943	0.809	0.722	0.996	1	0.797	0.383	-4.099	0.472	0.23	NA	0.787	KCNA1-N255D,KCNQ2-C169F,KCNQ2-C169R	S3
656	KCNQ1	S209P	P/LP	long qt syndrome (lqts),atrial fibrillation,atrial fibrillation, familial, 3 (atfb3),atrial fibrillation|atrial fibrillation, familial, 3|long qt syndrome	0.4	0	0	1	0.997	-4.66	1.365	NA	-5.22	4.219	1.084	0.941	0.989	0.838	0.925	NA	1.32	0.986	0.979	0.996	0.983	0.943	0.999	0.984	0.976	0.941	-3.365	0.892	0.995	NA	0.801	NA	S3
657	KCNQ1	S217F	VUS	-	0.1	0	0.002	0.999	0.984	-5.29	2.205	NA	-4.51	4.01	1.089	0.944	0.907	0.881	0.891	NA	1.223	0.978	0.898	0.998	0.964	0.982	0.998	1	0.963	0.911	-5.581	0.437	0.861	NA	0.783	NA	S3
658	KCNQ1	S225L	P/LP	long,congenital long qt syndrome (rws),long qt syndrome (lqts),long qt syndrome 1 (lqt1),kcnq1-related disorder,cardiac arrhythmia,long qt syndrome|congenital long qt syndrome|not provided|long qt syndrome 1|cardiac arrhythmia|atrial fibrillation, familial, 3;long qt syndrome 1;jervell and lange-nielsen syndrome 1;short qt syndrome type 2;beckwith-wiedemann syndrome|cardiovascular phenotype|kcnq1…	0.4	0	0.001	0.994	0.856	-5.7	1.435	NA	-5.04	3.553	1.076	0.937	0.984	0.851	0.873	NA	0.943	0.974	0.982	0.985	0.982	0.995	0.999	0.995	0.915	0.803	-3.973	0.885	0.918	1.20818e-05	0.826	KCNQ2-S195C,KCNQ2-S195F,KCNQ2-S195P	S3/S4_linker
659	KCNQ1	S225W	P/LP	long qt syndrome (lqts),long qt syndrome	0.4	0	0	1	1	-6.68	3.015	NA	-5.1	3.688	1.085	0.971	0.962	0.939	0.9	NA	1.38	0.986	0.936	0.995	0.984	0.996	0.991	0.995	0.895	0.835	-6.094	0.849	0.983	NA	0.843	KCNQ2-S195C,KCNQ2-S195F,KCNQ2-S195P	S3/S4_linker
660	KCNQ1	S253A	VUS	-	0.3	0	0	0.998	0.974	-2.92	1.465	NA	-4.93	3.721	1.064	0.934	0.906	0.872	0.871	NA	1.022	0.976	0.745	0.972	0.981	0.94	0.996	1	0.903	0.69	-4.099	0.881	0.792	4.03789e-06	0.778	KCNQ2-S223F,KCNQ2-S223P	S4/S5_linker
661	KCNQ1	S253F	P/LP	long qt syndrome 1 (lqt1),not provided	0.3	0	0	0.991	0.934	-5.83	1.395	NA	-5.17	3.648	1.097	0.95	0.933	0.905	0.891	NA	1.223	0.977	0.969	0.996	0.989	0.994	0.998	1	0.934	0.854	-5.581	0.785	0.995	NA	0.815	KCNQ2-S223F,KCNQ2-S223P	S4/S5_linker
662	KCNQ1	S253C	P/LP	long qt syndrome 1 (lqt1),long qt syndrome 1	0.3	0	0	1	0.998	-4.86	2.405	NA	-5.16	3.579	1.092	0.965	0.93	0.877	0.85	NA	1.147	0.984	0.956	0.998	0.988	0.989	0.994	1	0.946	0.767	-4.938	0.864	0.96	NA	0.803	KCNQ2-S223F,KCNQ2-S223P	S4/S5_linker
663	KCNQ1	S27R	VUS	-	0.2	0.007	0.117	0.985	0.763	-0.39	1.67	0.907	-5.7	3.751	1.02	0.949	0.549	0.99	0.623	0.319	1.375	0.962	0.365	0.566	0.312	0.537	0.994	1	0.155	0.275	-3.588	NA	0.248	NA	0.921	NA	N_term
664	KCNQ1	S27N	VUS	-	0.2	0.007	0.127	0.86	0.487	-0.12	1.67	0.975	-5.68	3.373	1.033	0.95	0.405	0.987	0.452	0.22	1.119	0.948	0.172	0.599	0.342	0.49	0.991	1	0.161	0.293	-5.402	NA	0.153	NA	0.923	NA	N_term
665	KCNQ1	S277W	P/LP	long qt syndrome|congenital long qt syndrome|not provided	0.8	0	0	1	1	-6.8	3.98	NA	-4.59	4.144	1.082	0.967	0.986	0.94	0.979	NA	1.38	0.991	0.986	0.999	0.994	0.998	0.992	0.985	0.982	0.969	-6.094	0.89	0.997	NA	0.871	KCNQ2-S247P,KCNQ2-S247W	S5
666	KCNQ1	S277L	P/LP	long,long qt syndrome (lqts),cardiac arrhythmia,variant assessed as somatic; moderate impact.,kcnq1-related disorder,long qt syndrome 1 (lqt1),congenital long qt syndrome (rws),long qt syndrome|congenital long qt syndrome|not provided|cardiovascular phenotype|cardiac arrhythmia|long qt syndrome 1|kcnq1-related disorder	0.8	0	0	1	0.997	-5.83	3.635	NA	-4.54	4.394	1.089	0.963	0.973	0.918	0.974	NA	1.099	0.986	0.992	0.999	0.992	0.998	0.999	0.985	0.987	0.959	-3.973	0.896	0.991	NA	0.854	KCNQ2-S247P,KCNQ2-S247W	S5
667	KCNQ1	S298R	VUS	-	0.7	0.001	0.003	0.999	0.99	-4.14	3.575	NA	-4.69	5.093	0.978	0.935	0.951	0.888	0.874	0.729	1.227	0.978	0.908	0.997	0.987	0.966	0.997	0.05	0.974	0.877	-3.588	0.582	0.977	NA	0.683	KCNQ2-T263A,KCNQ2-T263I	S5/S6_linker
668	KCNQ1	S330Y	VUS	-	0.5	0	0.002	1	0.995	-5.67	3.49	NA	-5.12	3.829	1.095	0.969	0.936	0.899	0.918	0.718	1.332	0.982	0.933	0.998	0.991	0.938	0.996	0.789	0.987	0.948	-6.37	0.835	0.993	NA	0.832	KCNB1-G395E,KCNB1-G395R,KCND3-S385P	S6
669	KCNQ1	S338F	P/LP	congenital long qt syndrome (rws),long qt syndrome (lqts),long qt syndrome|congenital long qt syndrome	0.5	0	0.002	1	0.997	-5.67	2.985	NA	-4.76	4.082	1.074	0.942	0.977	0.91	0.949	0.858	1.224	0.971	0.963	0.998	0.987	0.992	0.998	1	0.972	0.899	-5.581	0.866	0.989	NA	0.851	KCNQ2-S303C,KCNQ2-S303F	S6
670	KCNQ1	S349X	P/LP	long qt syndrome	0.8	NA	NA	NA	NA	NA	NA	NA	NA	8.891	NA	NA	NA	NA	NA	NA	NA	NA	0.962	NA	NA	NA	0.996	1	NA	NA	NA	NA	NA	NA	NA	KCNB1-N414D,KCNQ2-S314P	C_term
671	KCNQ1	S349L	VUS	-	0.8	0	0	1	0.997	-5.7	2.905	NA	-4.48	4.237	1.077	0.944	0.963	0.946	0.927	0.753	1.089	0.98	0.961	0.999	0.985	0.991	0.999	1	0.955	0.848	-3.973	0.883	0.995	NA	0.873	KCNB1-N414D,KCNQ2-S314P	C_term
672	KCNQ1	S349P	P/LP	congenital long qt syndrome|long qt syndrome	0.8	0	0	1	0.999	-4.72	2.905	NA	-4.53	4.235	1.083	0.95	0.989	0.972	0.949	0.902	1.311	0.981	0.989	0.998	0.987	0.987	0.998	0.996	0.987	0.947	-3.365	0.889	0.999	NA	0.867	KCNB1-N414D,KCNQ2-S314P	C_term
673	KCNQ1	S349A	VUS	-	0.8	0	0	0.998	0.967	-2.85	2.905	NA	-4.36	4.007	1.063	0.938	0.943	0.936	0.868	0.666	1.034	0.978	0.772	0.995	0.968	0.968	0.997	0.996	0.902	0.671	-4.099	0.891	0.92	NA	0.854	KCNB1-N414D,KCNQ2-S314P	C_term
674	KCNQ1	S349W	P/LP	long,long qt syndrome (lqts),congenital long qt syndrome (rws),congenital long qt syndrome|not provided|long qt syndrome|cardiovascular phenotype	0.8	0	0	1	1	-6.49	2.905	NA	-4.54	4.408	1.085	0.953	0.989	0.954	0.95	0.901	1.379	0.986	0.939	0.999	0.985	0.997	0.992	1	0.971	0.931	-6.094	0.876	0.995	NA	0.885	KCNB1-N414D,KCNQ2-S314P	C_term
675	KCNQ1	S373X	P/LP	long qt syndrome 1	0	NA	NA	NA	NA	NA	NA	NA	NA	7.27	NA	NA	NA	NA	NA	NA	NA	NA	0.879	NA	NA	NA	0.995	0.406	NA	NA	NA	NA	NA	NA	NA	NA	C_term
676	KCNQ1	S373P	P/LP	long,congenital long qt syndrome (rws)	0	0.086	0.156	0.996	0.863	-2.82	2.42	NA	-5.74	3.523	1.155	0.961	0.982	0.899	0.764	0.811	0.526	0.969	0.877	0.772	0.71	0.948	0.991	0.005	0.894	0.751	-3.365	0.359	0.99	NA	0.823	NA	C_term
677	KCNQ1	S389A	VUS	-	0	0.244	0.57	0.323	0.099	-1.85	2.17	NA	-5.71	1.938	1.085	0.938	0.56	0.54	0.603	0.406	0.527	0.953	0.275	0.866	0.463	0.697	0.984	0.185	0.639	0.204	-4.099	0.257	0.202	NA	0.549	NA	C_term
678	KCNQ1	S389F	P/LP	long qt syndrome	0	0.174	0.055	0.996	0.863	-3.3	2.515	NA	-5.78	3.188	1.083	0.966	0.849	0.557	0.797	0.581	1.149	0.967	0.688	0.983	0.72	0.911	0.997	0.959	0.689	0.3	-5.581	0.336	0.899	NA	0.596	NA	C_term
679	KCNQ1	S389Y	VUS	-	0	0.243	0.058	0.989	0.81	-2.95	2.17	NA	-5.78	3.007	1.079	0.964	0.95	0.518	0.808	0.783	1.223	0.965	0.868	0.983	0.778	0.88	0.993	0.959	0.709	0.334	-6.37	0.336	0.866	NA	0.625	NA	C_term
680	KCNQ1	S402N	VUS	-	0	0.56	0.529	0	0.001	-0.04	-0.365	NA	-5.57	0.722	0.367	0.778	0.105	0.264	0.535	0.268	0.344	0.812	0.11	0.054	0.296	0.688	0.683	0.006	0.081	0.051	-5.402	0.119	0.071	NA	0.363	NA	C_term
681	KCNQ1	S407L	VUS	-	0.1	0.142	0.181	0.006	0.01	-1.81	1.385	NA	-5.69	1.94	0.971	0.923	0.597	0.352	0.608	0.367	0.331	0.959	0.441	0.62	0.461	0.916	0.989	0.955	0.179	0.126	-3.973	0.122	0.084	NA	0.516	NA	C_term
682	KCNQ1	S457F	VUS	-	0	0.052	0.69	0.002	0.011	-1.31	1.525	NA	-6.35	1.239	1.103	0.942	0.333	0.538	0.591	0.605	0.412	0.946	0.463	0.082	0.567	0.788	0.888	0.001	0.095	0.106	-5.581	0.222	0.117	NA	0.36	NA	C_term
683	KCNQ1	S463T	Common neutral	-	0.3	0.56	0.618	0.034	0.026	-0.39	0.945	NA	-6.39	0.456	0.948	0.918	0.038	0.228	0.493	NA	0.34	0.784	0.198	0.006	0.474	0.459	0.721	0	0.053	0.037	-4.287	0.109	0.066	3.61765e-05	0.337	NA	C_term
684	KCNQ1	S463G	VUS	-	0.3	0.13	0.475	0.001	0.004	0.08	1.4	NA	-6.28	1.12	0.864	0.921	0.208	0.276	0.45	0.586	0.342	0.853	0.166	0.036	0.338	0.532	0.977	0	0.058	0.053	-3.898	0.125	0.057	NA	0.325	NA	C_term
685	KCNQ1	S468I	VUS	-	0.2	0.006	0.018	0.31	0.216	-2.12	2.22	NA	-6.42	3.17	1.188	0.967	0.574	0.493	0.718	0.461	1.042	0.971	0.638	0.93	0.85	0.827	0.996	1	0.223	0.273	-5.6	0.259	0.135	NA	0.441	NA	C_term
686	KCNQ1	S468G	VUS	-	0.2	0.026	0.078	0.001	0.006	-1.22	2.22	NA	-6.44	2.838	1.324	0.961	0.397	0.308	0.639	0.42	0.349	0.952	0.486	0.556	0.535	0.809	0.994	1	0.136	0.155	-3.898	0.18	0.084	7.95488e-06	0.395	NA	C_term
687	KCNQ1	S546L	P/LP	long,cardiac arrhythmia,long qt syndrome (lqts),congenital long qt syndrome (rws),long qt syndrome 1 (lqt1),long qt syndrome|congenital long qt syndrome|not provided|cardiovascular phenotype|long qt syndrome 1|cardiac arrhythmia	0.3	0	0.001	0.987	0.788	-4.95	3.04	NA	-6.89	4.082	0.979	0.989	0.986	0.946	0.94	0.9	1.059	0.978	0.952	0.999	0.988	0.996	0.999	1	0.816	0.802	-3.973	0.698	0.99	NA	0.79	NA	C_term
688	KCNQ1	S566Y	P/LP	long,long qt syndrome 1 (lqt1),cardiac arrhythmia,congenital long qt syndrome (rws),long qt syndrome (lqts),long qt syndrome|congenital long qt syndrome|not provided|cardiac arrhythmia	0	0.007	0.019	0.997	0.968	-3.08	2.25	NA	-6.38	3.997	1.025	0.982	0.9	0.819	0.838	0.53	1.331	0.969	0.956	0.971	0.937	0.955	0.995	1	0.796	0.576	-6.37	0.579	0.911	NA	0.732	NA	C_term
689	KCNQ1	S566F	P/LP	long,long qt syndrome 1 (lqt1),congenital long qt syndrome (rws),long qt syndrome (lqts),long qt syndrome|congenital long qt syndrome|not provided|long qt syndrome 1|not specified|cardiovascular phenotype|atrial fibrillation, familial, 3;long qt syndrome 1;jervell and lange-nielsen syndrome 1;beckwith-wiedemann syndrome;short qt syndrome type 2	0	0.007	0.018	0.997	0.953	-2.94	2.25	NA	-6.37	4.121	1.029	0.979	0.903	0.836	0.83	0.533	1.221	0.973	0.887	0.974	0.914	0.961	0.998	1	0.717	0.46	-5.581	0.557	0.935	NA	0.712	NA	C_term
690	KCNQ1	S571L	VUS	-	0	0.043	0.128	0.891	0.439	-3.03	2.16	NA	-6.32	2.64	1.051	0.96	0.928	0.861	0.787	0.697	0.359	0.954	0.645	0.931	0.902	0.915	0.999	1	0.169	0.162	-3.973	0.255	0.245	NA	0.653	NA	C_term
691	KCNQ1	S575F	VUS	-	0.3	0.243	0.039	0.812	0.612	-1.78	1.955	NA	-6.4	3.19	1.152	0.974	0.702	0.837	0.68	0.543	1.034	0.969	0.481	0.831	0.856	0.797	0.998	1	0.102	0.081	-5.581	0.225	0.401	NA	0.512	NA	C_term
692	KCNQ1	S577X	VUS	long qt syndrome|not provided,-	0	NA	NA	NA	NA	NA	NA	NA	NA	9.046	NA	NA	NA	NA	NA	NA	NA	NA	0.954	NA	NA	NA	0.995	1	NA	NA	NA	NA	NA	NA	NA	NA	C_term
693	KCNQ1	S580G	VUS	-	0.1	0.203	0.436	0	0.002	-0.01	1.265	NA	-6.44	2.187	1.106	0.928	0.39	0.83	0.649	NA	0.339	0.909	0.362	0.249	0.625	0.673	0.854	1	0.062	0.055	-3.898	0.081	0.073	3.98295e-06	0.478	NA	C_term
694	KCNQ1	S580N	VUS	-	0.1	0.086	0.499	0.001	0.005	-1.38	1.61	NA	-6.41	1.339	0.879	0.928	0.301	0.454	0.504	0.475	0.348	0.887	0.262	0.067	0.847	0.609	0.959	1	0.045	0.064	-5.402	0.128	0.08	3.98352e-06	0.529	NA	C_term
695	KCNQ1	S585N	VUS	-	0.1	0.342	0.532	0.002	0.008	-0.21	-0.295	NA	-6.28	0.953	0.857	0.889	0.169	0.188	0.509	0.369	0.344	0.875	0.285	0.043	0.642	0.644	0.941	1	0.09	0.066	-5.402	0.101	0.079	3.98387e-06	0.512	NA	C_term
696	KCNQ1	S585R	VUS	-	0.1	0.141	0.481	0.027	0.012	-0.05	1.01	NA	-6.3	2.188	1.206	0.927	0.499	0.681	0.627	0.421	0.418	0.933	0.537	0.462	0.689	0.81	0.98	1	0.154	0.107	-3.588	0.118	0.671	NA	0.522	NA	C_term
697	KCNQ1	S623G	VUS	-	0	0.44	0.066	0	0	-0.71	-0.115	NA	-6.3	-0.158	0.968	0.914	0.121	0.586	0.386	0.38	0.339	0.739	0.036	0.037	0.318	0.45	0.486	0.001	0.042	0.03	-3.898	0.077	0.049	NA	0.484	NA	C_term
698	KCNQ1	S623I	VUS	-	0	0.011	0.02	0.213	0.229	-0.71	0.69	NA	-6.18	1.777	1.134	0.945	0.221	0.889	0.592	0.376	0.51	0.83	0.073	0.055	0.376	0.544	0.926	0.001	0.077	0.059	-5.6	0.144	0.096	NA	0.511	NA	C_term
699	KCNQ1	S66Y	VUS	-	0.2	0.009	0.021	0.085	0.012	-1.77	1.04	0.995	-5.66	1.692	0.617	0.865	0.4	0.887	0.466	0.67	1.644	0.943	0.253	0.065	0.477	0.409	0.945	1	0.082	0.078	-6.37	NA	0.167	4.96426e-05	0.846	NA	N_term
700	KCNQ1	S66C	VUS	-	0.2	0.011	0.015	0.085	0.024	-1.57	1.04	0.997	-5.68	1.768	0.596	0.865	0.411	0.898	0.418	0.679	1.381	0.919	0.197	0.282	0.531	0.347	0.897	1	0.113	0.072	-4.938	NA	0.13	NA	0.841	NA	N_term
701	KCNQ1	S66F	VUS	-	0.2	0.009	0.018	0.085	0.012	-2.01	1.04	0.992	-5.66	1.855	0.638	0.87	0.518	0.892	0.649	0.753	1.454	0.941	0.24	0.208	0.471	0.442	0.964	1	0.079	0.075	-5.581	NA	0.134	NA	0.837	NA	N_term
702	KCNQ1	S77F	VUS	-	0.4	0.007	0.118	0.011	0.004	-0.96	0.345	1	-5.69	1.863	0.741	0.879	0.272	0.907	0.392	0.242	1.241	0.877	0.214	0.128	0.415	0.514	0.969	1	0.081	0.074	-5.581	NA	0.147	1.49668e-05	0.845	NA	N_term
703	KCNQ1	S92P	VUS	-	0	0.014	0.227	0.049	0.018	-1.75	1.295	0.561	-5.74	2.925	1.031	0.959	0.455	0.97	0.594	0.308	2.081	0.952	0.203	0.42	0.601	0.689	0.988	1	0.467	0.423	-3.365	NA	0.511	2.24487e-05	0.922	NA	N_term
704	KCNQ1	S92C	VUS	-	0	0.002	0.053	0.991	0.682	-1.54	1.845	0.527	-5.76	3.052	1.003	0.957	0.76	0.973	0.531	0.46	2.056	0.956	0.452	0.625	0.422	0.741	0.98	1	0.174	0.161	-4.938	NA	0.368	NA	0.923	NA	N_term
705	KCNQ1	S95R	VUS	-	0	0.071	0.36	0.002	0.002	-0.48	1.5	0.95	-5.64	1.598	1.028	0.973	0.557	0.979	0.567	0.282	1.258	0.944	0.523	0.648	0.294	0.667	0.98	1	0.087	0.132	-3.588	0.185	0.77	NA	0.916	NA	N_term
706	KCNQ1	T118P	VUS	-	0.3	0.013	0.088	0.935	0.65	-2.94	1.795	0.987	-4.38	3.536	0.863	0.88	0.781	0.773	0.837	NA	2.472	0.973	0.457	0.974	0.722	0.928	0.993	1	0.94	0.797	-3.365	0.417	0.435	NA	0.765	NA	N_term
707	KCNQ1	T153M	Common neutral	-	0.3	0.031	0.094	0.876	0.409	-1.9	1.67	NA	-4.64	2.136	0.847	0.866	0.215	0.241	0.739	NA	1.221	0.958	0.815	0.023	0.904	0.932	0.993	1	0.099	0.127	-6.519	0.191	0.096	0.000159165	0.64	NA	S2
708	KCNQ1	T169R	P/LP	congenital long qt syndrome|long qt syndrome 1	0.5	0.013	0.035	0.959	0.853	-2.63	1.24	NA	-4.54	3.476	1.138	0.911	0.964	0.47	0.68	NA	2.342	0.971	0.94	0.976	0.952	0.965	0.992	0.899	0.694	0.529	-3.588	0.307	0.941	NA	0.67	NA	S2/S3_linker
709	KCNQ1	T169M	VUS	-	0.5	0.178	0.18	0.501	0.193	-0.5	-0.205	NA	-4.56	2.119	0.572	0.772	0.272	0.222	0.507	NA	1.363	0.935	0.534	0.026	0.699	0.947	0.979	0.899	0.172	0.097	-6.519	0.181	0.087	4.80738e-05	0.642	NA	S2/S3_linker
710	KCNQ1	T224M	P/LP	congenital long qt syndrome|long qt syndrome|not provided|cardiac arrhythmia|cardiovascular phenotype	0	0	0.001	1	0.996	-4.67	1.75	NA	-4.96	3.659	1.09	0.939	0.775	0.879	0.948	NA	1.189	0.98	0.952	0.992	0.982	0.996	0.999	1	0.873	0.662	-6.519	0.811	0.436	4.02308e-06	0.794	KCNA1-L288Q,KCNA2-L290P,KCNA2-L290R,KCND3-S283C,KCNQ2-T194I	S3/S4_linker
711	KCNQ1	T264S	VUS	-	0.6	0	0	0.986	0.94	-3.89	1.25	NA	-4.97	3.817	1.049	0.931	0.917	0.91	0.896	NA	1.104	0.985	0.903	0.998	0.983	0.907	0.997	0.731	0.956	0.885	0	0.803	0.895	NA	0.844	KCNA2-L330F,KCNA2-L330R,KCNQ2-T234A,KCNQ2-T234I,KCNQ2-T234P	S5
712	KCNQ1	T265I	P/LP	congenital long qt syndrome|not provided	0.6	0.001	0.003	0.977	0.927	-5.83	1.425	NA	-4.88	3.859	1.078	0.938	0.976	0.872	0.925	NA	1.214	0.977	0.954	0.998	0.972	0.966	0.998	0.985	0.972	0.932	-5.6	0.866	0.993	NA	0.829	KCNA1-L329F,KCNA1-L329I,KCNB1-L334P,KCNQ2-A235G,KCNQ2-A235V	S5
713	KCNQ1	T309R	P/LP	long,congenital long qt syndrome (rws)	0.8	0	0	1	1	-5.6	4.115	NA	-5.1	3.713	1.072	0.978	0.992	0.956	0.912	0.973	1.253	0.993	0.996	0.999	0.992	0.982	0.994	0.777	0.98	0.927	-3.588	0.883	0.998	NA	0.817	KCNB1-T374I,KCNQ2-T274M,KCNQ2-T274S,KCNQ3-T313I	P-loop
714	KCNQ1	T309I	P/LP	congenital long qt syndrome (rws),long qt syndrome (lqts),congenital long qt syndrome|long qt syndrome	0.8	0	0	1	1	-5.74	4.115	NA	-5.03	3.86	1.092	0.972	0.991	0.942	0.91	0.952	1.214	0.992	0.995	0.999	0.992	0.904	0.998	0.777	0.963	0.876	-5.6	0.893	0.997	NA	0.841	KCNB1-T374I,KCNQ2-T274M,KCNQ2-T274S,KCNQ3-T313I	P-loop
715	KCNQ1	T311I	P/LP	jervell,long	0.7	0.001	0.004	1	0.996	-4.7	3.92	NA	-5.2	3.749	1.085	0.966	0.988	0.901	0.956	0.937	1.205	0.993	0.996	0.998	0.991	0.964	0.999	1	0.909	0.83	-5.6	0.86	0.983	3.97886e-06	0.895	KCNA2-T373I,KCNC1-T399M,KCNQ2-T276I,KCNQ2-T276N,KCNQ2-T276P	P-loop
716	KCNQ1	T312I	P/LP	long,long qt syndrome 1 (lqt1),congenital long qt syndrome (rws),cardiac arrhythmia,long qt syndrome (lqts),long qt syndrome 1|congenital long qt syndrome|not provided|long qt syndrome|cardiac arrhythmia|cardiovascular phenotype	1	0	0.001	1	1	-5.54	3.77	NA	-5.61	3.753	1.018	0.985	0.991	0.98	0.982	0.913	1.213	0.992	0.986	0.998	0.992	0.988	0.999	1	0.946	0.906	-5.6	0.894	0.999	NA	0.857	KCNA2-T374A,KCNB1-T377N,KCNC1-T400N,KCNC2-T437A,KCNC2-T437N,KCNQ2-T277A,KCNQ2-T277I,KCNQ2-T277N,KCNQ2-T277P,KCNQ2-T277S	P-loop
717	KCNQ1	T312S	VUS	-	1	0.001	0.03	0.999	0.99	-3.69	2.67	NA	-5.52	3.799	1.091	0.966	0.96	0.95	0.936	0.777	1.085	0.983	0.94	0.995	0.986	0.954	0.997	0.996	0.91	0.791	0	0.895	0.966	NA	0.772	KCNA2-T374A,KCNB1-T377N,KCNC1-T400N,KCNC2-T437A,KCNC2-T437N,KCNQ2-T277A,KCNQ2-T277I,KCNQ2-T277N,KCNQ2-T277P,KCNQ2-T277S	P-loop
718	KCNQ1	T322P	P/LP	long qt syndrome (lqts),long qt syndrome	1	0	0.002	1	1	-5.47	4.1	NA	-4.8	3.823	1.087	0.969	0.98	0.891	0.97	0.878	1.343	0.984	0.728	0.999	0.995	0.969	0.997	0.996	0.981	0.973	-3.365	0.876	0.972	NA	0.727	KCND3-T377A,KCND3-T377M	S5/S6_linker
719	KCNQ1	T322M	P/LP	jervell,long,long qt syndrome (lqts),congenital long qt syndrome (rws),congenital long qt syndrome|long qt syndrome|not provided|cardiovascular phenotype	1	0	0	1	1	-5.57	4.1	NA	-4.83	3.924	1.08	0.972	0.99	0.934	0.968	0.951	1.19	0.985	0.913	0.999	0.995	0.992	0.999	0.777	0.903	0.828	-6.519	0.872	0.908	3.97788e-06	0.772	KCND3-T377A,KCND3-T377M	S5/S6_linker
720	KCNQ1	T322R	P/LP	long qt syndrome (lqts),not provided|long qt syndrome|cardiovascular phenotype	1	0	0.001	1	1	-5.45	4.1	NA	-4.8	4.127	1.09	0.968	0.983	0.924	0.951	0.898	1.252	0.984	0.903	1	0.994	0.983	0.995	0.777	0.966	0.92	-3.588	0.875	0.96	NA	0.796	KCND3-T377A,KCND3-T377M	S5/S6_linker
721	KCNQ1	T322A	P/LP	long,long qt syndrome (lqts),long qt syndrome 1 (lqt1),congenital long qt syndrome (rws),congenital long qt syndrome|not provided|long qt syndrome 1|long qt syndrome|cardiovascular phenotype	1	0.001	0.004	1	0.999	-4.51	3.41	NA	-4.78	3.807	1.094	0.963	0.986	0.857	0.974	0.929	1.109	0.981	0.9	0.998	0.994	0.878	0.997	0.996	0.935	0.836	-4.099	0.888	0.928	NA	0.726	KCND3-T377A,KCND3-T377M	S5/S6_linker
722	KCNQ1	T391P	VUS	-	0.3	0	0.002	1	0.998	-5.61	2.92	NA	-6.12	3.963	1.041	0.984	0.931	0.902	0.907	0.523	1.34	0.987	0.705	0.998	0.949	0.829	0.995	0.999	0.973	0.889	-3.365	0.844	0.898	NA	0.587	KCNQ2-T359K	C_term
723	KCNQ1	T391I	P/LP	long,congenital long qt syndrome (rws)	0.3	0.024	0.016	0.999	0.937	-4.67	2.92	NA	-6.08	3.499	1.054	0.981	0.957	0.88	0.912	0.794	1.055	0.986	0.964	0.996	0.938	0.906	0.998	1	0.867	0.592	-5.6	0.788	0.978	NA	0.692	KCNQ2-T359K	C_term
724	KCNQ1	T404I	VUS	-	0.1	0.269	0.372	0.043	0.013	-1.68	1.355	NA	-5.67	0.163	0.669	0.864	0.142	0.154	0.571	0.44	0.406	0.857	0.248	0.102	0.438	0.733	0.576	0.009	0.063	0.055	-5.6	0.13	0.081	NA	0.279	NA	C_term
725	KCNQ1	T404S	VUS	-	0.1	0.805	0.861	0	0.001	0.06	1.01	NA	-5.6	-0.518	0.555	0.86	0.073	0.125	0.506	0.269	0.333	0.818	0.203	0.041	0.268	0.334	0.306	0.009	0.08	0.034	0	0.076	0.067	NA	0.248	NA	C_term
726	KCNQ1	T432I	VUS	-	0.1	0.008	0.022	0.002	0.004	-1.95	1.525	NA	-5.65	1.393	0.748	0.905	0.142	0.31	0.533	0.156	0.398	0.857	0.245	0.091	0.492	0.631	0.993	0.004	0.085	0.086	-5.6	0.092	0.08	1.19593e-05	0.351	NA	C_term
727	KCNQ1	T444M	VUS	-	0	0.039	0.163	1	0.971	-2.07	2.57	NA	-5.74	2.632	1.075	0.971	0.776	0.699	0.684	0.301	1.154	0.988	0.671	0.74	0.768	0.943	0.998	0.865	0.09	0.086	-6.519	0.343	0.113	1.19738e-05	0.515	NA	C_term
728	KCNQ1	T444K	VUS	-	0	0.234	0.857	0.999	0.951	-2.15	2.57	NA	-5.65	3.024	1.105	0.967	0.747	0.616	0.659	0.286	1.013	0.989	0.687	0.939	0.792	0.89	0.991	0.865	0.226	0.219	-4.669	0.328	0.353	3.99125e-06	0.552	NA	C_term
729	KCNQ1	T470I	VUS	-	0	0.077	0.049	0.007	0.016	-1.53	1.39	NA	-6.32	1.542	1.027	0.938	0.259	0.42	0.631	0.58	0.5	0.926	0.223	0.121	0.45	0.855	0.988	0.999	0.051	0.072	-5.6	0.141	0.103	NA	0.314	NA	C_term
730	KCNQ1	T470A	VUS	-	0	0.171	0.334	0.001	0.005	-0.31	1.39	NA	-6.25	1.697	0.933	0.93	0.187	0.381	0.529	0.394	0.364	0.923	0.041	0.082	0.283	0.587	0.944	0.999	0.045	0.055	-4.099	0.101	0.06	NA	0.265	NA	C_term
731	KCNQ1	T498I	VUS	-	0	0.2	0.264	0.019	0.027	-1.11	1.04	NA	-6.31	1.196	0.98	0.942	0.179	0.224	0.481	0.592	0.405	0.915	0.202	0.094	0.402	0.787	0.979	0.999	0.051	0.055	-5.6	0.168	0.123	NA	0.491	NA	C_term
732	KCNQ1	T501A	VUS	-	0	0.191	0.368	0.052	0.066	-1.17	1.075	NA	-6.3	2.654	1.122	0.939	0.413	0.605	0.681	0.521	0.411	0.963	0.576	0.352	0.369	0.738	0.98	1	0.081	0.07	-4.099	0.156	0.152	7.95545e-06	0.614	NA	C_term
733	KCNQ1	T513A	VUS	-	0.1	1	1	0.001	0.002	1.66	-0.42	NA	-6.21	1.954	0.592	0.841	0.141	0.328	0.495	0.497	0.365	0.847	0.49	0.184	0.626	0.85	0.775	1	0.185	0.103	-4.099	0.03	0.072	3.97757e-06	0.608	KCNQ2-S539X	C_term
734	KCNQ1	T513S	VUS	-	0.1	0.245	0.149	0.027	0.038	-0.06	1.04	NA	-6.27	2.461	1.148	0.936	0.479	0.365	0.59	0.462	0.354	0.931	0.836	0.714	0.653	0.926	0.978	1	0.289	0.23	0	0.154	0.212	NA	0.615	KCNQ2-S539X	C_term
735	KCNQ1	T587M	P/LP	long,jervell and lange-nielsen syndrome 1 (jlns1),long qt syndrome (lqts),congenital long qt syndrome (rws),long qt syndrome 1 (lqt1),variant assessed as somatic; moderate impact.,jervell and lange-nielsen syndrome 1|congenital long qt syndrome|long qt syndrome|not provided|cardiovascular phenotype|long qt syndrome 1|kcnq1-related disorder	0.2	0.082	0.19	0.976	0.846	-3.74	2.465	NA	-6.44	2.555	1.084	0.982	0.981	0.911	0.831	0.835	1.173	0.973	0.844	0.987	0.967	0.962	0.998	1	0.209	0.238	-6.519	0.6	0.43	NA	0.542	NA	C_term
736	KCNQ1	T587R	P/LP	jervell and lange-nielsen syndrome 1 (jlns1),long qt syndrome (lqts),long qt syndrome	0.2	0.002	0.016	0.464	0.507	-3.6	2.465	NA	-6.42	2.799	1.071	0.981	0.945	0.924	0.829	0.754	1.214	0.969	0.919	0.982	0.967	0.936	0.993	1	0.795	0.596	-3.588	0.494	0.873	NA	0.56	NA	C_term
737	KCNQ1	T600M	Common neutral	-	0	0.112	0.105	0.81	0.348	-1.27	1.655	NA	-6.31	1.833	0.943	0.94	0.122	0.896	0.716	NA	0.484	0.953	0.694	0.012	0.817	0.665	0.98	0.05	0.086	0.08	-6.519	0.229	0.084	0.000157168	0.574	NA	C_term
738	KCNQ1	T610N	VUS	-	0	0.134	0.465	0.943	0.727	-0.97	1.59	NA	-6.36	2.506	1.131	0.97	0.812	0.946	0.626	0.623	0.974	0.986	0.57	0.886	0.78	0.779	0.993	0.055	0.28	0.206	-5.402	0.128	0.23	NA	0.781	NA	C_term
739	KCNQ1	T624I	VUS	-	0.1	0.202	0.194	0.002	0.005	-0.55	0	NA	-6.29	0.751	0.971	0.903	0.221	0.617	0.615	0.486	0.463	0.878	0.076	0.046	0.323	0.388	0.836	0.01	0.037	0.042	-5.6	0.153	0.078	NA	0.535	NA	C_term
740	KCNQ1	T624A	VUS	-	0.1	0.764	0.768	0	0.001	-0.01	0	NA	-6.24	-0.099	0.828	0.864	0.113	0.485	0.613	0.35	0.365	0.721	0.06	0.036	0.321	0.248	0.408	0.001	0.03	0.02	-4.099	0.099	0.057	NA	0.506	NA	C_term
741	KCNQ1	T624N	VUS	-	0.1	0.492	0.496	0.002	0.003	0.12	0	NA	-6.28	0.39	0.947	0.896	0.183	0.626	0.551	0.346	0.445	0.848	0.071	0.034	0.275	0.375	0.833	0.01	0.053	0.045	-5.402	0.12	0.077	NA	0.53	NA	C_term
742	KCNQ1	T639I	VUS	-	0	0.03	0.04	0	0	-0.66	0	NA	-5.64	-0.264	0.739	0.878	0.214	0.35	0.425	0.592	0.395	0.768	0.061	0.087	0.379	0.456	0.938	0.002	0.039	0.043	-5.6	NA	0.08	NA	0.48	NA	C_term
743	KCNQ1	T658N	VUS	-	0.2	0.029	0.383	0.019	0.007	-0.43	0.345	NA	-5.64	0.619	0.632	0.917	0.133	0.35	0.43	NA	0.437	0.871	0.078	0.054	0.354	0.562	0.96	0.002	0.061	0.097	-5.402	NA	0.086	5.34559e-06	0.493	NA	C_term
744	KCNQ1	T666P	VUS	-	0.1	0.002	0.16	0.998	0.981	-0.64	0.805	NA	-5.94	3.707	1.067	0.961	0.579	0.831	0.552	0.127	1.232	0.965	0.246	0.916	0.432	0.669	0.996	0.68	0.333	0.408	-3.365	NA	0.532	NA	0.718	NA	C_term
745	KCNQ1	T96R	Common neutral	-	0.2	0.388	0.581	0.088	0.094	-1.34	0.695	1	-5.63	1.083	1.034	0.939	0.348	0.935	0.624	NA	1.36	0.915	0.201	0.09	0.317	0.71	0.933	1	0.075	0.121	-3.588	0.186	0.128	1.34506e-05	0.823	NA	N_term
746	KCNQ1	V106D	VUS	-	0.2	0.001	0.002	0.155	0.105	-3.12	0	0.999	-5.72	3.407	1.158	0.962	0.903	0.916	0.753	NA	1.911	0.962	0.663	0.75	0.83	0.869	0.966	1	0.78	0.676	-4.722	0.239	0.754	NA	0.825	NA	N_term
747	KCNQ1	V110I	Common neutral	-	0.7	0.531	0.254	0.21	0.024	-0.26	1.65	0.998	-5.57	2.709	1.274	0.959	0.497	0.762	0.562	NA	0.949	0.933	0.277	0.196	0.314	0.899	0.993	1	0.134	0.095	-5.6	0.224	0.147	6.2595e-05	0.837	KCNQ2-L81P	N_term
748	KCNQ1	V124F	VUS	-	0.5	0.263	0.181	0.138	0.072	-1.74	1.795	0.998	-4.42	2.76	0.168	0.759	0.37	0.528	0.67	NA	2.287	0.925	0.683	0.667	0.43	0.953	0.971	1	0.306	0.191	-5.581	0.241	0.109	NA	0.734	NA	S1
749	KCNQ1	V129I	VUS	-	0.5	0.081	0.173	0.879	0.277	-0.76	1.975	1	-4.23	3.518	0.734	0.83	0.498	0.183	0.604	NA	1.312	0.943	0.325	0.364	0.712	0.86	0.998	1	0.266	0.196	-5.6	NA	0.437	1.86658e-05	0.647	NA	S1
750	KCNQ1	V129G	VUS	-	0.5	0.01	0.02	0.956	0.71	-5.18	1.975	1	-4.49	4.481	0.954	0.911	0.868	0.75	0.833	NA	2.077	0.99	0.579	0.987	0.971	0.745	0.996	1	0.898	0.791	-3.898	NA	0.905	NA	0.661	NA	S1
751	KCNQ1	V129A	VUS	-	0.5	0.021	0.002	0.563	0.265	-2.83	1.975	1	-4.47	4.132	0.883	0.879	0.759	0.522	0.799	NA	1.721	0.975	0.703	0.964	0.953	0.777	0.998	1	0.551	0.371	-4.099	NA	0.931	NA	0.747	NA	S1
752	KCNQ1	V133A	VUS	-	0.9	0.022	0	0.99	0.95	-3.5	2.015	NA	-4.53	4.12	1.072	0.943	0.893	0.56	0.871	NA	2.487	0.986	0.913	0.984	0.974	0.95	0.998	1	0.78	0.5	-4.099	0.454	0.964	NA	0.831	KCNA1-I177N,KCNA1-I177R,KCNB1-I199F,KCNQ2-V103D	S1
753	KCNQ1	V133I	VUS	-	0.9	0	0	0.991	0.83	-0.89	2.015	NA	-4.11	3.856	0.97	0.91	0.951	0.46	0.778	NA	1.707	0.964	0.936	0.967	0.767	0.951	0.998	1	0.616	0.472	-5.6	0.333	0.447	3.97785e-06	0.716	KCNA1-I177N,KCNA1-I177R,KCNB1-I199F,KCNQ2-V103D	S1
754	KCNQ1	V141M	P/LP	long qt syndrome (lqts),atrial fibrillation,short qt syndrome type 2,atrial fibrillation|short qt syndrome type 2|long qt syndrome|not provided|cardiovascular phenotype	0.6	0	0	1	0.991	-2.7	2.015	NA	-4.61	3.909	1.056	0.949	0.947	0.628	0.906	NA	2.33	0.98	0.903	0.988	0.981	0.983	0.999	1	0.797	0.68	-6.519	0.832	0.873	NA	0.835	KCNC1-C208Y,KCNQ5-V145G	S1
755	KCNQ1	V162M	VUS	-	0.5	0.002	0.006	0.999	0.976	-1.76	2.05	NA	-5.25	3.277	1.007	0.945	0.858	0.709	0.808	NA	2.18	0.98	0.944	0.777	0.894	0.985	0.998	0.375	0.324	0.268	-6.519	0.429	0.189	1.60313e-05	0.789	KCNQ2-V132M	S2
756	KCNQ1	V162L	VUS	-	0.5	0.082	0.103	0.955	0.807	-1.63	1.175	NA	-5.1	3.053	0.828	0.909	0.885	0.356	0.729	NA	1.418	0.972	0.698	0.873	0.867	0.961	0.99	0.375	0.301	0.187	-3.973	0.294	0.157	NA	0.758	KCNQ2-V132M	S2
757	KCNQ1	V164A	VUS	-	0.8	0	0.002	0.888	0.838	-3.69	2.335	NA	-4.73	3.883	1.082	0.943	0.887	0.825	0.91	NA	2.542	0.993	0.757	0.998	0.977	0.79	0.998	0.996	0.876	0.793	-4.099	0.425	0.797	NA	0.806	KCNQ2-I134N	S2
758	KCNQ1	V165L	VUS	-	0.6	0.015	0.03	0.424	0.568	-2.09	1.42	NA	-4.08	3.539	0.942	0.875	0.569	0.515	0.703	NA	1.207	0.963	0.525	0.914	0.907	0.948	0.996	0.894	0.509	0.282	-3.973	0.201	0.152	NA	0.769	NA	S2
759	KCNQ1	V165A	VUS	-	0.6	0	0.001	0.798	0.618	-3.24	0.715	NA	-4.46	3.45	0.587	0.83	0.589	0.438	0.774	NA	1.369	0.97	0.564	0.896	0.945	0.842	0.997	0.425	0.701	0.545	-4.099	0.32	0.164	NA	0.782	NA	S2
760	KCNQ1	V165M	VUS	-	0.6	0.014	0.019	0.981	0.934	-2.13	2.61	NA	-4.37	3.783	1.06	0.931	0.839	0.731	0.897	NA	1.632	0.981	0.562	0.84	0.941	0.954	0.998	0.894	0.565	0.455	-6.519	0.365	0.177	1.20159e-05	0.797	NA	S2
761	KCNQ1	V172M	Common neutral	-	0.6	0.054	0.14	0.799	0.195	-1	0.915	NA	-5.21	2.072	0.884	0.858	0.818	0.306	0.71	NA	0.589	0.95	0.585	0.12	0.807	0.835	0.995	0.512	0.225	0.146	-6.519	0.252	0.136	5.20913e-05	0.633	NA	S2/S3_linker
762	KCNQ1	V172L	VUS	-	0.6	0.158	0.31	0.025	0.024	-0.79	-0.405	NA	-4.89	1.746	0.446	0.765	0.361	0.207	0.596	NA	0.383	0.907	0.552	0.58	0.674	0.871	0.972	0.512	0.263	0.105	-3.973	0.148	0.135	NA	0.599	NA	S2/S3_linker
763	KCNQ1	V173D	P/LP	long,congenital long qt syndrome (rws),congenital long qt syndrome|recurrent spontaneous abortion	0.8	0	0.001	1	0.993	-5.89	3.325	NA	-5.15	4.035	1.091	0.97	0.989	0.944	0.968	NA	1.502	0.994	0.985	0.994	0.98	0.979	0.984	0.982	0.97	0.933	-4.722	0.606	0.996	NA	0.781	NA	S2/S3_linker
764	KCNQ1	V185L	VUS	-	0	0.16	0.589	0.723	0.325	-0.97	0.51	NA	-4.52	2.706	0.702	0.794	0.799	0.157	0.633	NA	0.46	0.942	0.667	0.926	0.73	0.957	0.996	1	0.403	0.298	-3.973	0.285	0.456	NA	0.739	NA	S2/S3_linker
765	KCNQ1	V185M	VUS	-	0	0.104	0.158	0.931	0.539	-0.09	1.4	NA	-4.47	3.4	0.827	0.839	0.783	0.165	0.699	NA	0.466	0.959	0.718	0.843	0.661	0.97	0.998	1	0.242	0.201	-6.519	0.187	0.351	1.20157e-05	0.77	NA	S2/S3_linker
766	KCNQ1	V185X	VUS	-	0	NA	NA	NA	NA	NA	NA	NA	NA	NA	NA	NA	NA	NA	NA	NA	NA	NA	NA	NA	NA	NA	NA	NA	NA	NA	NA	NA	NA	NA	NA	NA	S2/S3_linker
767	KCNQ1	V205M	P/LP	long qt syndrome 1 (lqt1),long qt syndrome (lqts),congenital long qt syndrome (rws),long qt syndrome 1|long qt syndrome|not provided|congenital long qt syndrome|cardiovascular phenotype	0.6	0	0.002	1	0.998	-2.53	2.52	NA	-5.22	3.991	1.096	0.965	0.913	0.803	0.942	NA	1.169	0.974	0.915	0.985	0.988	0.994	0.999	1	0.919	0.831	-6.519	0.844	0.959	7.98314e-06	0.906	KCNA1-A261T,KCNA2-A262V,KCNQ2-V175L	S3
768	KCNQ1	V207M	Common neutral	-	0.7	0.049	0.085	0.869	0.473	-1.96	1.505	NA	-5.04	3.38	0.903	0.905	0.03	0.796	0.733	NA	1.058	0.959	0.429	0.049	0.899	0.95	0.998	0.228	0.219	0.211	-6.519	0.278	0.119	0.000187637	0.751	NA	S3
769	KCNQ1	V212A	VUS	-	0.3	0.001	0.005	0.798	0.643	-3.82	1.315	NA	-4.88	3.928	1.068	0.931	0.877	0.743	0.852	NA	1.277	0.97	0.875	0.994	0.97	0.876	0.998	0.984	0.825	0.694	-4.099	0.463	0.958	NA	0.806	KCNQ2-V182M	S3
770	KCNQ1	V212F	VUS	-	0.3	0	0.001	0.999	0.984	-4.69	1.3	NA	-4.96	3.965	1.062	0.939	0.915	0.856	0.922	NA	1.355	0.977	0.757	0.997	0.983	0.948	0.996	1	0.945	0.828	-5.581	0.779	0.917	NA	0.776	KCNQ2-V182M	S3
771	KCNQ1	V215M	P/LP	long	0.6	0.213	0.145	0.991	0.756	-1.28	1.515	NA	-4.99	3.443	1.006	0.932	0.943	0.577	0.811	NA	1.16	0.967	0.776	0.874	0.82	0.973	0.998	1	0.349	0.178	-6.519	0.261	0.205	1.19853e-05	0.85	NA	S3
772	KCNQ1	V221M	VUS	-	0	0.067	0.057	0.901	0.804	-2.73	1.745	NA	-5.07	4.012	1.1	0.954	0.844	0.829	0.842	NA	1.165	0.972	0.84	0.987	0.962	0.967	0.999	1	0.607	0.415	-6.519	0.356	0.561	NA	0.767	NA	S3/S4_linker
773	KCNQ1	V241I	VUS	-	0.7	0.14	0.207	0.957	0.657	-0.78	1.34	NA	-4.42	2.954	0.982	0.904	0.726	0.41	0.695	NA	0.729	0.961	0.515	0.735	0.719	0.943	0.999	1	0.478	0.288	-5.6	0.29	0.443	1.2043e-05	0.751	KCNA1-L305F,KCNQ2-M211V	S4
774	KCNQ1	V241F	P/LP	long qt syndrome	0.7	0.002	0.01	0.982	0.891	-4.31	1.355	NA	-4.51	3.699	1.065	0.923	0.906	0.866	0.84	NA	1.194	0.992	0.967	0.996	0.962	0.955	0.994	1	0.909	0.677	-5.581	0.391	0.952	NA	0.841	KCNA1-L305F,KCNQ2-M211V	S4
775	KCNQ1	V254M	P/LP	long,long qt syndrome 1 (lqt1),long qt syndrome (lqts),congenital long qt syndrome (rws),long qt syndrome 1|congenital long qt syndrome|long qt syndrome|not provided|cardiovascular phenotype	0.7	0	0	1	0.996	-2.92	2.67	NA	-5.05	3.886	1.094	0.964	0.977	0.757	0.918	NA	1.164	0.98	0.968	0.997	0.988	0.986	0.999	0.999	0.897	0.754	-6.519	0.719	0.992	NA	0.861	KCNA2-T320I,KCNB1-T323I,KCNQ2-V224L,KCNQ4-V230E	S4/S5_linker
776	KCNQ1	V254L	P/LP	congenital long qt syndrome (rws),long qt syndrome 1 (lqt1),congenital long qt syndrome|cardiovascular phenotype	0.7	0.001	0	0.995	0.98	-2.92	2.245	NA	-4.42	3.859	1.075	0.935	0.972	0.68	0.907	NA	1.131	0.978	0.98	0.991	0.985	0.977	0.997	0.999	0.936	0.811	-3.973	0.553	0.996	NA	0.838	KCNA2-T320I,KCNB1-T323I,KCNQ2-V224L,KCNQ4-V230E	S4/S5_linker
777	KCNQ1	V280E	P/LP	long,long qt syndrome|congenital long qt syndrome|cardiac arrhythmia	0.8	0	0.001	1	0.998	-5.83	2.41	NA	-4.45	4.178	0.896	0.994	0.983	0.958	0.944	NA	1.51	0.993	0.994	0.997	0.987	0.985	0.991	0.634	0.971	0.952	-4.613	0.844	0.995	NA	0.855	KCNB1-V349F,KCNQ2-V250A,KCNQ2-V250G,KCNQ2-V250L	S5
778	KCNQ1	V280A	P/LP	long qt syndrome	0.8	0	0.004	0.994	0.963	-3.89	1.76	NA	-4.42	4.039	0.901	0.992	0.869	0.914	0.933	NA	1.282	0.989	0.958	0.991	0.985	0.983	0.997	0.634	0.938	0.846	-4.099	0.775	0.956	NA	0.859	KCNB1-V349F,KCNQ2-V250A,KCNQ2-V250G,KCNQ2-V250L	S5
779	KCNQ1	V288M	VUS	-	0.1	0.112	0.16	0.372	0.403	-1.76	1.295	NA	-4.38	2.888	0.76	0.856	0.773	0.652	0.685	0.432	0.73	0.946	0.665	0.891	0.876	0.956	0.996	0.074	0.212	0.153	-6.519	0.369	0.133	NA	0.78	NA	S5/S6_linker
780	KCNQ1	V294M	VUS	-	0.2	0.093	0.245	0.1	0.055	-0.49	1.04	NA	-4.95	2.239	0.391	0.827	0.313	0.388	0.604	0.512	0.703	0.895	0.427	0.116	0.69	0.945	0.995	0.005	0.052	0.057	-6.519	0.117	0.086	1.59847e-05	0.452	KCNB1-T359I,KCNQ2-D259G,KCNQ2-D259Y	S5/S6_linker
781	KCNQ1	V307X	P/LP	not provided|cardiovascular phenotype	0.6	NA	NA	NA	NA	NA	NA	NA	NA	NA	NA	NA	NA	NA	NA	NA	NA	NA	NA	NA	NA	NA	NA	NA	NA	NA	NA	NA	NA	NA	NA	KCNB1-T372I,KCNB1-T372N,KCNQ3-L311X	P-loop
782	KCNQ1	V307L	VUS	-	0.6	0.458	0.195	0.798	0.588	-2.92	1.585	NA	-4.84	3.553	1.04	0.935	0.963	0.77	0.863	0.814	1.138	0.985	0.951	0.99	0.976	0.913	0.992	1	0.828	0.661	-3.973	0.358	0.895	NA	0.615	KCNB1-T372I,KCNB1-T372N,KCNQ3-L311X	P-loop
783	KCNQ1	V307M	VUS	-	0.6	0.002	0.008	0.998	0.988	-2.92	2.125	NA	-4.97	4.437	1.038	0.944	0.924	0.901	0.814	0.55	1.169	0.987	0.939	0.991	0.979	0.964	0.999	1	0.865	0.838	-6.519	0.67	0.79	NA	0.664	KCNB1-T372I,KCNB1-T372N,KCNQ3-L311X	P-loop
784	KCNQ1	V307E	VUS	-	0.6	0.001	0.004	0.999	0.993	-5.84	3.6	NA	-5.03	4.411	1.077	0.975	0.97	0.967	0.955	0.744	1.511	0.998	0.977	0.993	0.989	0.938	0.991	1	0.978	0.972	-4.613	0.859	0.989	NA	0.629	KCNB1-T372I,KCNB1-T372N,KCNQ3-L311X	P-loop
785	KCNQ1	V310I	P/LP	long,congenital long qt syndrome (rws),long qt syndrome (lqts),cardiac arrhythmia,congenital long qt syndrome|not provided|long qt syndrome|cardiac arrhythmia	0.8	0.005	0.042	0.888	0.643	-0.6	0.285	NA	-4.82	3.67	1.022	0.904	0.904	0.558	0.781	0.812	1.009	0.962	0.846	0.907	0.646	0.96	0.999	1	0.577	0.49	-5.6	0.721	0.286	NA	0.707	KCNB1-M375V,KCND3-M365T,KCNQ2-L275V,KCNQ4-L281S	P-loop
786	KCNQ1	V319M	VUS	-	0.3	0.005	0.012	1	0.992	-2.72	3.62	NA	-4.82	3.546	1.085	0.965	0.883	0.759	0.846	0.555	1.128	0.976	0.519	0.995	0.99	0.861	0.999	0.453	0.912	0.839	-6.519	0.795	0.616	NA	0.741	KCNB1-Y384X,KCNQ2-Y284C,KCNQ2-Y284D,KCNQ2-Y284H	P-loop
787	KCNQ1	V324I	VUS	-	0.3	0.522	0.726	0.001	0.011	0.23	0.025	NA	-4.9	1.112	0.175	0.763	0.367	0.171	0.451	0.592	0.304	0.718	0.35	0.316	0.617	0.884	0.98	0.211	0.15	0.063	-5.6	0.048	0.061	NA	0.429	NA	S5/S6_linker
788	KCNQ1	V324L	VUS	-	0.3	0.432	0.792	0.004	0.019	0.04	-1.095	NA	-4.9	1.562	-0.044	0.678	0.349	0.124	0.544	0.646	0.368	0.833	0.447	0.442	0.635	0.951	0.982	0.211	0.257	0.087	-3.973	0.088	0.12	NA	0.517	NA	S5/S6_linker
789	KCNQ1	V324F	VUS	-	0.3	0.047	0.124	0.143	0.184	-2.01	0.905	NA	-4.97	1.981	0.574	0.861	0.68	0.442	0.687	0.727	0.797	0.961	0.643	0.781	0.882	0.966	0.995	0.211	0.425	0.215	-5.581	0.239	0.158	NA	0.515	NA	S5/S6_linker
790	KCNQ1	V416M	VUS	-	0	0.205	0.22	0.004	0.012	-0.32	2.135	NA	-5.7	2.033	0.831	0.924	0.298	0.432	0.496	0.18	0.723	0.959	0.348	0.707	0.362	0.849	0.986	0.021	0.08	0.072	-6.519	0.32	0.087	1.19437e-05	0.426	NA	C_term
791	KCNQ1	V417X	VUS	-	0.1	NA	NA	NA	NA	NA	NA	NA	NA	NA	NA	NA	NA	NA	NA	NA	NA	NA	NA	NA	NA	NA	NA	NA	NA	NA	NA	NA	NA	NA	NA	NA	C_term
792	KCNQ1	V417M	P/LP	long,long qt syndrome 1 (lqt1),cardiac arrhythmia	0.1	0.697	0.332	0	0	-0.25	-1.4	NA	-5.58	1.597	0.46	0.807	0.108	0.07	0.551	NA	0.37	0.888	0.215	0.187	0.308	0.67	0.243	0.003	0.032	0.04	-6.519	0.066	0.06	NA	0.3	NA	C_term
793	KCNQ1	V418I	Common neutral	-	0.1	0.36	0.564	0.057	0.032	-0.04	1.845	NA	-5.62	1.273	0.711	0.912	0.103	0.323	0.587	0.262	0.308	0.855	0.314	0.026	0.27	0.645	0.694	0.001	0.033	0.036	-5.6	0.111	0.082	9.57258e-05	0.387	NA	C_term
794	KCNQ1	V474L	VUS	-	0	0.433	0.304	0.002	0.012	-0.91	2.005	NA	-5.65	2.342	1.099	0.923	0.596	0.494	0.609	0.596	0.373	0.953	0.519	0.571	0.404	0.685	0.95	1	0.113	0.1	-3.973	0.137	0.174	NA	0.554	KCNQ2-K482X	C_term
795	KCNQ1	V516I	VUS	-	0.1	0.013	0.028	0.599	0.475	-0.68	2.02	NA	-6.34	3.388	1.06	0.976	0.884	0.864	0.796	0.657	0.835	0.975	0.616	0.927	0.797	0.835	0.999	1	0.254	0.28	-5.6	0.29	0.294	NA	0.672	NA	C_term
796	KCNQ1	V524G	P/LP	long	0.1	0	0	0.992	0.944	-6	2.995	NA	-7.27	4.573	0.951	0.993	0.98	0.931	0.941	0.872	1.344	0.998	0.849	0.994	0.992	0.858	0.997	1	0.906	0.787	-3.898	0.755	0.942	NA	0.777	NA	C_term
797	KCNQ1	V541I	VUS	-	0.3	0.001	0	0.995	0.93	-0.87	3.055	NA	-7.1	3.971	0.961	0.99	0.956	0.877	0.867	0.832	0.997	0.981	0.758	0.903	0.829	0.99	0.999	1	0.767	0.459	-5.6	0.664	0.814	2.71244e-05	0.725	KCNQ2-V567D	C_term
798	KCNQ1	V554X	VUS	-	0.1	NA	NA	NA	NA	NA	NA	NA	NA	NA	NA	NA	NA	NA	NA	NA	NA	NA	NA	NA	NA	NA	NA	NA	NA	NA	NA	NA	NA	NA	NA	NA	C_term
799	KCNQ1	V554L	VUS	-	0.1	0.111	0.183	0.885	0.771	-2.2	2.505	NA	-6.36	3.528	1.035	0.977	0.907	0.784	0.809	0.763	1.096	0.964	0.734	0.963	0.881	0.924	0.997	1	0.547	0.415	-3.973	0.398	0.942	NA	0.846	NA	C_term
800	KCNQ1	V554M	VUS	-	0.1	0.068	0.09	0.885	0.771	-1.97	2.505	NA	-6.41	3.581	1.034	0.978	0.865	0.793	0.774	0.569	1.107	0.964	0.738	0.963	0.861	0.963	0.999	1	0.509	0.393	-6.519	0.377	0.87	NA	0.865	NA	C_term
801	KCNQ1	V576I	Common neutral	-	0	0.344	0.297	0.003	0.005	-0.37	0.6	NA	-6.31	0.916	0.743	0.903	0.328	0.778	0.622	NA	0.305	0.871	0.227	0.02	0.677	0.596	0.711	1	0.026	0.021	-5.6	0.205	0.072	6.37476e-05	0.406	NA	C_term
802	KCNQ1	V595L	VUS	-	0.3	0.178	0.348	0.021	0.042	-0.51	1.82	NA	-7.16	1.726	1.355	0.963	0.723	0.9	0.627	0.771	0.373	0.889	0.485	0.034	0.711	0.848	0.916	1	0.191	0.121	-3.973	0.079	0.335	3.98429e-06	0.557	NA	C_term
803	KCNQ1	V595I	VUS	-	0.3	0.043	0.103	0.774	0.688	-0.11	1.89	NA	-7.1	2.328	1.178	0.979	0.716	0.921	0.641	0.688	0.627	0.915	0.447	0.835	0.683	0.773	0.993	1	0.123	0.111	-5.6	0.127	0.137	NA	0.473	NA	C_term
804	KCNQ1	V599L	VUS	-	0.3	0.085	0.148	0.002	0.013	-0.34	1.995	NA	-6.78	3.253	1.287	0.964	0.852	0.783	0.616	0.777	0.373	0.937	0.456	0.588	0.751	0.854	0.978	0.999	0.237	0.191	-3.973	0.137	0.468	NA	0.676	NA	C_term
805	KCNQ1	V648I	Common neutral	-	0.1	0.885	0.519	0.001	0	0	-0.805	NA	-5.53	-0.88	0.271	0.678	0.004	NA	0.335	NA	0.301	0.763	0.03	0.005	0.276	0.382	0.798	0.001	0.02	0.021	-5.6	NA	0.071	0.00145317	0.433	NA	C_term
806	KCNQ1	V667M	VUS	-	0	0.003	0.007	0.999	0.838	-0.27	0.805	NA	-6.04	3.517	1.144	0.959	0.263	0.645	0.5	NA	1.166	0.962	0.423	0.269	0.398	0.871	0.999	0.082	0.097	0.185	-6.519	NA	0.185	NA	0.748	NA	C_term
807	KCNQ1	W120X	P/LP	long qt syndrome	0.5	NA	NA	NA	NA	NA	NA	1	NA	8.582	NA	NA	NA	NA	NA	NA	NA	NA	0.691	NA	NA	NA	0.996	1	NA	NA	NA	NA	NA	NA	NA	KCNQ2-W91X,KCNV2-S256L,KCNV2-S256W	N_term
808	KCNQ1	W15C	VUS	-	0.4	0.087	0.145	0.085	0.016	-0.95	0.345	0.665	-5.56	2.206	0.45	0.871	0.239	0.975	0.397	0.182	1.752	0.919	0.168	0.191	0.365	0.583	0.953	1	0.156	0.122	-4.938	NA	0.212	NA	0.896	NA	N_term
809	KCNQ1	W158C	VUS	-	0.4	0.078	0.066	0.998	0.99	-7.95	2.355	NA	-4.91	4.457	0.981	0.933	0.952	0.721	0.805	NA	2.832	0.984	0.956	0.998	0.961	0.95	0.99	0.998	0.856	0.7	-4.938	0.603	0.602	NA	0.792	NA	S2
810	KCNQ1	W17X	P/LP	long qt syndrome	0.4	NA	NA	NA	NA	NA	NA	1	NA	6.287	NA	NA	NA	NA	NA	NA	NA	NA	0.425	NA	NA	NA	0.994	1	NA	NA	NA	NA	NA	NA	NA	NA	N_term
811	KCNQ1	W17G	VUS	-	0.4	0.266	0.022	0	0	-0.74	0.55	0.992	-5.56	2.219	0.46	0.876	0.227	0.988	0.412	0.275	1.832	0.943	0.23	0.066	0.379	0.315	0.906	1	0.134	0.07	-3.898	NA	0.068	NA	0.889	NA	N_term
812	KCNQ1	W176X	P/LP	not provided	0.4	NA	NA	NA	NA	NA	NA	NA	NA	8.315	NA	NA	NA	NA	NA	NA	NA	NA	0.92	NA	NA	NA	0.997	1	NA	NA	NA	NA	NA	NA	NA	KCNQ2-W146X	S2/S3_linker
813	KCNQ1	W176S	VUS	-	0.4	0	0	0.999	0.992	-12.91	2.505	NA	-8.51	4.322	0.772	0.996	0.97	0.897	0.906	NA	1.509	0.997	0.909	1	0.987	0.974	0.991	1	0.954	0.886	0	0.846	0.926	NA	0.741	KCNQ2-W146X	S2/S3_linker
814	KCNQ1	W188R	VUS	-	0.3	0.814	0.378	0.063	0.103	-3.09	-0.075	NA	-4.53	2.521	0.358	0.738	0.379	0.194	0.63	NA	0.878	0.838	0.555	0.395	0.911	0.739	0.889	0.343	0.738	0.384	-3.588	0.112	0.179	NA	0.743	KCNA1-P244H	S2/S3_linker
815	KCNQ1	W188X	P/LP	cardiovascular phenotype|long qt syndrome|not provided|long qt syndrome 1	0.3	NA	NA	NA	NA	NA	NA	NA	NA	7.972	NA	NA	NA	NA	NA	NA	NA	NA	0.905	NA	NA	NA	0.997	0.488	NA	NA	NA	NA	NA	NA	NA	KCNA1-P244H	S2/S3_linker
816	KCNQ1	W188C	VUS	-	0.3	0.23	0.184	0.082	0.169	-2.75	1.665	NA	-4.6	3	0.795	0.881	0.759	0.401	0.694	NA	0.698	0.98	0.761	0.953	0.927	0.936	0.952	1	0.462	0.286	-4.938	0.151	0.232	NA	0.709	KCNA1-P244H	S2/S3_linker
817	KCNQ1	W188S	VUS	-	0.3	0.477	0.42	0.168	0.304	-3.32	1.55	NA	-4.52	2.769	0.739	0.843	0.723	0.372	0.722	NA	1.203	0.955	0.669	0.953	0.928	0.914	0.963	0.488	0.644	0.479	0	0.186	0.181	4.00882e-06	0.688	KCNA1-P244H	S2/S3_linker
818	KCNQ1	W248X	P/LP	long qt syndrome	0.6	NA	NA	NA	NA	NA	NA	NA	NA	8.941	NA	NA	NA	NA	NA	NA	NA	NA	0.966	NA	NA	NA	0.997	1	NA	NA	NA	NA	NA	NA	NA	KCNQ2-W218R,KCNQ2-W218X	S4
819	KCNQ1	W248F	P/LP	jervell,jervell and lange-nielsen syndrome 1 (jlns1)	0.6	NA	NA	NA	NA	NA	NA	NA	NA	NA	NA	NA	NA	NA	NA	NA	NA	NA	NA	NA	NA	NA	NA	NA	NA	NA	NA	NA	NA	NA	NA	KCNQ2-W218R,KCNQ2-W218X	S4
820	KCNQ1	W248R	P/LP	long,congenital long qt syndrome (rws),long qt syndrome (lqts),congenital long qt syndrome|not provided|long qt syndrome	0.6	0	0	1	0.999	-13.61	2.46	NA	-4.39	4.183	1.068	0.936	0.993	0.865	0.887	NA	1.583	0.996	0.997	1	0.988	0.982	0.996	1	0.978	0.931	-3.588	0.873	1	NA	0.874	KCNQ2-W218R,KCNQ2-W218X	S4
821	KCNQ1	W304X	P/LP	cardiovascular phenotype	1	NA	NA	NA	NA	NA	NA	NA	NA	8.717	NA	NA	NA	NA	NA	NA	NA	NA	0.96	NA	NA	NA	0.996	1	NA	NA	NA	NA	NA	NA	NA	KCNB1-W369L,KCNB1-W369X,KCND3-W359L,KCNQ2-W269C,KCNQ2-W269L,KCNQ2-W269S,KCNQ2-W269X,KCNQ3-W308S,KCNQ4-W275C,KCNQ4-W275R,KCNQ4-W275S	P-loop
822	KCNQ1	W304L	P/LP	long qt syndrome	1	0	0	0.998	0.989	-12.65	4.11	NA	-4.52	4.377	1.078	0.969	0.982	0.953	0.922	0.826	1.583	0.994	0.92	1	0.991	0.995	0.988	1	0.987	0.968	-3.973	0.89	0.974	NA	0.833	KCNB1-W369L,KCNB1-W369X,KCND3-W359L,KCNQ2-W269C,KCNQ2-W269L,KCNQ2-W269S,KCNQ2-W269X,KCNQ3-W308S,KCNQ4-W275C,KCNQ4-W275R,KCNQ4-W275S	P-loop
823	KCNQ1	W304S	P/LP	not provided	1	0	0	1	0.999	-13.62	3.765	NA	-4.65	4.469	1.078	0.969	0.982	0.951	0.923	0.815	1.508	0.996	0.951	1	0.993	0.991	0.99	1	0.994	0.978	0	0.879	0.985	NA	0.823	KCNB1-W369L,KCNB1-W369X,KCND3-W359L,KCNQ2-W269C,KCNQ2-W269L,KCNQ2-W269S,KCNQ2-W269X,KCNQ3-W308S,KCNQ4-W275C,KCNQ4-W275R,KCNQ4-W275S	P-loop
824	KCNQ1	W304R	P/LP	long,long qt syndrome (lqts),congenital long qt syndrome (rws),congenital long qt syndrome|long qt syndrome	1	0	0	1	0.999	-13.62	4.11	NA	-4.66	4.441	1.084	0.966	0.993	0.964	0.927	0.917	1.583	0.997	0.995	1	0.993	0.983	0.994	0.724	0.977	0.942	-3.588	0.894	0.999	NA	0.858	KCNB1-W369L,KCNB1-W369X,KCND3-W359L,KCNQ2-W269C,KCNQ2-W269L,KCNQ2-W269S,KCNQ2-W269X,KCNQ3-W308S,KCNQ4-W275C,KCNQ4-W275R,KCNQ4-W275S	P-loop
825	KCNQ1	W304G	P/LP	long qt syndrome 1	1	0.01	0	1	0.999	-12.65	4.11	NA	-4.66	4.72	1.084	0.966	0.988	0.981	0.966	0.865	1.583	0.988	0.951	1	0.993	0.989	0.978	0.724	0.978	0.933	-3.898	0.894	0.976	NA	0.804	KCNB1-W369L,KCNB1-W369X,KCND3-W359L,KCNQ2-W269C,KCNQ2-W269L,KCNQ2-W269S,KCNQ2-W269X,KCNQ3-W308S,KCNQ4-W275C,KCNQ4-W275R,KCNQ4-W275S	P-loop
826	KCNQ1	W305X	P/LP	not provided,long qt syndrome|not provided|cardiovascular phenotype|congenital long qt syndrome|cardiac arrhythmia|atrial fibrillation, familial, 3;long qt syndrome 1;jervell and lange-nielsen syndrome 1;short qt syndrome type 2;beckwith-wiedemann syndrome	0.9	NA	NA	NA	NA	NA	NA	NA	NA	9.266	NA	NA	NA	NA	NA	NA	NA	NA	0.962	NA	NA	NA	0.996	1	NA	NA	NA	NA	NA	4.0122e-06	NA	KCNB1-W370R,KCNB1-W370X,KCNQ2-W270C,KCNQ2-W270X,KCNQ3-W309R,KCNQ3-W309S,KCNQ4-W276L,KCNQ4-W276R,KCNQ4-W276S	P-loop
827	KCNQ1	W305C	P/LP	long qt syndrome	0.9	0	0	1	0.992	-12.65	3.805	NA	-4.61	4.576	1.084	0.956	0.988	0.97	0.973	0.852	1.491	0.985	0.991	1	0.991	0.996	0.994	1	0.989	0.982	-4.938	0.858	0.999	NA	0.735	KCNB1-W370R,KCNB1-W370X,KCNQ2-W270C,KCNQ2-W270X,KCNQ3-W309R,KCNQ3-W309S,KCNQ4-W276L,KCNQ4-W276R,KCNQ4-W276S	P-loop
828	KCNQ1	W305S	P/LP	jervell,jervell and lange-nielsen syndrome 1|congenital long qt syndrome|not provided|cardiovascular phenotype|long qt syndrome	0.9	0	0	1	0.995	-13.62	4.15	NA	-4.6	4.579	1.085	0.966	0.995	0.961	0.949	0.949	1.509	0.996	0.997	1	0.992	0.99	0.989	1	0.995	0.987	0	0.879	0.995	4.01316e-06	0.728	KCNB1-W370R,KCNB1-W370X,KCNQ2-W270C,KCNQ2-W270X,KCNQ3-W309R,KCNQ3-W309S,KCNQ4-W276L,KCNQ4-W276R,KCNQ4-W276S	P-loop
829	KCNQ1	W305R	P/LP	long qt syndrome	0.9	0	0	1	1	-13.62	4.15	NA	-4.63	4.417	1.089	0.964	0.996	0.959	0.939	0.983	1.584	0.995	0.998	1	0.992	0.98	0.995	1	0.993	0.982	-3.588	0.861	1	NA	0.78	KCNB1-W370R,KCNB1-W370X,KCNQ2-W270C,KCNQ2-W270X,KCNQ3-W309R,KCNQ3-W309S,KCNQ4-W276L,KCNQ4-W276R,KCNQ4-W276S	P-loop
830	KCNQ1	W323X	P/LP	long qt syndrome 1,not provided	0.2	NA	NA	NA	NA	NA	NA	NA	NA	8.458	NA	NA	NA	NA	NA	NA	NA	NA	0.964	NA	NA	NA	0.998	1	NA	NA	NA	NA	NA	NA	NA	NA	S5/S6_linker
831	KCNQ1	W379G	VUS	-	0.1	0.001	0	1	0.997	-12.51	2.92	NA	-6.13	4.001	1.041	0.984	0.988	0.963	0.895	0.849	1.54	0.984	0.969	1	0.967	0.97	0.966	0.999	0.922	0.775	-3.898	0.896	0.997	NA	0.829	KCNQ2-W344R	C_term
832	KCNQ1	W392X	P/LP	not provided,long qt syndrome|not provided|jervell and lange-nielsen syndrome	0.4	NA	NA	NA	NA	NA	NA	NA	NA	8.627	NA	NA	NA	NA	NA	NA	NA	NA	0.958	NA	NA	NA	0.993	0.914	NA	NA	NA	NA	NA	NA	NA	KCNQ2-W360C,KCNQ2-W360G,KCNQ2-W360X	C_term
833	KCNQ1	W392R	P/LP	long,congenital long qt syndrome (rws),congenital long qt syndrome|not provided	0.4	0	0	1	0.995	-12.22	2.85	NA	-6	4.093	1.062	0.981	0.988	0.866	0.885	0.86	1.542	0.994	0.782	1	0.95	0.765	0.993	0.999	0.925	0.769	-3.588	0.409	0.998	NA	0.707	KCNQ2-W360C,KCNQ2-W360G,KCNQ2-W360X	C_term
834	KCNQ1	Y111C	P/LP	congenital long qt syndrome|not provided|cardiovascular phenotype|long qt syndrome	0.9	0	0.001	1	0.997	-6.82	1.975	1	-6.47	4.439	0.896	0.996	0.982	0.863	0.95	NA	2.533	0.993	0.958	0.992	0.944	0.994	0.997	1	0.969	0.813	-4.938	0.889	0.954	8.94079e-06	0.911	KCNV2-W247X	N_term
835	KCNQ1	Y111S	P/LP	long qt syndrome	0.9	0.001	0.006	1	0.984	-6.91	1.975	1	-6.47	4.379	0.898	0.996	0.944	0.852	0.917	NA	2.613	0.988	0.934	0.995	0.88	0.988	0.99	1	0.98	0.891	0	0.879	0.972	NA	0.889	KCNV2-W247X	N_term
836	KCNQ1	Y125N	P/LP	long qt syndrome (lqts),long qt syndrome	0.6	0.012	0	0.989	0.889	-6.92	1.935	1	-4.41	4.553	1.034	0.932	0.902	0.904	0.919	NA	2.805	0.996	0.914	0.989	0.901	0.975	0.989	1	0.962	0.923	-5.402	0.879	0.994	NA	0.867	KCNQ2-Y95X	S1
837	KCNQ1	Y125D	P/LP	not provided	0.6	0.001	0	0.999	0.987	-7.69	1.935	1	-4.42	4.446	1.051	0.939	0.918	0.903	0.92	NA	2.87	0.992	0.855	0.994	0.864	0.922	0.989	1	0.968	0.947	-4.722	0.896	0.998	NA	0.861	KCNQ2-Y95X	S1
838	KCNQ1	Y125X	P/LP	not provided	0.6	NA	NA	NA	NA	NA	NA	1	NA	7.465	NA	NA	NA	NA	NA	NA	NA	NA	0.745	NA	NA	NA	0.994	1	NA	NA	NA	NA	NA	NA	NA	KCNQ2-Y95X	S1
839	KCNQ1	Y125C	P/LP	not provided	0.6	0	0.001	1	0.993	-7.01	1.935	1	-4.42	4.623	1.051	0.939	0.905	0.837	0.92	NA	2.533	0.996	0.881	0.997	0.913	0.972	0.998	1	0.954	0.889	-4.938	0.893	0.983	NA	0.868	KCNQ2-Y95X	S1
840	KCNQ1	Y171X	P/LP	cardiovascular phenotype|long qt syndrome|long qt syndrome 1|cardiac arrhythmia,long qt syndrome|atrial fibrillation, familial, 3;long qt syndrome 1;jervell and lange-nielsen syndrome 1;beckwith-wiedemann syndrome;short qt syndrome type 2|cardiovascular phenotype	0.7	NA	NA	NA	NA	NA	NA	NA	NA	6.064	NA	NA	NA	NA	NA	NA	NA	NA	0.877	NA	NA	NA	0.993	0.224	NA	NA	NA	NA	NA	8.01667e-06	NA	KCNV2-Y317X	S2/S3_linker
841	KCNQ1	Y171H	VUS	-	0.7	0	0	1	0.999	-4.44	4.015	NA	-4.72	3.992	1.092	0.965	0.921	0.711	0.945	NA	2.605	0.986	0.957	0.998	0.994	0.978	0.998	0.997	0.957	0.845	-4.781	0.832	0.998	NA	0.831	KCNV2-Y317X	S2/S3_linker
842	KCNQ1	Y184D	P/LP	not provided	0.3	0	0	1	1	-9.22	3.005	NA	-4.59	4.281	1.085	0.945	0.99	0.911	0.945	NA	1.569	0.971	0.93	1	0.992	0.98	0.993	1	0.981	0.944	-4.722	0.892	0.995	NA	0.824	KCNQ2-Y154C,KCNQ2-Y154D,KCNQ4-Y160X	S2/S3_linker
843	KCNQ1	Y184S	P/LP	long,congenital long qt syndrome (rws),long qt syndrome 1 (lqt1),congenital long qt syndrome|long qt syndrome 1|cardiovascular phenotype	0.3	0	0	1	1	-8.3	2.655	NA	-4.46	4.245	1.048	0.923	0.992	0.835	0.948	NA	1.365	0.972	0.997	0.999	0.989	0.988	0.992	0.989	0.975	0.912	0	0.893	0.995	NA	0.791	KCNQ2-Y154C,KCNQ2-Y154D,KCNQ4-Y160X	S2/S3_linker
844	KCNQ1	Y184H	P/LP	congenital long qt syndrome|not provided|long qt syndrome	0.3	0	0	1	1	-4.61	3.005	NA	-4.61	4.243	1.091	0.949	0.989	0.766	0.944	NA	1.334	0.954	0.96	0.999	0.99	0.99	0.998	1	0.942	0.815	-4.781	0.893	0.998	NA	0.831	KCNQ2-Y154C,KCNQ2-Y154D,KCNQ4-Y160X	S2/S3_linker
845	KCNQ1	Y267F	VUS	-	0.7	0	0	0.951	0.894	-3.89	0.725	NA	-4.87	3.94	1.006	0.912	0.901	0.758	0.852	NA	1.116	0.976	0.768	0.996	0.965	0.999	0.983	0.658	0.932	0.875	-5.581	0.595	0.644	NA	0.829	KCNQ2-Y237C,KCNQ3-Y266C	S5
846	KCNQ1	Y278X	P/LP	long qt syndrome	0.5	NA	NA	NA	NA	NA	NA	NA	NA	7.991	NA	NA	NA	NA	NA	NA	NA	NA	0.905	NA	NA	NA	0.994	0.532	NA	NA	NA	NA	NA	NA	NA	KCNA1-S342I,KCNB1-S347I,KCNB1-S347R,KCNQ2-F248S	S5
847	KCNQ1	Y278H	P/LP	long,congenital long qt syndrome (rws)	0.5	0	0	0.999	0.992	-4.74	2.24	NA	-4.92	4.149	1.085	0.952	0.977	0.868	0.94	NA	1.341	0.978	0.886	0.999	0.984	0.969	0.998	0.731	0.989	0.948	-4.781	0.858	0.992	NA	0.877	KCNA1-S342I,KCNB1-S347I,KCNB1-S347R,KCNQ2-F248S	S5
848	KCNQ1	Y281X	P/LP	not provided|long qt syndrome	0.9	NA	NA	NA	NA	NA	NA	NA	NA	7.612	NA	NA	NA	NA	NA	NA	NA	NA	0.913	NA	NA	NA	0.994	0.011	NA	NA	NA	NA	NA	NA	NA	KCNQ2-Y251X	S5
849	KCNQ1	Y281C	P/LP	long,congenital long qt syndrome (rws)	0.9	0	0	0.999	0.982	-8.75	3.655	NA	-4.65	4.324	1.091	0.96	0.992	0.962	0.981	0.893	1.316	0.993	0.997	1	0.992	0.998	0.998	1	0.967	0.929	-4.938	0.84	0.973	NA	0.878	KCNQ2-Y251X	S5
850	KCNQ1	Y315F	P/LP	congenital long qt syndrome (rws),long qt syndrome (lqts),congenital long qt syndrome|long qt syndrome	1	0.002	0.017	1	0.993	-3.73	2.47	NA	-5	3.78	1.082	0.951	0.991	0.926	0.956	0.936	1.083	0.981	0.915	0.995	0.988	0.987	0.988	0.996	0.783	0.635	-5.581	0.894	0.739	NA	0.82	KCNA2-Y377C,KCNQ2-Y280C,KCNQ2-Y280H,KCNQ4-Y286S	P-loop
851	KCNQ1	Y315C	P/LP	long,long qt syndrome (lqts),congenital long qt syndrome (rws),long qt syndrome 1 (lqt1),congenital long qt syndrome|not provided|long qt syndrome 1|cardiovascular phenotype|long qt syndrome	1	0	0	1	1	-8.42	3.75	NA	-5.36	4.062	1.071	0.978	0.994	0.976	0.979	0.945	1.314	0.987	0.994	0.999	0.994	0.995	0.998	0.996	0.971	0.936	-4.938	0.894	0.994	NA	0.867	KCNA2-Y377C,KCNQ2-Y280C,KCNQ2-Y280H,KCNQ4-Y286S	P-loop
852	KCNQ1	Y315H	P/LP	long qt syndrome (lqts),not provided|long qt syndrome	1	0	0	1	0.998	-4.7	3.55	NA	-5.35	3.969	1.096	0.974	0.991	0.975	0.957	0.933	1.34	0.98	0.975	0.999	0.994	0.992	0.998	0.114	0.924	0.8	-4.781	0.864	0.998	NA	0.865	KCNA2-Y377C,KCNQ2-Y280C,KCNQ2-Y280H,KCNQ4-Y286S	P-loop
853	KCNQ1	Y315S	P/LP	long,long qt syndrome (lqts),congenital long qt syndrome (rws),congenital long qt syndrome|long qt syndrome|cardiovascular phenotype|not provided	1	0	0.001	1	1	-8.36	4.1	NA	-5.36	3.972	1.056	0.981	0.993	0.977	0.976	0.928	1.404	0.981	0.979	1	0.992	0.989	0.991	0.996	0.983	0.949	0	0.891	0.988	NA	0.831	KCNA2-Y377C,KCNQ2-Y280C,KCNQ2-Y280H,KCNQ4-Y286S	P-loop
854	KCNQ1	Y315N	P/LP	long qt syndrome (lqts),long qt syndrome	1	0	0	1	1	-8.39	4.1	NA	-5.36	4	1.08	0.979	0.982	0.985	0.908	0.832	1.516	0.985	0.996	0.999	0.994	0.995	0.99	0.114	0.975	0.913	-5.402	0.895	0.99	NA	0.862	KCNA2-Y377C,KCNQ2-Y280C,KCNQ2-Y280H,KCNQ4-Y286S	P-loop
855	KCNQ1	Y382C	VUS	-	0	0	0.002	0.998	0.887	-7.46	2.395	NA	-6.15	3.623	1.061	0.98	0.892	0.81	0.811	0.39	0.581	0.99	0.807	0.998	0.92	0.958	0.997	0.999	0.905	0.724	-4.938	0.342	0.583	NA	0.811	KCNQ2-Y347X	C_term
856	KCNQ1	Y461X	P/LP	not provided|cardiovascular phenotype|long qt syndrome	0.3	NA	NA	NA	NA	NA	NA	NA	NA	6.855	NA	NA	NA	NA	NA	NA	NA	NA	0.795	NA	NA	NA	0.991	0.056	NA	NA	NA	NA	NA	8.02968e-06	NA	NA	C_term
857	KCNQ1	Y51C	VUS	-	0	0	0.157	0.976	0.621	-2.15	1.525	0.688	-5.68	3.362	0.855	0.958	0.493	0.984	0.825	0.405	1.691	0.971	0.238	0.837	0.555	0.647	0.987	1	0.268	0.295	-4.938	NA	0.25	NA	0.912	NA	N_term
858	KCNQ1	Y51X	P/LP	long qt syndrome|not provided|cardiac arrhythmia|cardiovascular phenotype|congenital long qt syndrome,long qt syndrome|cardiac arrhythmia	0	NA	NA	NA	NA	NA	NA	1	NA	5.463	NA	NA	NA	NA	NA	NA	NA	NA	0.509	NA	NA	NA	0.996	1	NA	NA	NA	NA	NA	NA	NA	NA	N_term
859	KCNQ1	Y522S	P/LP	congenital long qt syndrome|not provided|cardiovascular phenotype	0.1	0	0.002	0.771	0.574	-7.76	2.63	NA	-6.79	3.96	1.011	0.988	0.978	0.906	0.919	0.868	1.404	0.995	0.983	0.997	0.986	0.972	0.992	1	0.945	0.934	0	0.793	0.996	NA	0.83	KCNQ2-F548L	C_term
860	KCNQ1	Y536X	P/LP	not provided|long qt syndrome	0.3	NA	NA	NA	NA	NA	NA	NA	NA	6.091	NA	NA	NA	NA	NA	NA	NA	NA	0.982	NA	NA	NA	0.995	0.426	NA	NA	NA	NA	NA	NA	NA	KCNQ2-Y562N,KCNQ2-Y562X	C_term
861	KCNQ1	Y545F	VUS	-	0.3	0.003	0	0.996	0.967	-3.49	3.055	NA	-7.41	3.951	0.964	0.992	0.955	0.886	0.939	0.831	1.085	0.983	0.723	0.977	0.989	0.999	0.988	1	0.794	0.667	-5.581	0.896	0.945	NA	0.836	NA	C_term
