# Supplementary material for: Predicting the Damaging Potential of Uncharacterized KCNQ1 and KCNE1 Variants
Source: Int J Mol Sci. 2025 Jul 8;26(14):6561. doi: 10.3390/ijms26146561 (PMC12294243; doi:10.3390/ijms26146561)
Supplement: Supplementary file 1 [file ijms-26-06561-s001.zip › ijms-3705358_SupplementaryTable1.xlsx]

## Sheet: SupplementaryTable1_upd
	mut	Clinvar_VariationID	ClinVar_Name	Var	ClinVar_Condition	ClinVar_ReviewStatus	Clinvar_NumberSubmitters	Gene	Substitution.x	case	Cs	SIFT	SIFT4G	PPH_HDIV	PPH_HVAR	PROVEAN	MutationAssessor	MutationTaster	FATHMM	CADD	MetaSVM	MetaLR	MetaRNN	MCap	REVEL	MutPred	MPC	MVP	VEST4	ClinPred	DEOGEN2	LISTS2	DANN	GenoCanyon	VARITYR	VARITYER	ESM1b	EVE	AlphaMissense	Gnomad	PrimateAI
1	KCNA1-A12P	3020459	NM_000217.3KCNA1 c.34G>C	p.Ala12Pro	Episodic ataxia type 1	criteria provided, single submitter	1	KCNA1	A12P	VUS	0	0.062	0.265	0	0.002	-0.25	1.935	0.918	-4.01	2.472	0.148	0.738	0.174	0.131	0.329	0.268	1.828	0.883	0.179	0.348	0.334	0.947	0.987	1	0.17	0.261	-12.379	NA	0.099	NA	0.591
2	KCNA1-A12V	1404392	NM_000217.3KCNA1 c.35C>T	p.Ala12Val	Episodic ataxia type 1	criteria provided, single submitter	1	KCNA1	A12V	VUS	0	0.286	0.338	0	0.002	-0.35	1.39	0.987	-3.94	2.497	0.26	0.725	0.169	0.104	0.275	0.234	1.154	0.871	0.137	0.845	0.285	0.914	0.984	1	0.249	0.283	0	NA	0.087	NA	0.577
3	KCNA1-A14S	2854855	NM_000217.3KCNA1 c.40G>T	p.Ala14Ser	Episodic ataxia type 1	criteria provided, single submitter	1	KCNA1	A14S	VUS	0	0.185	0.625	0.002	0.004	-0.37	1.95	0.996	-3.95	2.22	-0.072	0.767	0.18	0.131	0.187	0.249	1.072	0.835	0.121	0.128	0.312	0.791	0.957	1	0.067	0.118	-11.881	NA	0.09	8.13e-06	0.54
4	KCNA1-A15S	961458	NM_000217.3KCNA1 c.43G>T	p.Ala15Ser	Episodic ataxia type 1|Inborn genetic diseases	criteria provided, multiple submitters, no conflicts	4	KCNA1	A15S	VUS	0	0.615	0.792	0.001	0.005	-0.34	1.245	1	-3.91	1.273	-0.374	0.619	0.068	0.102	0.243	NA	1.121	0.733	0.152	0.033	0.295	0.842	0.829	1	0.053	0.074	-11.881	NA	0.074	3.25e-05	0.443
5	KCNA1-A15T	1721131	NM_000217.3KCNA1 c.43G>A	p.Ala15Thr	Episodic ataxia type 1	criteria provided, single submitter	1	KCNA1	A15T	VUS	0	0.592	0.646	0.002	0.001	-0.33	1.245	0.999	-3.92	1.553	-0.387	0.614	0.076	0.082	0.204	0.228	1.155	0.745	0.086	0.035	0.294	0.476	0.95	1	0.054	0.082	-10.634	NA	0.071	NA	0.466
6	KCNA1-A15V	1990086	NM_000217.3KCNA1 c.44C>T	p.Ala15Val	Episodic ataxia type 1	criteria provided, single submitter	1	KCNA1	A15V	VUS	0	0.631	0.416	0	0	-0.26	0.07	0.999	-3.9	2.039	-0.385	0.551	0.056	0.098	0.238	0.211	1.152	0.804	0.128	0.083	0.295	0.734	0.953	1	0.082	0.098	0	NA	0.064	NA	0.491
7	KCNA1-A166P	447611	NM_000217.3KCNA1 c.496G>C	p.Ala166Pro	Episodic ataxia type 1|not specified	criteria provided, multiple submitters, no conflicts	2	KCNA1	A166P	VUS	0.2	0.001	0.015	1	0.993	-4.56	3.86	1	-0.38	4.292	0.371	0.574	0.904	0.281	0.723	0.517	2.635	0.909	0.933	0.998	0.933	0.993	0.997	1	0.986	0.961	-12.379	0.984	0.998	NA	0.798
8	KCNA1-A166T	1377571	NM_000217.3KCNA1 c.496G>A	p.Ala166Thr	Episodic ataxia type 1	criteria provided, single submitter	1	KCNA1	A166T	VUS	0.2	0	0.001	0.999	0.969	-3.64	4.41	1	-0.35	4.274	0.584	0.628	0.894	0.277	0.574	0.369	2.334	0.908	0.904	0.999	0.927	0.995	0.999	1	0.916	0.872	-10.634	0.965	0.998	NA	0.755
9	KCNA1-A170T	872570	NM_000217.3KCNA1 c.508G>A	p.Ala170Thr	not provided	criteria provided, single submitter	1	KCNA1	A170T	VUS	0.4	0	0.073	0.995	0.776	-3.64	3.26	1	-0.52	4.206	0.203	0.518	0.88	0.164	0.696	0.457	2.337	0.881	0.807	0.998	0.971	0.97	0.999	1	0.911	0.933	-10.634	0.475	0.981	NA	0.875
10	KCNA1-A242P	13489	NM_000217.3KCNA1 c.724G>C	p.Ala242Pro	Myokymia 1|not provided	criteria provided, single submitter	2	KCNA1	A242P	P/LP	0.4	0.002	0.013	0.984	0.955	-4.39	3.145	1	-5.45	3.685	1.072	0.977	0.975	0.811	0.957	0.801	2.565	0.99	0.945	0.974	0.978	0.959	0.995	1	0.959	0.959	-12.379	0.916	0.992	NA	0.863
11	KCNA1-A242S	1929429	NM_000217.3KCNA1 c.724G>T	p.Ala242Ser	Episodic ataxia type 1	criteria provided, single submitter	1	KCNA1	A242S	VUS	0.4	0.281	0.497	0.004	0.177	-2.15	0.5	1	-5.32	2.099	0.671	0.872	0.49	0.044	0.455	0.687	1.152	0.907	0.356	0.812	0.819	0.804	0.962	1	0.321	0.365	-11.881	0.089	0.146	NA	0.802
12	KCNA1-A261T	1879222	NM_000217.3KCNA1 c.781G>A	p.Ala261Thr	not provided	criteria provided, single submitter	1	KCNA1	A261T	P/LP	0.6	0.001	0.023	0.991	0.964	-3.2	2.6	1	-5.07	4.22	1.089	0.973	0.942	0.623	0.938	0.688	2.128	0.988	0.92	0.992	0.965	0.972	0.999	1	0.826	0.863	-10.634	0.504	0.985	NA	0.904
13	KCNA1-A28G	3359894	NM_000217.3KCNA1 c.83C>G	p.Ala28Gly	not provided	criteria provided, single submitter	1	KCNA1	A28G	VUS	0.1	0.365	0.376	0	0	-0.21	0	1	-3.99	0.878	-0.119	0.712	0.098	0.054	0.279	0.314	1.161	0.795	0.109	0.09	0.323	0.569	0.96	1	0.133	0.15	-12.685	NA	0.071	NA	0.326
14	KCNA1-A349E	1416306	NM_000217.3KCNA1 c.1046C>A	p.Ala349Glu	Episodic ataxia type 1	criteria provided, single submitter	1	KCNA1	A349E	VUS	0.2	0.027	0.365	0.061	0.094	-4.44	1.01	1	-4.35	2.71	0.652	0.86	0.537	0.164	0.685	0.416	2.452	0.965	0.624	0.988	0.927	0.928	0.979	1	0.845	0.867	-11.897	0.34	0.719	NA	0.867
15	KCNA1-A352P	374743	NM_000217.3KCNA1 c.1054G>C	p.Ala352Pro	not provided	criteria provided, single submitter	1	KCNA1	A352P	VUS	0	1	1	0	0	2.82	-2.17	0.592	-4.27	1.991	-0.142	0.59	0.088	0.017	0.301	0.435	1.456	0.822	0.12	0.101	0.575	0.837	0.412	0.999	0.258	0.34	-12.379	0.045	0.071	NA	0.682
16	KCNA1-A395S	431378	NM_000217.3KCNA1 c.1183G>T	p.Ala395Ser	Episodic ataxia type 1|not provided	criteria provided, conflicting classifications	2	KCNA1	A395S	P/LP	0.4	0.084	0.217	0.52	0.708	-2.66	0.92	1	-4.91	3.457	1.02	0.921	0.679	0.251	0.692	0.472	2.284	0.99	0.637	0.972	0.892	0.959	0.993	1	0.569	0.418	-11.881	0.227	0.527	NA	0.903
17	KCNA1-A401T	1475172	NM_000217.3KCNA1 c.1201G>A	p.Ala401Thr	Episodic ataxia type 1	criteria provided, conflicting classifications	2	KCNA1	A401T	VUS	1	0	0.001	1	0.996	-3.28	2.98	1	-5.16	4.268	1.087	0.974	0.936	0.609	0.912	0.656	2.338	0.994	0.936	0.994	0.975	0.961	0.999	1	0.861	0.827	-10.634	0.472	0.996	NA	0.881
18	KCNA1-A401V	208748	NM_000217.3KCNA1 c.1202C>T	p.Ala401Val	Inborn genetic diseases|not provided	criteria provided, multiple submitters, no conflicts	2	KCNA1	A401V	P/LP	1	0	0.001	1	0.997	-3.48	3.48	1	-5.19	3.978	1.083	0.975	0.943	0.659	0.955	0.693	2.368	0.997	0.942	0.995	0.98	0.845	0.999	1	0.873	0.868	0	0.775	0.998	NA	0.89
19	KCNA1-A436P	2121906	NM_000217.3KCNA1 c.1306G>C	p.Ala436Pro	Episodic ataxia type 1	criteria provided, single submitter	1	KCNA1	A436P	VUS	0	1	0.707	0	0.001	2.45	-1.025	1	-3.97	2.178	-0.013	0.655	0.149	0.033	0.426	0.363	1.459	0.882	0.137	0.349	0.283	0.681	0.463	1	0.286	0.456	-12.379	NA	0.063	NA	0.762
20	KCNA1-A466D	642349	NM_000217.3KCNA1 c.1397C>A	p.Ala466Asp	Episodic ataxia type 1|not provided	criteria provided, multiple submitters, no conflicts	2	KCNA1	A466D	VUS	0	0.538	0.63	0	0	-0.1	-1.5	0.627	-3.98	1.846	-0.188	0.53	0.1	0.037	0.301	0.363	1.648	0.829	0.079	0.24	0.283	0.684	0.847	0.958	0.182	0.239	-12.237	NA	0.092	3.98e-06	0.483
21	KCNA1-A481V	1052029	NM_000217.3KCNA1 c.1442C>T	p.Ala481Val	Episodic ataxia type 1	criteria provided, single submitter	1	KCNA1	A481V	VUS	0	0.281	0.289	0.167	0.097	-0.28	1.845	1	-3.98	1.979	0.538	0.827	0.237	0.042	0.384	0.374	1.153	0.931	0.076	0.262	0.369	0.844	0.985	1	0.162	0.089	0	NA	0.082	3.98e-06	0.46
22	KCNA1-C185R	2577733	NM_000217.3KCNA1 c.553T>C	p.Cys185Arg	not provided	criteria provided, single submitter	1	KCNA1	C185R	VUS	0.6	0	0	1	1	-11.33	4.35	1	-0.26	4.379	0.504	0.613	0.929	0.331	0.703	0.658	3.141	0.958	0.896	1	0.984	0.959	0.996	1	0.996	0.995	-13.099	0.995	1	NA	0.915
23	KCNA1-C243G	2071452	NM_000217.3KCNA1 c.727T>G	p.Cys243Gly	Episodic ataxia type 1	criteria provided, single submitter	1	KCNA1	C243G	VUS	0.7	0.002	0.008	0.779	0.741	-10.61	3.21	1	-4.27	4.102	1.102	0.958	0.977	0.729	0.955	NA	2.507	0.982	0.865	0.994	0.971	0.979	0.98	1	0.958	0.956	-12.685	0.913	0.904	1.99e-05	0.863
24	KCNA1-C243X	1328139	NM_000217.3KCNA1 c.729C>A	p.Cys243Ter	KCNA1-related disorder	criteria provided, single submitter	1	KCNA1	C243X	VUS	0.7	NA	NA	NA	NA	NA	NA	1	NA	7.157	NA	NA	NA	NA	NA	NA	NA	NA	0.845	NA	NA	NA	0.993	0.652	NA	NA	NA	NA	NA	NA	NA
25	KCNA1-C35R	2756445	NM_000217.3KCNA1 c.103T>C	p.Cys35Arg	Episodic ataxia type 1	criteria provided, single submitter	1	KCNA1	C35R	VUS	0.1	0.055	0.042	0.047	0.052	-5.92	2.66	1	-3.94	2.899	0.568	0.8	0.394	0.337	0.693	0.442	3.141	0.989	0.429	0.987	0.787	0.949	0.991	1	0.866	0.834	-13.099	0.137	0.698	NA	0.866
26	KCNA1-C478Y	3574896	NM_000217.3KCNA1 c.1433G>A	p.Cys478Tyr	Episodic ataxia type 1	criteria provided, single submitter	1	KCNA1	C478Y	Common neutral	0	0.08	0.659	0	0.001	-2.25	2.025	1	-4.01	2.541	0.599	0.86	0.367	0.068	0.654	0.624	1.819	0.917	0.444	0.725	0.526	0.929	0.982	1	0.422	0.785	-12.961	NA	0.102	7.96e-06	0.772
27	KCNA1-C485S	949579	NM_000217.3KCNA1 c.1453T>A	p.Cys485Ser	Episodic ataxia type 1	criteria provided, single submitter	1	KCNA1	C485S	VUS	0	0.122	0.296	0.259	0.084	-1.16	1.635	1	-3.93	2.44	0.472	0.767	0.679	0.162	0.645	0.754	1.496	0.904	0.598	0.538	0.369	0.908	0.877	1	0.363	0.249	-11.881	NA	0.133	NA	0.661
28	KCNA1-C485X	2189212	NM_000217.3KCNA1 c.1455C>T	p.Cys485=	Episodic ataxia type 1	criteria provided, single submitter	1	KCNA1	C485X	VUS	0	NA	NA	NA	NA	NA	NA	1	NA	6.406	NA	NA	NA	NA	NA	NA	NA	NA	0.756	NA	NA	NA	0.99	0.14	NA	NA	NA	NA	NA	NA	NA
29	KCNA1-C485X	573063	NM_000217.3KCNA1 c.1455C>A	p.Cys485Ter	Episodic ataxia type 1	criteria provided, single submitter	1	KCNA1	C485X	VUS	0	NA	NA	NA	NA	NA	NA	1	NA	6.406	NA	NA	NA	NA	NA	NA	NA	NA	0.756	NA	NA	NA	0.99	0.14	NA	NA	NA	NA	NA	NA	NA
30	KCNA1-D10E	642028	NM_000217.3KCNA1 c.30C>G	p.Asp10Glu	Episodic ataxia type 1	criteria provided, single submitter	1	KCNA1	D10E	VUS	0	0.094	0.392	0.112	0.06	-0.46	1.01	1	-3.97	1.538	-0.001	0.704	0.189	0.142	0.237	0.351	2.304	0.816	0.133	0.598	0.383	0.623	0.984	1	0.135	0.141	-11.897	NA	0.072	NA	0.625
31	KCNA1-D10E	2498542	NM_000217.3KCNA1 c.30C>A	p.Asp10Glu	not provided	criteria provided, single submitter	1	KCNA1	D10E	VUS	0	0.094	0.392	0.112	0.06	-0.46	1.01	1	-3.97	1.538	-0.001	0.704	0.189	0.142	0.237	0.351	2.304	0.816	0.133	0.598	0.383	0.623	0.984	1	0.135	0.141	-11.897	NA	0.072	NA	0.625
32	KCNA1-D195E	855826	NM_000217.3KCNA1 c.585C>G	p.Asp195Glu	Episodic ataxia type 1	criteria provided, single submitter	1	KCNA1	D195E	VUS	0	0.975	0.93	0	0.001	0.48	0.475	0.996	-0.13	0.996	-0.927	0.106	0.063	0.014	0.049	0.37	1.089	0.474	0.03	0.038	0.559	0.154	0.656	0.958	0.047	0.071	-11.897	0.077	0.08	NA	0.457
33	KCNA1-D219E	2738700	NM_000217.3KCNA1 c.657C>A	p.Asp219Glu	Episodic ataxia type 1|not provided	criteria provided, multiple submitters, no conflicts	2	KCNA1	D219E	VUS	0.2	0.023	0.127	0.003	0.003	-3.53	2.42	1	-2.44	1.911	-0.042	0.575	0.629	0.06	0.543	0.518	1.288	0.91	0.716	0.798	0.904	0.961	0.99	0.992	0.49	0.454	-11.897	0.206	0.743	NA	0.791
34	KCNA1-D21N	804963	NM_000217.3KCNA1 c.61G>A	p.Asp21Asn	not provided|Episodic ataxia type 1|Inborn genetic diseases	criteria provided, multiple submitters, no conflicts	4	KCNA1	D21N	VUS	0	0.012	0.354	0.57	0.206	-1.06	2.395	1	-3.97	2.939	0.75	0.812	0.296	0.111	0.429	0.316	1.719	0.92	0.303	0.186	0.416	0.941	0.994	1	0.165	0.203	-13.137	NA	0.101	3.62e-05	0.555
35	KCNA1-D21Y	2769272	NM_000217.3KCNA1 c.61G>T	p.Asp21Tyr	Episodic ataxia type 1	criteria provided, single submitter	1	KCNA1	D21Y	VUS	0	0.001	0.024	0.966	0.781	-1.5	2.395	1	-4.04	4.079	0.968	0.883	0.564	0.331	0.719	0.347	2.487	0.902	0.431	0.977	0.455	0.93	0.994	1	0.308	0.407	-12.961	NA	0.14	NA	0.57
36	KCNA1-D32H	1318467	NM_000217.3KCNA1 c.94G>C	p.Asp32His	not provided|Episodic ataxia type 1	criteria provided, multiple submitters, no conflicts	2	KCNA1	D32H	VUS	0	0.157	0.217	0.007	0.016	-0.84	2.475	1	-4.01	2.917	0.577	0.82	0.249	0.149	0.418	0.441	2.422	0.968	0.315	0.867	0.356	0.912	0.958	1	0.17	0.217	-14.366	NA	0.185	NA	0.609
37	KCNA1-D32Y	1316825	NM_000217.3KCNA1 c.94G>T	p.Asp32Tyr	not provided|Episodic ataxia type 1|not specified	criteria provided, multiple submitters, no conflicts	4	KCNA1	D32Y	VUS	0	0.075	0.169	0.017	0.044	-1.14	2.475	1	-4.02	3.462	0.585	0.822	0.307	0.219	0.522	0.436	2.542	0.959	0.45	0.922	0.368	0.946	0.932	1	0.163	0.257	-12.961	NA	0.149	NA	0.596
38	KCNA1-D440E	1478442	NM_000217.3KCNA1 c.1320C>A	p.Asp440Glu	Episodic ataxia type 1	criteria provided, single submitter	1	KCNA1	D440E	VUS	0	0.942	0.855	0.001	0.002	0.07	0.095	1	-3.81	1.793	-0.206	0.648	0.102	0.034	0.382	0.259	1.089	0.841	0.052	0.836	0.285	0.597	0.604	1	0.095	0.106	-11.897	NA	0.085	NA	0.675
39	KCNA1-D460Y	1055177	NM_000217.3KCNA1 c.1378G>T	p.Asp460Tyr	Episodic ataxia type 1	criteria provided, multiple submitters, no conflicts	2	KCNA1	D460Y	VUS	0	0.003	0.016	0.74	0.308	-1.42	1.78	1	-3.98	3.585	0.848	0.846	0.46	0.106	0.538	0.374	2.152	0.947	0.472	0.955	0.498	0.912	0.987	1	0.397	0.461	-12.961	NA	0.15	NA	0.627
40	KCNA1-D74N	2055878	NM_000217.3KCNA1 c.220G>A	p.Asp74Asn	Episodic ataxia type 1	criteria provided, single submitter	1	KCNA1	D74N	VUS	0	0	0.133	1	1	-4.06	2.73	1	-1.07	4.396	0.15	0.579	0.887	0.13	0.56	0.705	2.347	0.894	0.75	0.998	0.895	0.988	0.998	1	0.795	0.75	-13.137	0.408	0.98	NA	0.895
41	KCNA1-D74Y	2965591	NM_000217.3KCNA1 c.220G>T	p.Asp74Tyr	Episodic ataxia type 1	criteria provided, single submitter	1	KCNA1	D74Y	VUS	0	0	0.004	1	1	-7.29	4.25	1	-1.18	4.356	0.78	0.766	0.932	0.458	0.761	0.696	2.594	0.918	0.888	1	0.962	0.993	0.994	1	0.939	0.884	-12.961	0.986	0.989	NA	0.899
42	KCNA1-D90N	2884512	NM_000217.3KCNA1 c.268G>A	p.Asp90Asn	Episodic ataxia type 1	criteria provided, single submitter	1	KCNA1	D90N	VUS	0.2	0	0.109	0.989	0.742	-4.23	2.645	1	-1.09	3.561	0.143	0.525	0.573	0.113	0.632	0.648	2.347	0.855	0.426	0.994	0.847	0.986	0.998	1	0.813	0.856	-13.137	0.417	0.973	NA	0.905
43	KCNA1-E116G	3250966	NM_000217.3KCNA1 c.347A>G	p.Glu116Gly	not provided	criteria provided, single submitter	1	KCNA1	E116G	VUS	0.3	0	0	1	0.987	-6.29	4.41	1	-2.2	4.443	0.99	0.87	0.98	0.587	0.929	0.821	2.551	0.955	0.936	0.999	0.975	0.993	0.998	1	0.878	0.862	-12.685	0.986	0.997	NA	0.852
44	KCNA1-E11X	2131800	NM_000217.3KCNA1 c.31G>T	p.Glu11Ter	Episodic ataxia type 1	criteria provided, single submitter	1	KCNA1	E11X	VUS	0	NA	NA	NA	NA	NA	NA	1	NA	7.209	NA	NA	NA	NA	NA	NA	NA	NA	0.71	NA	NA	NA	0.996	1	NA	NA	NA	NA	NA	NA	NA
45	KCNA1-E121K	1014549	NM_000217.3KCNA1 c.361G>A	p.Glu121Lys	Episodic ataxia type 1|not provided	criteria provided, multiple submitters, no conflicts	2	KCNA1	E121K	VUS	0	0.031	0.067	0.949	0.421	-2.4	2.73	1	-1.03	3.494	-0.055	0.419	0.633	0.084	0.608	0.539	2.057	0.856	0.61	0.985	0.868	0.951	0.999	1	0.572	0.445	-12.967	0.367	0.799	NA	0.862
46	KCNA1-E124K	463863	NM_000217.3KCNA1 c.370G>A	p.Glu124Lys	Episodic ataxia type 1	criteria provided, single submitter	1	KCNA1	E124K	VUS	0	0.057	0.143	0.183	0.045	-3.2	2.505	1	-1.13	3.103	-0.174	0.422	0.384	0.042	0.479	0.512	1.751	0.801	0.399	0.976	0.83	0.836	0.998	1	0.439	0.387	-12.967	0.263	0.145	3.98e-06	0.73
47	KCNA1-E128G	2797155	NM_000217.3KCNA1 c.383A>G	p.Glu128Gly	Episodic ataxia type 1	criteria provided, single submitter	1	KCNA1	E128G	VUS	0	0.056	0.066	0.389	0.204	-3.15	2.145	1	-1.2	3.124	-0.195	0.415	0.46	0.107	0.503	0.522	2.548	0.959	0.472	0.981	0.835	0.889	0.996	1	0.408	0.429	-12.685	0.224	0.214	NA	0.768
48	KCNA1-E134G	2092516	NM_000217.3KCNA1 c.401A>G	p.Glu134Gly	Episodic ataxia type 1	criteria provided, single submitter	1	KCNA1	E134G	VUS	0	0	0.004	0.998	0.954	-6.16	3.66	1	-1.11	4.376	0.641	0.7	0.841	0.422	0.8	0.376	2.551	0.921	0.685	0.998	0.853	0.985	0.999	1	0.848	0.813	-12.685	0.852	0.981	NA	0.734
49	KCNA1-E139K	623795	NM_000217.3KCNA1 c.415G>A	p.Glu139Lys	not provided	criteria provided, single submitter	1	KCNA1	E139K	VUS	0	0.027	0.097	0.005	0.02	-3.57	2.92	1	-4.11	3.636	0.774	0.861	0.355	0.163	0.619	0.506	1.459	0.952	0.278	0.979	0.815	0.98	0.998	1	0.683	0.513	-12.967	0.335	0.712	NA	0.747
50	KCNA1-E141K	948787	NM_000217.3KCNA1 c.421G>A	p.Glu141Lys	Episodic ataxia type 1	criteria provided, multiple submitters, no conflicts	2	KCNA1	E141K	VUS	0	0.019	0.097	0.021	0.024	-3.5	2.84	1	-4.13	3.599	0.8	0.869	0.712	0.255	0.621	0.463	2.491	0.964	0.725	0.948	0.804	0.962	0.998	1	0.609	0.467	-12.967	0.301	0.243	3.98e-06	0.818
51	KCNA1-E146Q	2975147	NM_000217.3KCNA1 c.436G>C	p.Glu146Gln	Episodic ataxia type 1	criteria provided, single submitter	1	KCNA1	E146Q	VUS	0.2	0.138	0.291	0.001	0.003	-0.9	2.17	1	-0.26	2.414	-0.684	0.255	0.231	0.014	0.096	0.349	1.358	0.738	0.164	0.67	0.361	0.9	0.968	1	0.178	0.115	-13.401	0.14	0.088	NA	0.616
52	KCNA1-E146X	2054075	NM_000217.3KCNA1 c.436G>T	p.Glu146Ter	Episodic ataxia type 1	criteria provided, single submitter	1	KCNA1	E146X	VUS	0.2	NA	NA	NA	NA	NA	NA	1	NA	7.116	NA	NA	NA	NA	NA	NA	NA	NA	0.784	NA	NA	NA	0.996	1	NA	NA	NA	NA	NA	NA	NA
53	KCNA1-E146X	2178351	NM_000217.3KCNA1 c.438G>A	p.Glu146=	Episodic ataxia type 1	criteria provided, single submitter	1	KCNA1	E146X	VUS	0.2	NA	NA	NA	NA	NA	NA	1	NA	7.116	NA	NA	NA	NA	NA	NA	NA	NA	0.784	NA	NA	NA	0.996	1	NA	NA	NA	NA	NA	NA	NA
54	KCNA1-E148A	NA	NA	NA	NA	NA	NA	NA	NA	Common neutral	0.1	0.07	0.222	0.001	0.005	-4.42	2.125	1	-0.23	2.885	-0.667	0.336	0.361	0.063	0.421	0.423	1.822	0.783	0.54	0.935	0.817	0.839	0.979	1	0.338	0.364	-8.987	0.22	0.116	NA	0.742
55	KCNA1-E161K	2711151	NM_000217.3KCNA1 c.481G>A	p.Glu161Lys	Episodic ataxia type 1	criteria provided, single submitter	1	KCNA1	E161K	VUS	0.3	0.006	0.084	0.746	0.138	-3.51	3.32	1	-0.27	3.754	-0.126	0.32	0.771	0.166	0.552	0.488	2.495	0.866	0.821	0.991	0.795	0.982	0.998	1	0.544	0.44	-12.967	0.527	0.959	NA	0.804
56	KCNA1-E187K	573452	NM_000217.3KCNA1 c.559G>A	p.Glu187Lys	Episodic ataxia type 1	criteria provided, single submitter	1	KCNA1	E187K	VUS	0.5	0.001	0.037	1	1	-3.8	2.58	1	-0.34	4.453	0.002	0.476	0.905	0.175	0.699	0.492	2.5	0.908	0.902	0.999	0.97	0.978	0.999	1	0.943	0.946	-12.967	0.684	0.995	NA	0.878
57	KCNA1-E187Q	2743275	NM_000217.3KCNA1 c.559G>C	p.Glu187Gln	Episodic ataxia type 1	criteria provided, single submitter	1	KCNA1	E187Q	VUS	0.5	0.018	0.031	1	0.999	-2.85	3.88	1	-0.24	4.223	0.31	0.57	0.877	0.116	0.527	0.433	2.361	0.909	0.815	0.999	0.969	0.944	0.998	1	0.8	0.715	-13.401	0.707	0.952	NA	0.831
58	KCNA1-E235X	447613	NM_000217.3KCNA1 c.705G>A	p.Glu235=	not specified	criteria provided, single submitter	1	KCNA1	E235X	VUS	1	NA	NA	NA	NA	NA	NA	1	NA	7.743	NA	NA	NA	NA	NA	NA	NA	NA	0.826	NA	NA	NA	0.997	1	NA	NA	NA	NA	NA	NA	NA
59	KCNA1-E275D	1404972	NM_000217.3KCNA1 c.825G>T	p.Glu275Asp	Episodic ataxia type 1	criteria provided, single submitter	1	KCNA1	E275D	VUS	0.1	0.12	0.273	0	0.002	-2.11	1.01	1	-4.92	1.921	0.568	0.854	0.278	0.068	0.389	0.398	1.061	0.939	0.063	0.549	0.767	0.846	0.991	0.849	0.371	0.291	-12.237	0.112	0.135	NA	0.614
60	KCNA1-E283K	1697293	NM_000217.3KCNA1 c.847G>A	p.Glu283Lys	Episodic ataxia type 1	criteria provided, multiple submitters, no conflicts	2	KCNA1	E283K	P/LP	0.4	0.088	0.279	0.003	0.015	-0.92	0.415	1	-3.95	2.708	0.109	0.691	0.275	0.088	0.414	0.541	1.357	0.894	0.32	0.64	0.674	0.954	0.997	1	0.378	0.305	-12.967	0.08	0.359	NA	0.763
61	KCNA1-E325D	13485	NM_000217.3KCNA1 c.975G>C	p.Glu325Asp	Episodic ataxia type 1	no assertion criteria provided	1	KCNA1	E325D	P/LP	0.8	0.005	0.061	0.556	0.462	-2.92	1.58	1	-4.89	3.047	1.222	0.935	0.953	0.365	0.863	0.815	2.264	0.941	0.896	0.961	0.972	0.873	0.996	0.993	0.765	0.646	-12.237	0.5	0.997	NA	0.861
62	KCNA1-E325G	2759454	NM_000217.3KCNA1 c.974A>G	p.Glu325Gly	Episodic ataxia type 1	criteria provided, single submitter	1	KCNA1	E325G	VUS	0.8	0	0.001	1	0.995	-6.85	3.39	1	-5	4.367	1.085	0.972	0.963	0.629	0.981	0.763	2.551	0.985	0.898	0.998	0.978	0.88	0.999	1	0.938	0.907	-12.685	0.728	0.996	NA	0.836
63	KCNA1-E325K	2749673	NM_000217.3KCNA1 c.973G>A	p.Glu325Lys	Episodic ataxia type 1	criteria provided, single submitter	1	KCNA1	E325K	VUS	0.8	0	0.028	0.996	0.947	-3.92	1.705	1	-4.87	4.372	1.099	0.954	0.954	0.416	0.938	0.786	2.504	0.981	0.891	0.995	0.972	0.99	0.999	1	0.974	0.938	-12.967	0.849	0.999	NA	0.9
64	KCNA1-E350K	3359115	NM_000217.3KCNA1 c.1048G>A	p.Glu350Lys	Episodic ataxia type 1|not provided	criteria provided, multiple submitters, no conflicts	2	KCNA1	E350K	VUS	0.3	0.001	0.101	0.016	0.043	-2.59	0.79	1	-4.96	3.557	0.69	0.881	0.397	0.227	0.545	0.411	1.797	0.902	0.349	0.955	0.931	0.968	0.998	1	0.839	0.785	-12.967	0.219	0.756	NA	0.814
65	KCNA1-E420D	2156897	NM_000217.3KCNA1 c.1260G>C	p.Glu420Asp	Episodic ataxia type 1	criteria provided, single submitter	1	KCNA1	E420D	VUS	0.3	0.434	0.765	0.001	0.004	0.03	0.965	1	-3.98	1.772	-0.06	0.668	0.144	0.027	0.334	0.372	1.093	0.843	0.164	0.417	0.282	0.889	0.966	0.727	0.262	0.151	-12.237	0.072	0.149	NA	0.831
66	KCNA1-E420Q	1722031	NM_000217.3KCNA1 c.1258G>C	p.Glu420Gln	Episodic ataxia type 1	criteria provided, single submitter	1	KCNA1	E420Q	VUS	0.3	0.003	0.127	0.754	0.544	-2.25	2.795	1	-4.02	3.863	1.021	0.907	0.527	0.354	0.741	0.356	2.167	0.943	0.419	0.983	0.529	0.861	0.997	1	0.505	0.573	-13.401	0.283	0.515	NA	0.821
67	KCNA1-E422D	2131668	NM_000217.3KCNA1 c.1266A>C	p.Glu422Asp	Episodic ataxia type 1	criteria provided, single submitter	1	KCNA1	E422D	VUS	0.5	0.046	0.118	0.003	0.02	-2.33	2.92	1	-4.07	1.946	0.47	0.831	0.426	0.16	0.534	0.355	1.078	0.863	0.594	0.961	0.719	0.937	0.992	0.979	0.364	0.366	-12.237	0.14	0.183	NA	0.789
68	KCNA1-E456K	1720245	NM_000217.3KCNA1 c.1366G>A	p.Glu456Lys	Episodic ataxia type 1	criteria provided, single submitter	1	KCNA1	E456K	VUS	0	0.192	0.267	0.004	0.012	-1.88	3.245	1	-3.97	2.943	0.673	0.876	0.638	0.193	0.55	0.372	2.151	0.903	0.695	0.97	0.634	0.976	0.998	1	0.423	0.381	-12.967	NA	0.27	NA	0.804
69	KCNA1-E456Q	2505860	NM_000217.3KCNA1 c.1366G>C	p.Glu456Gln	not provided	criteria provided, single submitter	1	KCNA1	E456Q	VUS	0	0.069	0.161	0.749	0.356	-1.51	3.245	1	-4.01	2.879	0.953	0.89	0.665	0.273	0.576	0.248	2.261	0.945	0.591	0.966	0.555	0.962	0.997	1	0.312	0.268	-13.401	NA	0.19	NA	0.733
70	KCNA1-E458K	NA	NA	NA	NA	NA	NA	NA	NA	Common neutral	0	0.026	0.164	0.718	0.102	-1.68	2.135	1	-4.05	3.234	0.746	0.829	0.314	0.11	0.456	0.449	1.379	0.919	0.263	0.908	0.538	0.938	0.997	1	0.398	0.352	-12.967	NA	0.209	NA	0.66
71	KCNA1-E458X	1437224	NM_000217.3KCNA1 c.1372G>T	p.Glu458Ter	Episodic ataxia type 1	criteria provided, single submitter	1	KCNA1	E458X	VUS	0	NA	NA	NA	NA	NA	NA	1	NA	7.764	NA	NA	NA	NA	NA	NA	NA	NA	0.763	NA	NA	NA	0.996	1	NA	NA	NA	NA	NA	NA	NA
72	KCNA1-E49Q	1505458	NM_000217.3KCNA1 c.145G>C	p.Glu49Gln	Episodic ataxia type 1|not provided	criteria provided, multiple submitters, no conflicts	2	KCNA1	E49Q	VUS	0	0.001	0.142	0.986	0.852	-2.37	2.27	1	-1.11	4.223	0.264	0.578	0.834	0.085	0.676	0.575	2.316	0.906	0.818	0.95	0.863	0.928	0.996	1	0.638	0.671	-13.401	0.403	0.957	3.98e-06	0.898
73	KCNA1-E79X	2125747	NM_000217.3KCNA1 c.235G>T	p.Glu79Ter	Episodic ataxia type 1	criteria provided, single submitter	1	KCNA1	E79X	VUS	0.1	NA	NA	NA	NA	NA	NA	1	NA	7.579	NA	NA	NA	NA	NA	NA	NA	NA	0.693	NA	NA	NA	0.996	1	NA	NA	NA	NA	NA	3.98e-06	NA
74	KCNA1-E79X	195044	NM_000217.3KCNA1 c.237G>A	p.Glu79=	not specified|Episodic ataxia type 1|not provided|KCNA1-related disorder	criteria provided, multiple submitters, no conflicts	7	KCNA1	E79X	VUS	0.1	NA	NA	NA	NA	NA	NA	1	NA	7.579	NA	NA	NA	NA	NA	NA	NA	NA	0.693	NA	NA	NA	0.996	1	NA	NA	NA	NA	NA	3.98e-06	NA
75	KCNA1-E7K	883202	NM_000217.3KCNA1 c.19G>A	p.Glu7Lys	Episodic ataxia type 1|not specified	criteria provided, multiple submitters, no conflicts	4	KCNA1	E7K	VUS	0	0.007	0.078	0.078	0.097	-1.24	1.7	1	-3.98	3.594	0.548	0.78	0.212	0.273	0.425	0.409	1.405	0.884	0.256	0.686	0.425	0.964	0.998	1	0.254	0.289	-12.967	NA	0.251	4.09e-06	0.604
76	KCNA1-F113I	1355593	NM_000217.3KCNA1 c.337T>A	p.Phe113Ile	Episodic ataxia type 1	criteria provided, single submitter	1	KCNA1	F113I	VUS	0.2	0	0.001	0.999	0.983	-5.38	3.63	1	-1.19	4.318	0.537	0.672	0.923	0.335	0.892	0.743	2.74	0.956	0.768	0.996	0.929	0.991	0.991	1	0.907	0.848	-7.263	0.716	0.993	NA	0.908
77	KCNA1-F119X	2684253	NM_000217.3KCNA1 c.357T>C	p.Phe119=	not provided	criteria provided, single submitter	1	KCNA1	F119X	VUS	0.2	NA	NA	NA	NA	NA	NA	NA	NA	NA	NA	NA	NA	NA	NA	NA	NA	NA	NA	NA	NA	NA	NA	NA	NA	NA	NA	NA	NA	NA	NA
78	KCNA1-F184C	13484	NM_000217.3KCNA1 c.551T>G	p.Phe184Cys	Episodic ataxia type 1	no assertion criteria provided	1	KCNA1	F184C	P/LP	0.3	0	0.001	1	0.999	-7.56	4.25	1	-0.34	4.451	0.599	0.612	0.893	0.303	0.748	0.583	2.773	0.96	0.914	1	0.984	0.989	0.993	1	0.978	0.967	-11.708	0.973	0.999	NA	0.917
79	KCNA1-F234L	1317352	NM_000217.3KCNA1 c.702C>A	p.Phe234Leu	not provided|Episodic ataxia type 1	criteria provided, multiple submitters, no conflicts	2	KCNA1	F234L	VUS	0.5	0.058	0.311	0.01	0.037	-5.27	0.315	1	-4.82	1.549	-0.242	0.818	0.713	0.353	0.547	0.431	2.535	0.837	0.822	0.767	0.937	0.888	0.957	0.969	0.627	0.746	-7.582	0.133	0.898	3.98e-06	0.922
80	KCNA1-F249I	13483	NM_000217.3KCNA1 c.745T>A	p.Phe249Ile	Episodic ataxia type 1	criteria provided, single submitter	2	KCNA1	F249I	P/LP	1	0	0.001	0.992	0.979	-5.76	3.86	1	-5.12	4.249	1.006	0.984	0.988	0.81	0.993	0.841	2.491	0.995	0.953	0.999	0.978	0.982	0.992	1	0.972	0.962	-7.263	0.987	0.993	NA	0.882
81	KCNA1-F249L	2700132	NM_000217.3KCNA1 c.745T>C	p.Phe249Leu	Episodic ataxia type 1	criteria provided, single submitter	1	KCNA1	F249L	VUS	1	0.001	0.001	0.983	0.956	-5.76	3.37	1	-5.11	3.423	1.058	0.98	0.982	0.651	0.937	0.833	1.832	0.994	0.896	0.991	0.981	0.983	0.998	0.465	0.959	0.948	-7.582	0.869	0.999	NA	0.899
82	KCNA1-F256C	2864740	NM_000217.3KCNA1 c.767T>G	p.Phe256Cys	Episodic ataxia type 1	criteria provided, single submitter	1	KCNA1	F256C	VUS	0.6	0.007	0.007	0.001	0.009	-1.39	1.115	1	-4.93	3.337	0.612	0.842	0.443	0.119	0.523	0.569	2.472	0.994	0.601	0.789	0.812	0.916	0.992	1	0.254	0.223	-11.708	0.159	0.092	NA	0.888
83	KCNA1-F256Y	2163970	NM_000217.3KCNA1 c.767T>A	p.Phe256Tyr	Episodic ataxia type 1	criteria provided, single submitter	1	KCNA1	F256Y	VUS	0.6	0	0.028	0.004	0.016	-1.04	1.115	0.999	-4.95	3.138	0.702	0.865	0.373	0.179	0.52	0.539	1.835	0.96	0.36	0.718	0.786	0.896	0.98	1	0.652	0.523	-12.961	0.2	0.337	NA	0.883
84	KCNA1-F331C	1042632	NM_000217.3KCNA1 c.992T>G	p.Phe331Cys	Episodic ataxia type 1	criteria provided, single submitter	1	KCNA1	F331C	VUS	0.7	0	0.026	0.976	0.962	-7.79	2.585	1	-5.06	4.325	1.082	0.974	0.933	0.569	0.972	0.676	2.773	0.997	0.866	0.998	0.973	0.922	0.992	1	0.932	0.918	-11.708	0.719	0.953	NA	0.944
85	KCNA1-F331I	1501245	NM_000217.3KCNA1 c.991T>A	p.Phe331Ile	Episodic ataxia type 1	criteria provided, single submitter	1	KCNA1	F331I	VUS	0.7	0	0.035	0.984	0.939	-5.82	2.135	1	-4.95	4.142	1.099	0.959	0.909	0.563	0.958	0.62	2.74	0.983	0.725	0.998	0.965	0.724	0.991	1	0.929	0.913	-7.263	0.574	0.973	NA	0.936
86	KCNA1-F332S	1052052	NM_000217.3KCNA1 c.995T>C	p.Phe332Ser	Episodic ataxia type 1	criteria provided, single submitter	1	KCNA1	F332S	VUS	0.4	0	0.012	1	0.999	-7.85	2.43	1	-5.21	4.394	1.096	0.969	0.92	0.658	0.949	0.569	3.148	0.997	0.857	0.998	0.97	0.955	0.999	1	0.965	0.955	-11.881	0.719	0.996	7.95e-06	0.9
87	KCNA1-F58L	3113006	NM_000217.3KCNA1 c.172T>C	p.Phe58Leu	Inborn genetic diseases	criteria provided, single submitter	1	KCNA1	F58L	VUS	0	0.001	0.071	0.661	0.51	-4.79	2.405	1	-1.07	2.934	-0.019	0.512	0.804	0.122	0.602	0.711	2.548	0.885	0.744	0.98	0.862	0.948	0.997	1	0.867	0.871	-7.582	0.504	0.999	NA	0.947
88	KCNA1-G135A	1463239	NM_000217.3KCNA1 c.404G>C	p.Gly135Ala	Episodic ataxia type 1|not provided	criteria provided, multiple submitters, no conflicts	2	KCNA1	G135A	VUS	0	0.014	0.05	0.927	0.337	-5.29	4.04	1	-3.96	3.408	1.059	0.904	0.833	0.451	0.783	0.383	2.459	0.987	0.629	0.997	0.851	0.941	0.994	1	0.756	0.717	-8.987	0.759	0.974	NA	0.789
89	KCNA1-G17R	955397	NM_000217.3KCNA1 c.49G>C	p.Gly17Arg	Episodic ataxia type 1	criteria provided, single submitter	1	KCNA1	G17R	VUS	0	0.04	0.134	0.003	0.013	-1.33	2.36	1	-3.95	3.002	0.488	0.799	0.308	0.27	0.384	0.32	2.517	0.877	0.367	0.975	0.369	0.94	0.995	1	0.435	0.39	-13.099	NA	0.272	NA	0.744
90	KCNA1-G200A	532541	NM_000217.3KCNA1 c.599G>C	p.Gly200Ala	Episodic ataxia type 1	criteria provided, multiple submitters, no conflicts	2	KCNA1	G200A	VUS	0	0.364	0.631	0	0	0.19	1.65	0.916	-4	1.753	-0.053	0.77	0.212	0.08	0.3	0.336	1.24	0.875	0.103	0.086	0.566	0.682	0.754	0.946	0.097	0.131	-8.987	NA	0.087	NA	0.43
91	KCNA1-G200R	2746308	NM_000217.3KCNA1 c.598G>C	p.Gly200Arg	Episodic ataxia type 1	criteria provided, single submitter	1	KCNA1	G200R	VUS	0	0.095	0.43	0	0.001	-0.77	1.885	0.7	-4.05	2.567	0.188	0.802	0.268	0.039	0.336	0.337	1.364	0.963	0.128	0.46	0.665	0.77	0.983	0.998	0.223	0.253	-13.099	NA	0.152	NA	0.495
92	KCNA1-G282X	1437292	NM_000217.3KCNA1 c.846C>T	p.Gly282=	Episodic ataxia type 1	criteria provided, single submitter	1	KCNA1	G282X	VUS	0	NA	NA	NA	NA	NA	NA	NA	NA	NA	NA	NA	NA	NA	NA	NA	NA	NA	NA	NA	NA	NA	NA	NA	NA	NA	NA	NA	NA	NA	NA
93	KCNA1-G311C	957833	NM_000217.3KCNA1 c.931G>T	p.Gly311Cys	Episodic ataxia type 1	criteria provided, multiple submitters, no conflicts	2	KCNA1	G311C	VUS	0.8	0	0	1	1	-8.71	4.35	1	-4.99	4.31	1.052	0.979	0.962	0.715	0.959	0.79	2.449	0.981	0.877	1	0.989	0.994	0.995	1	0.989	0.972	-11.708	0.99	1	NA	0.903
94	KCNA1-G311D	3340603	NM_000217.3KCNA1 c.932G>A	p.Gly311Asp	not provided	criteria provided, single submitter	1	KCNA1	G311D	P/LP	0.8	0	0.03	1	0.998	-6.77	2.76	1	-4.97	4.039	1.098	0.966	0.954	0.476	0.971	0.784	2.64	0.986	0.942	0.997	0.976	0.976	0.998	1	0.972	0.962	-12.237	0.702	0.999	NA	0.919
95	KCNA1-G374A	1466672	NM_000217.3KCNA1 c.1121G>C	p.Gly374Ala	Episodic ataxia type 1	criteria provided, single submitter	1	KCNA1	G374A	VUS	1	0	0.002	1	1	-5.35	4.845	1	-7.52	4.111	0.889	0.998	0.959	0.78	0.924	0.754	2.459	0.988	0.942	1	0.99	0.994	0.997	1	0.967	0.941	-8.987	1	0.999	NA	0.917
96	KCNA1-G376R	453118	NM_000217.3KCNA1 c.1126G>C	p.Gly376Arg	not provided|Episodic ataxia type 1	criteria provided, conflicting classifications	3	KCNA1	G376R	VUS	1	0	0	1	1	-7.14	4.29	1	-5.61	4.294	0.973	0.989	0.976	0.866	0.963	0.802	2.565	0.987	0.976	1	0.99	0.998	0.999	1	0.955	0.942	-13.099	0.999	1	NA	0.954
97	KCNA1-G376S	1411967	NM_000217.3KCNA1 c.1126G>A	p.Gly376Ser	Episodic ataxia type 1	criteria provided, single submitter	1	KCNA1	G376S	VUS	1	0	0.017	1	1	-5.35	3.8	1	-5.58	4.256	1.011	0.987	0.969	0.877	0.968	0.773	2.37	0.987	0.93	0.999	0.984	0.998	0.998	1	0.97	0.952	-11.881	0.992	0.999	NA	0.935
98	KCNA1-G384R	863534	NM_000217.3KCNA1 c.1150G>A	p.Gly384Arg	not provided|Episodic ataxia type 1	criteria provided, multiple submitters, no conflicts	2	KCNA1	G384R	VUS	0.3	0.002	0.277	0.994	0.943	-5.67	3.495	1	-4.96	4.278	1.078	0.973	0.931	0.48	0.924	0.626	2.565	0.973	0.903	0.991	0.949	0.974	0.999	1	0.935	0.911	-13.099	0.888	0.986	NA	0.936
99	KCNA1-G389D	2733302	NM_000217.3KCNA1 c.1166G>A	p.Gly389Asp	Episodic ataxia type 1	criteria provided, single submitter	1	KCNA1	G389D	VUS	0.8	0	0	1	1	-6.2	3.87	1	-4.93	4.134	1.058	0.978	0.959	0.735	0.935	0.736	2.64	0.987	0.955	1	0.986	0.989	0.998	1	0.973	0.965	-12.237	0.996	1	NA	0.923
100	KCNA1-G396R	1098715	NM_000217.3KCNA1 c.1186G>C	p.Gly396Arg	Generalized epilepsy-paroxysmal dyskinesia syndrome	criteria provided, single submitter	1	KCNA1	G396R	P/LP	1	0	0	1	1	-7.06	4.78	1	-5.33	4.324	0.957	0.989	0.965	0.756	0.927	0.772	2.565	0.992	0.966	1	0.991	0.993	0.999	1	0.981	0.963	-13.099	0.999	1	NA	0.957
101	KCNA1-G396V	1098714	NM_000217.3KCNA1 c.1187G>T	p.Gly396Val	Episodic kinesigenic dyskinesia|Episodic ataxia type 1	criteria provided, multiple submitters, no conflicts	3	KCNA1	G396V	P/LP	1	0	0	1	1	-7.95	4.78	1	-5.33	4.18	0.957	0.989	0.962	0.751	0.921	0.76	2.609	0.998	0.95	1	0.99	0.954	0.997	1	0.989	0.984	0	0.999	1	NA	0.943
102	KCNA1-G45X	623794	NM_000217.3KCNA1 c.135G>C	p.Gly45=	not provided	criteria provided, single submitter	1	KCNA1	G45X	VUS	0.8	NA	NA	NA	NA	NA	NA	NA	NA	NA	NA	NA	NA	NA	NA	NA	NA	NA	NA	NA	NA	NA	NA	NA	NA	NA	NA	NA	NA	NA	NA
103	KCNA1-G64D	1701180	NM_000217.3KCNA1 c.191G>A	p.Gly64Asp	not provided	criteria provided, single submitter	1	KCNA1	G64D	VUS	0.3	0.001	0.001	1	0.999	-5.58	3.95	1	-1.19	4.176	0.768	0.753	0.97	0.482	0.798	0.819	2.64	0.922	0.869	0.999	0.957	0.999	0.997	1	0.887	0.889	-12.237	0.984	1	NA	0.936
104	KCNA1-G6A	2895659	NM_000217.3KCNA1 c.17G>C	p.Gly6Ala	Episodic ataxia type 1	criteria provided, single submitter	1	KCNA1	G6A	VUS	0	0.068	0.332	0	0.003	-0.62	2.015	1	-3.83	2.331	0.561	0.786	0.242	0.186	0.38	0.285	1.267	0.9	0.333	0.29	0.402	0.906	0.955	1	0.16	0.274	-8.987	NA	0.078	NA	0.681
105	KCNA1-G6R	1474794	NM_000217.3KCNA1 c.16G>A	p.Gly6Arg	Episodic ataxia type 1	criteria provided, multiple submitters, no conflicts	2	KCNA1	G6R	VUS	0	0.062	0.231	0.002	0.009	-1.28	2.015	1	-3.97	2.884	0.56	0.797	0.295	0.258	0.419	0.276	2.123	0.929	0.44	0.783	0.468	0.922	0.991	1	0.223	0.276	-13.099	NA	0.255	NA	0.759
106	KCNA1-G99S	2715287	NM_000217.3KCNA1 c.295G>A	p.Gly99Ser	Episodic ataxia type 1	criteria provided, single submitter	1	KCNA1	G99S	VUS	0	0.001	0.033	0.999	0.929	-5.08	2.89	1	-1.43	4.33	0.537	0.679	0.725	0.267	0.778	0.766	2.333	0.962	0.428	0.997	0.95	0.985	0.998	1	0.861	0.844	-11.881	NA	0.594	NA	0.808
107	KCNA1-H18P	374425	NM_000217.3KCNA1 c.53A>C	p.His18Pro	not provided|Episodic ataxia type 1|Inborn genetic diseases	criteria provided, multiple submitters, no conflicts	5	KCNA1	H18P	VUS	0	0.263	0.369	0	0.002	-0.34	1.4	1	-3.92	2.353	0.307	0.74	0.216	0.13	0.334	NA	1.702	0.932	0.285	0.131	0.305	0.763	0.843	1	0.248	0.377	-12.379	NA	0.064	2.02e-05	0.612
108	KCNA1-H203R	2432985	NM_000217.3KCNA1 c.608A>G	p.His203Arg	Episodic ataxia type 1	criteria provided, single submitter	1	KCNA1	H203R	VUS	0	0.532	0.622	0	0	-1.16	0.645	1	-0.51	1.215	-0.968	0.223	0.136	0.033	0.111	0.28	1.381	0.516	0.091	0.034	0.613	0.419	0.348	0.803	0.065	0.107	-13.099	NA	0.057	NA	0.477
109	KCNA1-H203Y	2577242	NM_000217.3KCNA1 c.607C>T	p.His203Tyr	not specified|Episodic ataxia type 1	criteria provided, multiple submitters, no conflicts	2	KCNA1	H203Y	VUS	0	0.218	0.534	0	0	-1.47	1.165	1	-0.52	2.18	-0.833	0.292	0.236	0.024	0.19	0.329	1.321	0.752	0.165	0.121	0.754	0.671	0.926	0.998	0.125	0.211	-12.961	NA	0.069	3.98e-06	0.482
110	KCNA1-H308Q	3287482	NM_000217.3KCNA1 c.924C>G	p.His308Gln	Inborn genetic diseases	criteria provided, single submitter	1	KCNA1	H308Q	VUS	0.6	0	0.001	1	0.996	-7.72	2.68	1	-4.96	3.321	1.072	0.961	0.956	0.59	0.894	0.793	2.373	0.967	0.856	0.995	0.973	0.974	0.99	0.534	0.975	0.955	-13.401	0.887	1	NA	0.888
111	KCNA1-H33Y	1384109	NM_000217.3KCNA1 c.97C>T	p.His33Tyr	Episodic ataxia type 1	criteria provided, single submitter	1	KCNA1	H33Y	VUS	0	0.193	0.291	0.828	0.37	-1.13	2.33	1	-3.95	2.42	0.807	0.832	0.381	0.136	0.66	0.471	2.29	0.976	0.446	0.954	0.412	0.903	0.994	1	0.192	0.3	-12.961	0.314	0.091	NA	0.733
112	KCNA1-H416P	3346936	NM_000217.3KCNA1 c.1247A>C	p.His416Pro	KCNA1-related disorder	no assertion criteria provided	1	KCNA1	H416P	VUS	0.4	0	0.015	0.979	0.91	-8.8	3.5	1	-4.06	4.025	1.083	0.937	0.913	0.525	0.938	0.491	2.893	0.994	0.809	1	0.964	0.97	0.985	1	0.97	0.969	-12.379	0.957	0.991	NA	0.904
113	KCNA1-H429Q	2721927	NM_000217.3KCNA1 c.1287C>A	p.His429Gln	Episodic ataxia type 1	criteria provided, single submitter	1	KCNA1	H429Q	VUS	0.1	0.298	0.174	0.012	0.011	-3.62	0.93	1	-3.94	0.928	-0.148	0.704	0.165	0.028	0.267	0.361	1.163	0.732	0.116	0.074	0.802	0.739	0.886	0.953	0.252	0.285	-13.401	0.273	0.103	NA	0.759
114	KCNA1-H429Q	1059224	NM_000217.3KCNA1 c.1287C>G	p.His429Gln	Episodic ataxia type 1	criteria provided, single submitter	1	KCNA1	H429Q	VUS	0.1	0.298	0.174	0.012	0.011	-3.62	0.93	1	-3.94	0.928	-0.148	0.704	0.165	0.028	0.267	0.361	1.163	0.732	0.116	0.074	0.802	0.739	0.886	0.953	0.252	0.285	-13.401	0.273	0.103	NA	0.759
115	KCNA1-H467R	1376840	NM_000217.3KCNA1 c.1400A>G	p.His467Arg	Episodic ataxia type 1	criteria provided, single submitter	1	KCNA1	H467R	VUS	0.2	0.588	0.553	0	0	-0.25	0.205	0.572	-3.84	2.17	0.016	0.621	0.182	0.043	0.266	NA	1.381	0.878	0.112	0.247	0.301	0.591	0.871	0.992	0.147	0.159	-13.099	NA	0.079	3.98e-06	0.511
116	KCNA1-I137T	1376408	NM_000217.3KCNA1 c.410T>C	p.Ile137Thr	Episodic ataxia type 1|not provided	criteria provided, multiple submitters, no conflicts	3	KCNA1	I137T	VUS	0	0.019	0.179	0.004	0.022	-3.59	2.91	1	-4.03	2.864	0.789	0.865	0.622	0.286	0.744	0.372	1.736	0.969	0.661	0.479	0.782	0.874	0.969	1	0.473	0.404	-10.634	0.216	0.499	3.98e-06	0.834
117	KCNA1-I137V	2877218	NM_000217.3KCNA1 c.409A>G	p.Ile137Val	Episodic ataxia type 1	criteria provided, single submitter	1	KCNA1	I137V	VUS	0	0.246	0.357	0	0	-0.55	2.19	1	-3.93	2.268	0.309	0.747	0.244	0.069	0.337	0.325	0.98	0.929	0.424	0.351	0.332	0.794	0.976	1	0.181	0.14	0	0.121	0.11	7.96e-06	0.694
118	KCNA1-I171V	2131742	NM_000217.3KCNA1 c.511A>G	p.Ile171Val	Episodic ataxia type 1	criteria provided, single submitter	1	KCNA1	I171V	VUS	0.5	0.254	0.423	0.001	0.003	-0.71	1.695	1	-0.29	2.424	-0.889	0.185	0.322	0.021	0.252	0.453	1.013	0.505	0.514	0.924	0.659	0.885	0.985	1	0.409	0.249	0	0.175	0.093	NA	0.791
119	KCNA1-I177N	13488	NM_000217.3KCNA1 c.530T>A	p.Ile177Asn	Episodic ataxia type 1	no assertion criteria provided	1	KCNA1	I177N	P/LP	0.9	0	0	1	1	-6.49	4.34	1	-4.84	4.32	1.071	0.975	0.947	0.798	0.953	0.669	3.148	0.988	0.893	1	0.987	0.98	0.993	1	0.967	0.955	-13.137	0.897	0.999	NA	0.926
120	KCNA1-I177R	NA	NA	NA	NA	NA	NA	NA	NA	P/LP	0.9	NA	NA	NA	NA	NA	NA	NA	NA	NA	NA	NA	NA	NA	NA	NA	NA	NA	NA	NA	NA	NA	NA	NA	NA	NA	NA	NA	NA	NA	NA
121	KCNA1-I223V	1006491	NM_000217.3KCNA1 c.667A>G	p.Ile223Val	Episodic ataxia type 1|not provided	criteria provided, multiple submitters, no conflicts	3	KCNA1	I223V	VUS	0.4	0.503	0.487	0	0	-0.62	0.635	0.994	-5.04	1.991	0.366	0.803	0.194	0.043	0.37	NA	0.983	0.903	0.078	0.291	0.648	0.788	0.956	0.995	0.096	0.094	0	0.122	0.06	3.98e-06	0.526
122	KCNA1-I253F	955199	NM_000217.3KCNA1 c.757A>T	p.Ile253Phe	Episodic ataxia type 1	criteria provided, single submitter	1	KCNA1	I253F	VUS	0.4	0.088	0.386	0	0.003	-3.59	0.16	1	-4.92	2.789	0.507	0.813	0.442	0.108	0.693	0.608	1.965	0.913	0.493	0.939	0.9	0.902	0.961	1	0.605	0.568	-10.142	0.14	0.158	NA	0.818
123	KCNA1-I253V	964532	NM_000217.3KCNA1 c.757A>G	p.Ile253Val	Episodic ataxia type 1	criteria provided, single submitter	1	KCNA1	I253V	VUS	0.4	0.348	0.519	0	0.001	-0.45	0.435	1	-4.9	2.234	0.511	0.803	0.302	0.062	0.388	0.51	0.982	0.917	0.239	0.891	0.622	0.923	0.954	1	0.215	0.207	0	0.144	0.077	NA	0.763
124	KCNA1-I262T	1698514	NM_000217.3KCNA1 c.785T>C	p.Ile262Thr	Episodic ataxia type 1|not provided	criteria provided, multiple submitters, no conflicts	2	KCNA1	I262T	P/LP	0.7	0	0.035	0.997	0.972	-4.81	2.595	1	-5.1	4.074	1.091	0.97	0.975	0.706	0.98	0.784	2.225	0.99	0.965	0.996	0.972	0.953	0.998	1	0.867	0.865	-10.634	0.849	0.982	NA	0.909
125	KCNA1-I267V	2693949	NM_000217.3KCNA1 c.799A>G	p.Ile267Val	Episodic ataxia type 1|Inborn genetic diseases	criteria provided, multiple submitters, no conflicts	2	KCNA1	I267V	VUS	0.4	0.292	0.577	0.003	0.013	-0.82	0.63	1	-4.88	2.234	0.576	0.824	0.363	0.085	0.501	0.525	1.042	0.962	0.463	0.468	0.693	0.869	0.979	1	0.284	0.213	0	0.107	0.17	NA	0.821
126	KCNA1-I314T	427198	NM_000217.3KCNA1 c.941T>C	p.Ile314Thr	not provided|Episodic ataxia type 1	criteria provided, multiple submitters, no conflicts	4	KCNA1	I314T	P/LP	0.5	0.001	0.03	0.99	0.974	-4.89	1.87	1	-4.81	4.024	1.094	0.955	0.934	0.394	0.972	0.669	2.618	0.981	0.951	0.994	0.954	0.956	0.998	1	0.809	0.779	-10.634	0.433	0.999	NA	0.927
127	KCNA1-I330F	2500475	NM_000217.3KCNA1 c.988A>T	p.Ile330Phe	not provided	criteria provided, single submitter	1	KCNA1	I330F	VUS	0.6	0	0.047	0.277	0.233	-3.93	1.405	1	-5	3.315	0.956	0.9	0.86	0.372	0.92	0.717	2.914	0.988	0.783	0.991	0.938	0.946	0.983	1	0.866	0.813	-10.142	0.317	0.677	NA	0.89
128	KCNA1-I335F	2006810	NM_000217.3KCNA1 c.1003A>T	p.Ile335Phe	Episodic ataxia type 1	criteria provided, single submitter	1	KCNA1	I335F	VUS	0.9	0.003	0.001	0.998	0.987	-3.93	2.385	1	-4.71	4.051	1.101	0.957	0.905	0.589	0.95	0.571	2.914	0.975	0.789	0.994	0.949	0.758	0.989	1	0.791	0.769	-10.142	0.564	0.932	NA	0.874
129	KCNA1-I335N	2002292	NM_000217.3KCNA1 c.1004T>A	p.Ile335Asn	Episodic ataxia type 1	criteria provided, single submitter	1	KCNA1	I335N	VUS	0.9	0	0	1	0.997	-6.84	2.96	1	-5.04	4.222	1.08	0.975	0.93	0.647	0.936	0.572	3.148	0.995	0.868	0.997	0.976	0.975	0.993	1	0.938	0.912	-13.137	0.929	0.997	NA	0.907
130	KCNA1-I41T	2252910	NM_000217.3KCNA1 c.122T>C	p.Ile41Thr	Inborn genetic diseases	criteria provided, single submitter	1	KCNA1	I41T	VUS	0.7	0.004	0	0.624	0.822	-3.78	4.165	1	-1.35	4.152	0.779	0.782	0.949	0.626	0.915	0.772	1.613	0.948	0.882	0.997	0.948	0.911	0.997	1	0.545	0.445	-10.634	0.987	0.996	NA	0.931
131	KCNA1-I457X	1136470	NM_000217.3KCNA1 c.1371C>A	p.Ile457=	Episodic ataxia type 1	criteria provided, single submitter	1	KCNA1	I457X	VUS	0.1	NA	NA	NA	NA	NA	NA	NA	NA	NA	NA	NA	NA	NA	NA	NA	NA	NA	NA	NA	NA	NA	NA	NA	NA	NA	NA	NA	NA	NA	NA
132	KCNA1-I457X	2684252	NM_000217.3KCNA1 c.1371C>T	p.Ile457=	not provided	criteria provided, single submitter	1	KCNA1	I457X	VUS	0.1	NA	NA	NA	NA	NA	NA	NA	NA	NA	NA	NA	NA	NA	NA	NA	NA	NA	NA	NA	NA	NA	NA	NA	NA	NA	NA	NA	NA	NA	NA
133	KCNA1-I465V	2045402	NM_000217.3KCNA1 c.1393A>G	p.Ile465Val	Episodic ataxia type 1	criteria provided, single submitter	1	KCNA1	I465V	VUS	0	0.615	0.551	0.001	0.002	0.07	1.355	1	-3.86	1.764	0.15	0.714	0.125	0.023	0.344	0.371	1.012	0.893	0.075	0.989	0.281	0.572	0.937	0.999	0.12	0.155	0	NA	0.061	NA	0.382
134	KCNA1-I92V	883998	NM_000217.3KCNA1 c.274A>G	p.Ile92Val	Episodic ataxia type 1	criteria provided, single submitter	1	KCNA1	I92V	VUS	0.3	0.057	0.108	0.235	0.338	-0.84	1.845	1	-1.6	2.676	-0.077	0.531	0.583	0.078	0.476	0.682	1.52	0.891	0.63	0.948	0.569	0.888	0.995	1	0.172	0.232	0	0.272	0.137	NA	0.846
135	KCNA1-K118E	2728371	NM_000217.3KCNA1 c.352A>G	p.Lys118Glu	Episodic ataxia type 1	criteria provided, multiple submitters, no conflicts	2	KCNA1	K118E	VUS	0	0.016	0.6	0.007	0.012	-2.71	0.85	1	-0.84	2.405	-0.815	0.208	0.445	0.029	0.237	0.421	1.808	0.718	0.5	0.206	0.785	0.787	0.992	1	0.651	0.64	-11.897	0.227	0.415	7.95e-06	0.763
136	KCNA1-K118R	2903132	NM_000217.3KCNA1 c.353A>G	p.Lys118Arg	Episodic ataxia type 1	criteria provided, single submitter	1	KCNA1	K118R	VUS	0	0.922	0.828	0	0.002	-0.34	0.275	1	-1.01	1.779	-0.839	0.199	0.219	0.014	0.209	0.381	0.965	0.727	0.183	0.286	0.412	0.81	0.22	1	0.182	0.193	-13.099	0.128	0.072	3.98e-06	0.702
137	KCNA1-K138Q	309145	NM_000217.3KCNA1 c.412A>C	p.Lys138Gln	Myokymia|Episodic ataxia type 1	criteria provided, single submitter	1	KCNA1	K138Q	VUS	0	0.064	0.218	0	0.001	-2.35	2.32	0.998	-4.07	2.538	0.596	0.817	0.306	0.11	0.434	0.395	1.23	0.98	0.3	0.83	0.749	0.787	0.976	1	0.353	0.276	-13.401	0.229	0.246	NA	0.699
138	KCNA1-K193E	2058645	NM_000217.3KCNA1 c.577A>G	p.Lys193Glu	Episodic ataxia type 1	criteria provided, single submitter	1	KCNA1	K193E	VUS	0.2	0.013	0.081	0.005	0.004	-2.14	2.35	1	-0.23	2.685	-0.603	0.267	0.295	0.026	0.106	0.442	1.736	0.756	0.18	0.529	0.825	0.924	0.996	1	0.623	0.598	-11.897	0.252	0.448	1.19e-05	0.689
139	KCNA1-K304R	2900044	NM_000217.3KCNA1 c.911A>G	p.Lys304Arg	Episodic ataxia type 1	criteria provided, single submitter	1	KCNA1	K304R	VUS	0.8	0.001	0.002	1	0.999	-2.9	2.095	1	-4.1	4.046	1.056	0.923	0.899	0.428	0.868	0.573	2.171	0.96	0.819	0.995	0.965	0.989	0.999	1	0.897	0.826	-13.099	0.524	0.91	NA	0.849
140	KCNA1-K310E	1387866	NM_000217.3KCNA1 c.928A>G	p.Lys310Glu	Episodic ataxia type 1	criteria provided, single submitter	1	KCNA1	K310E	VUS	0.3	0.001	0.069	0.642	0.507	-3.86	1.64	1	-4.98	2.938	1.067	0.933	0.711	0.257	0.901	0.498	2.74	0.937	0.646	0.993	0.911	0.929	0.998	1	0.891	0.887	-11.897	0.537	0.986	NA	0.857
141	KCNA1-K310N	3236197	NM_000217.3KCNA1 c.930G>C	p.Lys310Asn	Episodic ataxia type 1|KCNA1-related disorder	criteria provided, single submitter	2	KCNA1	K310N	VUS	0.3	0	0.038	0.995	0.981	-4.83	1.9	1	-4.96	3.609	1.1	0.962	0.742	0.498	0.733	0.493	2.551	0.955	0.483	0.994	0.923	0.956	0.998	1	0.952	0.908	-13.137	0.525	0.996	NA	0.871
142	KCNA1-K53N	1519267	NM_000217.3KCNA1 c.159G>C	p.Lys53Asn	Episodic ataxia type 1	criteria provided, single submitter	1	KCNA1	K53N	VUS	0	0.012	0.113	0.773	0.705	-2.52	1.68	1	-1.02	3.791	0.014	0.475	0.527	0.07	0.37	0.408	2.517	0.865	0.47	0.961	0.777	0.898	0.997	1	0.532	0.499	-13.137	0.262	0.824	NA	0.902
143	KCNA1-L144V	2161143	NM_000217.3KCNA1 c.430C>G	p.Leu144Val	Episodic ataxia type 1	criteria provided, single submitter	1	KCNA1	L144V	VUS	0.3	0.001	0.049	0.597	0.275	-2.59	3.37	1	-4.14	1.908	0.697	0.86	0.451	0.358	0.606	0.362	2.345	0.936	0.513	0.908	0.734	0.991	0.962	1	0.507	0.428	0	0.346	0.385	3.98e-06	0.593
144	KCNA1-L288Q	2576584	NM_000217.3KCNA1 c.863T>A	p.Leu288Gln	Episodic ataxia type 1	criteria provided, single submitter	1	KCNA1	L288Q	P/LP	0	0	0.003	1	0.993	-5.42	2.935	1	-5.23	4.21	1.081	0.975	0.939	0.692	0.954	0.654	2.414	0.984	0.957	0.997	0.965	0.967	0.995	1	0.911	0.898	-13.401	0.662	0.989	NA	0.804
145	KCNA1-L291H	424183	NM_000217.3KCNA1 c.872T>A	p.Leu291His	not provided	criteria provided, single submitter	1	KCNA1	L291H	VUS	0.7	0	0	1	0.996	-6.72	3.515	1	-5.38	4.183	1.031	0.984	0.944	0.788	0.946	0.624	2.631	0.984	0.854	0.996	0.984	0.972	0.985	1	0.942	0.96	-14.366	0.91	0.998	NA	0.886
146	KCNA1-L291P	1520308	NM_000217.3KCNA1 c.872T>C	p.Leu291Pro	Episodic ataxia type 1	criteria provided, single submitter	1	KCNA1	L291P	VUS	0.7	0	0	1	0.998	-6.68	4.41	1	-5.37	4.323	0.993	0.987	0.969	0.799	0.976	0.793	2.984	0.984	0.955	0.999	0.984	0.975	0.998	1	0.984	0.982	-12.379	0.957	0.999	NA	0.899
147	KCNA1-L296F	966172	NM_000217.3KCNA1 c.888G>C	p.Leu296Phe	Episodic ataxia type 1	criteria provided, single submitter	1	KCNA1	L296F	VUS	0.7	0.001	0.03	0.998	0.977	-3.86	2.425	1	-5.06	4.655	1.098	0.967	0.914	0.441	0.887	0.67	2.465	0.992	0.787	0.992	0.966	0.836	0.999	0.99	0.918	0.916	-10.142	0.614	0.992	NA	0.844
148	KCNA1-L296F	1029721	NM_000217.3KCNA1 c.888G>T	p.Leu296Phe	Episodic ataxia type 1	criteria provided, single submitter	1	KCNA1	L296F	VUS	0.7	0.001	0.03	0.998	0.977	-3.86	2.425	1	-5.06	4.655	1.098	0.967	0.914	0.441	0.887	0.67	2.465	0.992	0.787	0.992	0.966	0.836	0.999	0.99	0.918	0.916	-10.142	0.614	0.992	NA	0.844
149	KCNA1-L296S	1809958	NM_000217.3KCNA1 c.887T>C	p.Leu296Ser	not provided	criteria provided, single submitter	1	KCNA1	L296S	VUS	0.7	0	0	1	0.999	-5.79	3.635	1	-5.11	4.245	1.076	0.977	0.936	0.744	0.929	0.628	2.737	0.999	0.888	0.998	0.979	0.611	0.998	1	0.939	0.931	-11.881	0.899	1	NA	0.856
150	KCNA1-L305F	447614	NM_000217.3KCNA1 c.913C>T	p.Leu305Phe	not provided|Episodic ataxia type 1	criteria provided, multiple submitters, no conflicts	2	KCNA1	L305F	P/LP	0.7	0.001	0.001	1	1	-3.86	2.745	1	-4.75	3.761	1.097	0.962	0.95	0.519	0.928	0.743	2.467	0.97	0.936	0.997	0.976	0.97	0.999	1	0.803	0.771	-10.142	0.561	0.993	NA	0.868
151	KCNA1-L312I	834847	NM_000217.3KCNA1 c.934C>A	p.Leu312Ile	Episodic ataxia type 1	criteria provided, single submitter	1	KCNA1	L312I	VUS	0.6	0.001	0.002	0.999	1	-1.93	2.425	1	-5.18	3.399	1.099	0.966	0.947	0.693	0.862	0.813	2.464	0.961	0.687	0.99	0.893	0.98	0.995	0.993	0.805	0.74	-7.263	0.623	0.99	NA	0.875
152	KCNA1-L326V	2504723	NM_000217.3KCNA1 c.976C>G	p.Leu326Val	not provided	criteria provided, single submitter	1	KCNA1	L326V	VUS	0.7	0.004	0.002	0.743	0.382	-2.92	2.17	1	-4.69	1.644	0.713	0.893	0.784	0.467	0.831	0.543	2.376	0.934	0.74	0.981	0.967	0.839	0.991	0.359	0.768	0.64	0	0.63	0.978	NA	0.844
153	KCNA1-L329F	1994858	NM_000217.3KCNA1 c.985C>T	p.Leu329Phe	Episodic ataxia type 1	criteria provided, single submitter	1	KCNA1	L329F	P/LP	0.6	0	0.029	1	0.999	-3.92	1.835	1	-5.58	3.719	1.087	0.977	0.943	0.59	0.921	0.756	2.467	0.978	0.751	0.996	0.965	0.969	0.999	1	0.869	0.83	-10.142	0.46	0.995	NA	0.89
154	KCNA1-L329I	1805796	NM_000217.3KCNA1 c.985C>A	p.Leu329Ile	Episodic ataxia type 1	criteria provided, single submitter	1	KCNA1	L329I	P/LP	0.6	0	0.055	0.978	0.982	-1.96	2.26	1	-5.47	3.604	1.096	0.972	0.91	0.547	0.888	0.665	2.464	0.974	0.686	0.987	0.882	0.872	0.996	1	0.894	0.829	-7.263	0.603	0.991	NA	0.893
155	KCNA1-L46M	639858	NM_000217.3KCNA1 c.136C>A	p.Leu46Met	Episodic ataxia type 1|not provided|Inborn genetic diseases|not specified|KCNA1-related disorder	criteria provided, conflicting classifications	5	KCNA1	L46M	Common neutral	0.1	0.039	0.298	0.414	0.306	-1.48	0.785	1	-1.1	2.383	-0.452	0.341	0.23	0.046	0.346	NA	1.82	0.777	0.446	0.089	0.599	0.904	0.972	1	0.282	0.194	-7.43	0.149	0.246	0.000218939	0.893
156	KCNA1-L46P	1191407	NM_000217.3KCNA1 c.137T>C	p.Leu46Pro	not provided	criteria provided, single submitter	1	KCNA1	L46P	VUS	0.1	0	0.01	0.998	0.972	-5.43	3.595	1	-1.12	4.469	0.664	0.712	0.941	0.578	0.917	0.716	2.969	0.891	0.913	0.995	0.93	0.967	0.997	1	0.891	0.89	-12.379	0.951	0.999	NA	0.929
157	KCNA1-L62P	2629765	NM_000217.3KCNA1 c.185T>C	p.Leu62Pro	KCNA1-related disorder	criteria provided, single submitter	1	KCNA1	L62P	VUS	0	0	0.001	1	1	-5.52	3.79	1	-1.21	4.414	0.686	0.721	0.967	0.535	0.939	0.823	2.984	0.951	0.947	0.998	0.954	0.986	0.998	1	0.901	0.898	-12.379	0.841	0.999	NA	0.925
158	KCNA1-M127T	1417121	NM_000217.3KCNA1 c.380T>C	p.Met127Thr	Episodic ataxia type 1	criteria provided, single submitter	1	KCNA1	M127T	VUS	0.1	0.078	0.062	0.85	0.483	-2.63	1.775	1	-1.03	2.875	0.131	0.512	0.832	0.151	0.605	0.576	2.267	0.98	0.699	0.955	0.849	0.897	0.983	1	0.469	0.473	-10.634	0.261	0.383	NA	0.873
159	KCNA1-M1L	946822	NM_000217.3KCNA1 c.1A>T	p.Met1Leu	Episodic ataxia type 1	criteria provided, single submitter	1	KCNA1	M1L	VUS	1	0	0.098	0.002	0.016	-0.51	NA	0.998	-3.78	3.057	-0.186	0.703	0.982	0.728	0.583	0.955	NA	0.928	0.853	0.993	0.364	0.9	0.961	1	0.848	0.838	-7.582	NA	NA	NA	NA
160	KCNA1-M1R	967035	NM_000217.3KCNA1 c.2T>G	p.Met1Arg	Episodic ataxia type 1	criteria provided, single submitter	1	KCNA1	M1R	VUS	1	0	0.004	0.919	0.772	-0.88	NA	0.998	-3.98	4.239	0.563	0.889	0.99	0.886	0.741	0.96	NA	0.971	0.91	0.993	0.348	0.9	0.984	1	0.928	0.887	-13.099	NA	NA	NA	NA
161	KCNA1-M1T	1482834	NM_000217.3KCNA1 c.2T>C	p.Met1Thr	Episodic ataxia type 1	criteria provided, single submitter	1	KCNA1	M1T	VUS	1	0	0.007	0.615	0.515	-1.28	NA	0.998	-3.96	3.795	0.546	0.862	0.955	0.904	0.749	0.725	NA	0.966	0.896	0.993	0.406	0.9	0.985	1	0.852	0.824	-10.634	NA	NA	NA	NA
162	KCNA1-M378V	2823380	NM_000217.3KCNA1 c.1132A>G	p.Met378Val	Episodic ataxia type 1	criteria provided, single submitter	1	KCNA1	M378V	VUS	0.6	0.001	0.093	0.82	0.337	-3.56	0.985	1	-4.21	3.115	0.839	0.831	0.88	0.327	0.913	0.628	2.373	0.967	0.767	0.985	0.948	0.967	0.989	1	0.703	0.779	0	0.276	0.692	NA	0.803
163	KCNA1-M449I	2050634	NM_000217.3KCNA1 c.1347G>A	p.Met449Ile	Episodic ataxia type 1|not provided	criteria provided, multiple submitters, no conflicts	2	KCNA1	M449I	VUS	0	0.512	0.414	0	0	-0.09	-0.92	0.86	-3.85	1.724	-0.415	0.486	0.068	0.069	0.256	0.342	1.269	0.688	0.026	0.007	0.297	0.685	0.734	0.86	0.057	0.084	-7.263	NA	0.09	1.19e-05	0.361
164	KCNA1-M449T	586089	NM_000217.3KCNA1 c.1346T>C	p.Met449Thr	not provided|Inborn genetic diseases|Episodic ataxia type 1|KCNA1-related disorder	criteria provided, multiple submitters, no conflicts	4	KCNA1	M449T	VUS	0	0.28	0.438	0	0.001	-0.52	0.345	0.825	-3.83	2.415	0.198	0.659	0.171	0.025	0.248	0.362	1.329	0.922	0.119	0.187	0.334	0.738	0.845	1	0.159	0.147	-10.634	NA	0.107	3.98e-06	0.46
165	KCNA1-M455I	1195360	NM_000217.3KCNA1 c.1365G>T	p.Met455Ile	not provided	criteria provided, single submitter	1	KCNA1	M455I	VUS	0	0.019	0.28	0.066	0.025	-1.45	2.7	1	-3.9	2.562	0.671	0.86	0.332	0.129	0.526	0.233	1.43	0.951	0.46	0.898	0.443	0.908	0.989	1	0.456	0.407	-7.263	NA	0.374	NA	0.627
166	KCNA1-M455K	309147	NM_000217.3KCNA1 c.1364T>A	p.Met455Lys	Hereditary episodic ataxia|Myokymia|Episodic ataxia type 1	criteria provided, multiple submitters, no conflicts	2	KCNA1	M455K	VUS	0	0.042	0.218	0.243	0.065	-2.8	3.045	1	-3.98	2.762	0.839	0.869	0.712	0.278	0.778	0.403	2.402	0.947	0.718	0.969	0.647	0.948	0.979	1	0.719	0.651	-12.967	NA	0.188	NA	0.683
167	KCNA1-M455V	1021989	NM_000217.3KCNA1 c.1363A>G	p.Met455Val	Episodic ataxia type 1	criteria provided, single submitter	1	KCNA1	M455V	VUS	0	0.188	0.375	0	0.001	-1.44	1.69	1	-3.88	2.076	0.518	0.813	0.247	0.055	0.367	0.241	1.189	0.93	0.414	0.776	0.397	0.889	0.958	1	0.31	0.296	0	NA	0.079	NA	0.578
168	KCNA1-M461I	2907625	NM_000217.3KCNA1 c.1383G>A	p.Met461Ile	Episodic ataxia type 1	criteria provided, single submitter	1	KCNA1	M461I	VUS	0	0.33	0.676	0	0.001	-0.35	-0.08	1	-3.83	2.219	-0.195	0.605	0.115	0.036	0.253	0.254	1.271	0.822	0.172	0.405	0.3	0.774	0.794	0.998	0.106	0.168	-7.263	NA	0.129	NA	0.454
169	KCNA1-M461T	1039751	NM_000217.3KCNA1 c.1382T>C	p.Met461Thr	Episodic ataxia type 1|Inborn genetic diseases	criteria provided, multiple submitters, no conflicts	2	KCNA1	M461T	VUS	0	0.157	0.448	0.037	0.028	-0.94	0.975	1	-3.88	2.595	0.11	0.703	0.194	0.041	0.273	0.338	1.339	0.941	0.361	0.289	0.399	0.851	0.932	1	0.099	0.27	-10.634	NA	0.111	7.96e-06	0.582
170	KCNA1-M461V	2172979	NM_000217.3KCNA1 c.1381A>G	p.Met461Val	Episodic ataxia type 1	criteria provided, single submitter	1	KCNA1	M461V	VUS	0	1	1	0	0	-0.1	-0.675	0.967	-3.78	0.318	-0.361	0.488	0.032	0.017	0.152	0.274	1.175	0.651	0.125	0.053	0.285	0.632	0.474	0.906	0.055	0.028	0	NA	0.06	NA	0.408
171	KCNA1-M4I	586087	NM_000217.3KCNA1 c.12G>T	p.Met4Ile	not provided	criteria provided, multiple submitters, no conflicts	2	KCNA1	M4I	VUS	0.2	0.633	0.223	0	0.001	-0.14	1.245	0.769	-3.77	2.695	0.166	0.661	0.198	0.128	0.274	0.294	1.271	0.856	0.279	0.372	0.297	0.782	0.956	1	0.297	0.222	-7.263	NA	0.126	NA	0.647
172	KCNA1-M70V	1676873	NM_000217.3KCNA1 c.208A>G	p.Met70Val	not provided|Episodic ataxia type 1	criteria provided, multiple submitters, no conflicts	4	KCNA1	M70V	VUS	0	0.202	0.307	0.041	0.042	-0.67	1.1	1	-0.97	2.381	-0.765	0.243	0.389	0.046	0.371	0.437	2.382	0.788	0.641	0.831	0.473	0.853	0.964	1	0.262	0.202	0	0.133	0.295	NA	0.883
173	KCNA1-N213Y	2474718	NM_000217.3KCNA1 c.637A>T	p.Asn213Tyr	Inborn genetic diseases	criteria provided, single submitter	1	KCNA1	N213Y	VUS	0	0.033	0.062	0.001	0.003	-1.72	-0.165	0.971	-0.03	2.486	-0.967	0.131	0.16	0.025	0.181	0.37	1.402	0.585	0.083	0.051	0.77	0.573	0.649	0.986	0.087	0.125	-12.961	NA	0.115	NA	0.317
174	KCNA1-N215I	1017234	NM_000217.3KCNA1 c.644A>T	p.Asn215Ile	Episodic ataxia type 1	criteria provided, single submitter	1	KCNA1	N215I	VUS	0.3	0.041	0.141	0.053	0.042	-2.38	2.415	1	-0.46	2.288	-0.788	0.265	0.356	0.043	0.186	0.426	1.541	0.699	0.425	0.115	0.809	0.831	0.809	0.967	0.134	0.19	-7.263	0.126	0.296	NA	0.607
175	KCNA1-N215S	1954463	NM_000217.3KCNA1 c.644A>G	p.Asn215Ser	Episodic ataxia type 1	criteria provided, single submitter	1	KCNA1	N215S	VUS	0.3	1	0.87	0	0.001	0.52	0.175	1	0.15	1.364	-1	0.085	0.106	0.016	0.072	0.415	0.938	0.476	0.054	0.064	0.558	0.868	0.14	0.967	0.037	0.061	-11.881	0.065	0.066	3.98e-06	0.555
176	KCNA1-N252I	1709426	NM_000217.3KCNA1 c.755A>T	p.Asn252Ile	Episodic ataxia type 1	criteria provided, single submitter	1	KCNA1	N252I	VUS	0.3	0	0.005	0.928	0.801	-7.23	2.73	1	-4.43	4.032	1.084	0.939	0.919	0.517	0.92	0.666	2.597	0.955	0.861	0.992	0.972	0.979	0.991	1	0.973	0.958	-7.263	0.806	0.872	NA	0.883
177	KCNA1-N252S	1718502	NM_000217.3KCNA1 c.755A>G	p.Asn252Ser	Episodic ataxia type 1	criteria provided, single submitter	1	KCNA1	N252S	VUS	0.3	0.052	0.535	0.025	0.016	-3.67	-0.365	1	-4.12	2.475	0.203	0.698	0.337	0.084	0.439	0.517	1.789	0.873	0.356	0.935	0.933	0.964	0.969	1	0.429	0.514	-11.881	0.144	0.226	NA	0.859
178	KCNA1-N255D	13494	NM_000217.3KCNA1 c.763A>G	p.Asn255Asp	Myokymia 1 with hypomagnesemia	no assertion criteria provided	1	KCNA1	N255D	P/LP	0.6	0	0.004	0.999	0.999	-4.82	4	1	-5.67	4.088	0.974	0.989	0.98	0.862	0.92	0.797	2.516	0.996	0.899	0.999	0.991	0.992	0.997	1	0.991	0.982	-12.237	0.996	0.997	NA	0.899
179	KCNA1-N279K	804964	NM_000217.3KCNA1 c.837C>A	p.Asn279Lys	not provided	criteria provided, single submitter	1	KCNA1	N279K	VUS	0	0.277	0.398	0	0.004	-2.16	1.185	0.977	-4.88	1.822	0.26	0.783	0.188	0.043	0.29	0.411	1.319	0.927	0.209	0.123	0.77	0.723	0.967	0.477	0.123	0.119	-12.967	NA	0.12	NA	0.707
180	KCNA1-N410T	1994585	NM_000217.3KCNA1 c.1229A>C	p.Asn410Thr	Episodic ataxia type 1	criteria provided, single submitter	1	KCNA1	N410T	VUS	0.3	0	0.001	1	0.995	-5.32	3.505	1	-4.41	4.06	1.098	0.952	0.924	0.565	0.942	0.614	2.386	0.992	0.81	0.997	0.975	0.935	0.996	1	0.942	0.942	-10.634	0.764	0.99	NA	0.845
181	KCNA1-N472S	849888	NM_000217.3KCNA1 c.1415A>G	p.Asn472Ser	Episodic ataxia type 1	criteria provided, single submitter	1	KCNA1	N472S	VUS	0.1	0.317	0.629	0.005	0.016	-0.4	1.32	1	-3.92	1.845	0.23	0.74	0.184	0.033	0.345	NA	0.944	0.914	0.1	0.24	0.323	0.678	0.947	0.953	0.089	0.177	-11.881	NA	0.079	2.39e-05	0.467
182	KCNA1-N477S	1349811	NM_000217.3KCNA1 c.1430A>G	p.Asn477Ser	Episodic ataxia type 1	criteria provided, multiple submitters, no conflicts	2	KCNA1	N477S	VUS	0	0.217	0.194	0.091	0.15	-1.1	2.385	1	-3.99	2.405	0.678	0.853	0.481	0.116	0.488	0.448	1.305	0.92	0.528	0.895	0.509	0.871	0.995	1	0.197	0.371	-11.881	NA	0.076	3.98e-06	0.596
183	KCNA1-N60S	1003091	NM_000217.3KCNA1 c.179A>G	p.Asn60Ser	Episodic ataxia type 1|Inborn genetic diseases	criteria provided, multiple submitters, no conflicts	2	KCNA1	N60S	VUS	0	0.013	0.128	0.001	0.024	-0.82	1.685	1	-1	3.184	-0.492	0.317	0.368	0.041	0.343	NA	0.949	0.787	0.247	0.23	0.534	0.88	0.988	1	0.149	0.251	-11.881	0.246	0.069	2.39e-05	0.695
184	KCNA1-N8K	1360899	NM_000217.3KCNA1 c.24C>G	p.Asn8Lys	Episodic ataxia type 1	criteria provided, multiple submitters, no conflicts	2	KCNA1	N8K	VUS	0	0.395	0.762	0.097	0.079	-0.8	2.25	1	-3.89	1.435	-0.053	0.73	0.12	0.182	0.252	0.304	1.376	0.829	0.384	0.337	0.367	0.791	0.963	1	0.165	0.173	-12.967	NA	0.208	NA	0.665
185	KCNA1-P109S	1936240	NM_000217.3KCNA1 c.325C>T	p.Pro109Ser	Episodic ataxia type 1	criteria provided, single submitter	1	KCNA1	P109S	VUS	0.1	0.134	0.164	0.601	0.359	-6.07	1.73	1	-0.95	2.543	-0.356	0.351	0.485	0.034	0.309	0.645	2.115	0.84	0.221	0.919	0.906	0.874	0.988	0.999	0.514	0.64	-11.881	0.274	0.447	3.98e-06	0.851
186	KCNA1-P143S	2966424	NM_000217.3KCNA1 c.427C>T	p.Pro143Ser	Episodic ataxia type 1	criteria provided, single submitter	1	KCNA1	P143S	VUS	0	0.004	0.162	0.131	0.059	-5.7	2.99	1	-3.98	2.297	0.867	0.879	0.695	0.257	0.64	0.386	1.408	0.989	0.595	0.864	0.805	0.946	0.986	1	0.5	0.52	-11.881	0.363	0.273	3.98e-06	0.741
187	KCNA1-P145L	2502780	NM_000217.3KCNA1 c.434C>T	p.Pro145Leu	not provided	criteria provided, single submitter	1	KCNA1	P145L	VUS	0.2	0	0.013	0.992	0.76	-8.9	3.565	1	-0.2	3.696	0.285	0.484	0.795	0.283	0.418	0.366	2.39	0.857	0.569	0.998	0.84	1	0.999	1	0.804	0.713	-7.582	0.673	0.989	NA	0.777
188	KCNA1-P244H	13490	NM_000217.3KCNA1 c.731C>A	p.Pro244His	Myokymia 1	no assertion criteria provided	1	KCNA1	P244H	P/LP	0.3	0	0	0.994	0.99	-8.45	3.435	1	-4.46	3.906	1.094	0.961	0.963	0.492	0.97	0.82	2.26	0.991	0.83	0.998	0.989	0.967	0.997	1	0.962	0.956	-14.366	0.911	0.988	NA	0.899
189	KCNA1-P25L	2171522	NM_000217.3KCNA1 c.74C>T	p.Pro25Leu	Episodic ataxia type 1	criteria provided, multiple submitters, no conflicts	2	KCNA1	P25L	VUS	0.2	0.035	0.096	0.046	0.027	-1.16	1.87	1	-3.92	2.979	0.323	0.738	0.26	0.11	0.354	0.359	1.192	0.878	0.354	0.15	0.403	0.764	0.994	1	0.119	0.136	-7.582	NA	0.074	2.41e-05	0.609
190	KCNA1-P403S	2910304	NM_000217.3KCNA1 c.1207C>T	p.Pro403Ser	Episodic ataxia type 1	criteria provided, single submitter	1	KCNA1	P403S	P/LP	0.9	0.001	0.001	1	1	-7.08	4.065	1	-4.97	3.82	1.038	0.981	0.938	0.726	0.872	0.634	2.382	0.992	0.865	1	0.98	0.994	0.999	1	0.888	0.84	-11.881	0.801	0.999	NA	0.926
191	KCNA1-P403T	644532	NM_000217.3KCNA1 c.1207C>A	p.Pro403Thr	Episodic ataxia type 1	criteria provided, single submitter	1	KCNA1	P403T	VUS	0.9	0.001	0.001	1	1	-7.08	3.515	1	-4.95	3.731	1.074	0.975	0.938	0.741	0.891	0.608	2.5	0.997	0.88	0.997	0.98	0.985	0.998	1	0.892	0.815	-10.634	0.793	0.997	NA	0.935
192	KCNA1-P405A	985808	NM_000217.3KCNA1 c.1213C>G	p.Pro405Ala	Inborn genetic diseases|Episodic ataxia type 1	criteria provided, multiple submitters, no conflicts	2	KCNA1	P405A	P/LP	0.6	0.001	0.001	0.999	1	-7.08	2.04	1	-4.21	3.625	1.073	0.936	0.873	0.465	0.902	0.696	2.338	0.987	0.642	0.997	0.963	0.987	0.995	1	0.91	0.862	-8.987	0.727	0.997	NA	0.932
193	KCNA1-P405H	2687755	NM_000217.3KCNA1 c.1214C>A	p.Pro405His	Epileptic encephalopathy	criteria provided, single submitter	1	KCNA1	P405H	P/LP	0.6	0	0	1	1	-7.97	2.865	1	-4.96	3.919	1.082	0.973	0.954	0.704	0.941	0.763	2.537	0.992	0.831	0.999	0.98	0.92	0.996	1	0.948	0.938	-14.366	0.916	1	NA	0.945
194	KCNA1-P405L	447609	NM_000217.3KCNA1 c.1214C>T	p.Pro405Leu	not provided|Episodic ataxia type 1	criteria provided, multiple submitters, no conflicts	2	KCNA1	P405L	P/LP	0.6	0	0.02	1	1	-8.86	3.62	1	-4.94	4.02	1.063	0.977	0.956	0.711	0.955	0.724	2.39	0.988	0.956	0.999	0.986	0.993	0.999	1	0.935	0.912	-7.582	0.783	0.998	NA	0.95
195	KCNA1-P433R	1418199	NM_000217.3KCNA1 c.1298C>G	p.Pro433Arg	Episodic ataxia type 1	criteria provided, single submitter	1	KCNA1	P433R	VUS	0	0.039	0.092	0.613	0.382	-3.61	2.65	1	-3.94	2.536	0.631	0.837	0.435	0.082	0.551	0.286	1.79	0.929	0.34	0.9	0.729	0.889	0.993	1	0.237	0.348	-13.099	0.186	0.097	3.99e-06	0.752
196	KCNA1-P433S	2164233	NM_000217.3KCNA1 c.1297C>T	p.Pro433Ser	Episodic ataxia type 1	criteria provided, single submitter	1	KCNA1	P433S	VUS	0	0.076	0.126	0.311	0.211	-2.47	1.955	1	-3.92	2.266	0.585	0.832	0.333	0.078	0.426	0.321	1.502	0.909	0.272	0.844	0.675	0.859	0.991	1	0.167	0.219	-11.881	0.126	0.075	NA	0.689
197	KCNA1-P75H	463862	NM_000217.3KCNA1 c.224C>A	p.Pro75His	Episodic ataxia type 1|Inborn genetic diseases	criteria provided, multiple submitters, no conflicts	2	KCNA1	P75H	VUS	0	0	0.004	1	0.989	-7.3	3.89	1	-1.07	3.982	0.716	0.726	0.903	0.239	0.696	NA	2.537	0.949	0.718	0.999	0.936	0.846	0.997	1	0.886	0.833	-14.366	0.494	0.905	NA	0.896
198	KCNA1-P87R	1930376	NM_000217.3KCNA1 c.260C>G	p.Pro87Arg	Episodic ataxia type 1	criteria provided, single submitter	1	KCNA1	P87R	VUS	0.1	0.022	0.028	0.775	0.399	-7.4	2.355	1	-0.98	3.303	-0.141	0.388	0.833	0.1	0.705	0.537	2.402	0.852	0.83	0.996	0.833	0.961	0.992	1	0.826	0.77	-13.099	0.357	0.943	NA	0.915
199	KCNA1-Q20H	447612	NM_000217.3KCNA1 c.60G>C	p.Gln20His	Episodic ataxia type 1|not provided	criteria provided, conflicting classifications	4	KCNA1	Q20H	Common neutral	0	0.239	0.205	0.01	0.008	-1.04	1.995	1	-3.99	1.958	0.461	0.788	0.136	0.123	0.382	0.269	1.102	0.912	0.229	0.056	0.411	0.85	0.932	1	0.122	0.189	-14.366	NA	0.107	0.00011276	0.615
200	KCNA1-Q20K	2982893	NM_000217.3KCNA1 c.58C>A	p.Gln20Lys	Episodic ataxia type 1	criteria provided, single submitter	1	KCNA1	Q20K	VUS	0	0.043	0.781	0.215	0.065	-1.08	2.34	1	-3.89	2.076	0.478	0.769	0.263	0.174	0.411	0.341	1.52	0.894	0.295	0.691	0.445	0.923	0.977	1	0.438	0.412	-12.967	NA	0.103	NA	0.625
201	KCNA1-Q20R	2138871	NM_000217.3KCNA1 c.59A>G	p.Gln20Arg	Episodic ataxia type 1	criteria provided, single submitter	1	KCNA1	Q20R	VUS	0	0.036	0.5	0.57	0.131	-1.05	2.34	1	-3.95	1.733	0.49	0.772	0.255	0.21	0.377	0.297	1.407	0.898	0.162	0.322	0.404	0.752	0.969	1	0.245	0.345	-13.099	NA	0.09	4.03e-06	0.624
202	KCNA1-Q276R	1952349	NM_000217.3KCNA1 c.827A>G	p.Gln276Arg	Episodic ataxia type 1	criteria provided, single submitter	1	KCNA1	Q276R	VUS	0	0.348	0.489	0	0.001	-1.29	0.97	0.792	-4.94	2.433	0.529	0.835	0.167	0.039	0.304	0.313	1.235	0.914	0.036	0.324	0.721	0.585	0.945	0.836	0.187	0.166	-13.099	0.134	0.081	NA	0.52
203	KCNA1-Q284X	1452721	NM_000217.3KCNA1 c.850C>T	p.Gln284Ter	Episodic ataxia type 1	criteria provided, single submitter	1	KCNA1	Q284X	P/LP	0.2	NA	NA	NA	NA	NA	NA	1	NA	7.786	NA	NA	NA	NA	NA	NA	NA	NA	0.878	NA	NA	NA	0.998	1	NA	NA	NA	NA	NA	NA	NA
204	KCNA1-Q424H	NA	NA	NA	NA	NA	NA	NA	NA	Common neutral	0.1	0.027	0.061	0.01	0.02	-3.14	2.995	1	-4.08	2.198	0.57	0.836	0.329	0.114	0.437	0.296	2.309	0.903	0.349	0.988	0.704	0.879	0.985	0.999	0.268	0.35	-14.366	0.126	0.244	NA	0.828
205	KCNA1-Q426R	2116808	NM_000217.3KCNA1 c.1277A>G	p.Gln426Arg	Episodic ataxia type 1	criteria provided, single submitter	1	KCNA1	Q426R	VUS	0.2	0.081	0.149	0.005	0.013	-2.64	2.15	1	-3.97	2.613	0.67	0.851	0.44	0.106	0.543	0.427	1.26	0.877	0.566	0.951	0.682	0.889	0.992	1	0.536	0.541	-13.099	0.15	0.118	NA	0.795
206	KCNA1-Q483H	586090	NM_000217.3KCNA1 c.1449A>T	p.Gln483His	Episodic ataxia type 1|not provided	criteria provided, multiple submitters, no conflicts	2	KCNA1	Q483H	VUS	0	0.16	0.11	0.001	0.002	-0.01	0.805	1	-3.96	1.677	0.172	0.74	0.141	0.041	0.337	0.431	1.099	0.849	0.168	0.172	0.296	0.834	0.954	0.532	0.095	0.071	-14.366	NA	0.108	5.17e-05	0.581
207	KCNA1-Q51L	2713358	NM_000217.3KCNA1 c.152A>T	p.Gln51Leu	Episodic ataxia type 1	criteria provided, single submitter	1	KCNA1	Q51L	VUS	0	0.001	0.512	0.142	0.113	-5.48	2.315	1	-0.99	3.571	-0.531	0.337	0.813	0.158	0.632	0.613	2.347	0.797	0.777	0.994	0.827	0.813	0.976	1	0.776	0.701	-7.582	0.309	0.709	NA	0.893
208	KCNA1-Q97K	942661	NM_000217.3KCNA1 c.289C>A	p.Gln97Lys	Episodic ataxia type 1	criteria provided, single submitter	1	KCNA1	Q97K	VUS	0	0.001	0.03	0.995	0.888	-3.39	3.18	1	-1	3.845	0.437	0.612	0.726	0.21	0.807	0.649	1.866	0.967	0.496	0.985	0.896	0.991	0.995	1	0.881	0.869	-12.967	0.838	0.992	NA	0.825
209	KCNA1-R101X	309143	NM_000217.3KCNA1 c.303C>T	p.Arg101=	Hereditary episodic ataxia|Episodic ataxia type 1	criteria provided, single submitter	1	KCNA1	R101X	VUS	0	NA	NA	NA	NA	NA	NA	NA	NA	NA	NA	NA	NA	NA	NA	NA	NA	NA	NA	NA	NA	NA	NA	NA	NA	NA	NA	NA	NA	NA	NA
210	KCNA1-R104S	863541	NM_000217.3KCNA1 c.312G>T	p.Arg104Ser	Episodic ataxia type 1	criteria provided, single submitter	1	KCNA1	R104S	VUS	0.1	0	0.006	1	0.992	-5.33	3.37	1	-1.05	3.591	0.388	0.681	0.912	0.466	0.856	0.599	2.5	0.899	0.832	0.996	0.937	0.995	0.995	0.996	0.922	0.886	-11.881	0.881	0.999	NA	0.825
211	KCNA1-R142S	1382866	NM_000217.3KCNA1 c.424C>A	p.Arg142Ser	Episodic ataxia type 1	criteria provided, multiple submitters, no conflicts	2	KCNA1	R142S	VUS	0	0.012	0.276	0.142	0.048	-3.78	2.865	1	-4.01	2.23	0.675	0.834	0.508	0.221	0.603	0.356	1.927	0.984	0.568	0.969	0.751	0.906	0.979	1	0.57	0.461	-11.881	0.285	0.84	NA	0.747
212	KCNA1-R151C	1023031	NM_000217.3KCNA1 c.451C>T	p.Arg151Cys	Episodic ataxia type 1|not provided	criteria provided, multiple submitters, no conflicts	2	KCNA1	R151C	VUS	0.2	0	0.011	0.999	0.887	-6.52	3.75	1	-0.16	4.134	0.225	0.495	0.875	0.155	0.487	0.506	2.539	0.909	0.734	0.997	0.855	0.989	0.997	1	0.762	0.631	-11.708	0.651	0.562	NA	0.789
213	KCNA1-R204H	290682	NM_000217.3KCNA1 c.611G>A	p.Arg204His	not provided|Episodic ataxia type 1	criteria provided, conflicting classifications	3	KCNA1	R204H	Common neutral	0	0.135	0.195	0.001	0.002	-0.62	1.3	1	-0.46	2.084	-0.947	0.164	0.009	0.012	0.061	NA	1.403	0.635	0.079	0.004	0.611	0.233	0.957	0.861	0.065	0.072	-14.366	NA	0.079	0.000127258	0.351
214	KCNA1-R239S	13481	NM_000217.3KCNA1 c.715C>A	p.Arg239Ser	Episodic ataxia type 1	no assertion criteria provided	1	KCNA1	R239S	P/LP	1	0	0	1	1	-5.78	3.875	1	-5.04	3.665	1.062	0.979	0.975	0.718	0.896	0.779	2.504	0.994	0.988	0.999	0.986	0.985	0.997	0.998	0.977	0.962	-11.881	0.989	1	NA	0.891
215	KCNA1-R26W	435546	NM_000217.3KCNA1 c.76C>T	p.Arg26Trp	not specified|Episodic ataxia type 1	criteria provided, multiple submitters, no conflicts	3	KCNA1	R26W	VUS	0	0.013	0.017	0.556	0.013	-0.97	0.805	1	-3.97	3.175	-0.032	0.635	0.198	0.122	0.425	NA	1.216	0.881	0.292	0.211	0.429	0.75	0.99	0.998	0.073	0.096	-13.448	NA	0.119	4.01e-06	0.535
216	KCNA1-R295H	586092	NM_000217.3KCNA1 c.884G>A	p.Arg295His	not provided|Episodic ataxia type 1	criteria provided, multiple submitters, no conflicts	3	KCNA1	R295H	VUS	1	0	0.001	1	0.999	-4.82	3.875	1	-5.61	4.353	0.985	0.989	0.972	0.824	0.961	0.798	2.597	0.996	0.916	1	0.991	0.997	0.999	1	0.969	0.909	-14.366	0.84	0.992	NA	0.864
217	KCNA1-R298S	2102356	NM_000217.3KCNA1 c.894G>C	p.Arg298Ser	not provided|Episodic ataxia type 1	criteria provided, multiple submitters, no conflicts	2	KCNA1	R298S	VUS	0.8	0	0.001	1	1	-5.79	3.32	1	-6.25	3.959	1.059	0.989	0.978	0.936	0.921	0.797	2.504	0.999	0.956	0.997	0.989	0.993	0.996	0.645	0.976	0.94	-11.881	0.968	1	NA	0.883
218	KCNA1-R298T	1176598	NM_000217.3KCNA1 c.893G>C	p.Arg298Thr	not provided	criteria provided, single submitter	1	KCNA1	R298T	VUS	0.8	0	0.001	1	1	-5.79	4.42	1	-6.27	4.43	0.944	0.993	0.967	0.848	0.949	0.786	2.801	0.997	0.935	0.999	0.99	0.96	0.981	1	0.975	0.949	-10.634	0.886	1	NA	0.896
219	KCNA1-R307H	2498543	NM_000217.3KCNA1 c.920G>A	p.Arg307His	not provided	criteria provided, single submitter	1	KCNA1	R307H	P/LP	1	0	0	1	0.998	-4.83	2.95	1	-5.02	4.294	1.086	0.972	0.944	0.552	0.966	0.74	2.597	0.969	0.788	0.997	0.972	0.99	0.999	1	0.952	0.872	-14.366	0.875	0.998	NA	0.894
220	KCNA1-R417X	2143304	NM_000217.3KCNA1 c.1249C>A	p.Arg417=	Episodic ataxia type 1	criteria provided, single submitter	1	KCNA1	R417X	P/LP	0.4	NA	NA	NA	NA	NA	NA	1	NA	7.754	NA	NA	NA	NA	NA	NA	NA	NA	0.767	NA	NA	NA	0.998	1	NA	NA	NA	NA	NA	NA	NA
221	KCNA1-R417X	13491	NM_000217.3KCNA1 c.1249C>T	p.Arg417Ter	Episodic ataxia type 1	criteria provided, single submitter	2	KCNA1	R417X	P/LP	0.4	NA	NA	NA	NA	NA	NA	1	NA	7.754	NA	NA	NA	NA	NA	NA	NA	NA	0.767	NA	NA	NA	0.998	1	NA	NA	NA	NA	NA	NA	NA
222	KCNA1-R443C	1505840	NM_000217.3KCNA1 c.1327C>T	p.Arg443Cys	Episodic ataxia type 1	criteria provided, single submitter	1	KCNA1	R443C	VUS	0	0.042	0.025	0.98	0.42	-2.38	2.1	1	-4.03	3.245	0.811	0.837	0.3	0.066	0.715	0.344	2.37	0.917	0.174	0.96	0.55	0.901	0.999	1	0.258	0.209	-11.708	NA	0.151	NA	0.711
223	KCNA1-R443G	195042	NM_000217.3KCNA1 c.1327C>G	p.Arg443Gly	not specified|not provided|Episodic ataxia type 1|KCNA1-related disorder|Inborn genetic diseases	criteria provided, multiple submitters, no conflicts	7	KCNA1	R443G	Common neutral	0	0.24	0.201	0	0.001	-1.7	1.405	1	-3.99	2.211	0.364	0.796	0.009	0.07	0.511	NA	1.459	0.882	0.161	0.04	0.349	0.883	0.988	1	0.307	0.334	-12.685	NA	0.125	0.000191173	0.624
224	KCNA1-R443H	1056962	NM_000217.3KCNA1 c.1328G>A	p.Arg443His	Episodic ataxia type 1	criteria provided, multiple submitters, no conflicts	2	KCNA1	R443H	VUS	0	0.137	0.073	0.94	0.35	-1.81	2.445	1	-4	2.826	0.728	0.829	0.215	0.105	0.565	NA	2.185	0.902	0.237	0.944	0.457	0.924	0.998	1	0.204	0.156	-14.366	NA	0.106	7.97e-06	0.649
225	KCNA1-R469K	3113005	NM_000217.3KCNA1 c.1406G>A	p.Arg469Lys	Inborn genetic diseases|Episodic ataxia type 1	criteria provided, multiple submitters, no conflicts	2	KCNA1	R469K	VUS	0	0.615	1	0	0.001	0.04	1.21	0.999	-3.82	2.068	0.158	0.718	0.209	0.037	0.382	0.414	1.293	0.896	0.377	0.801	0.286	0.624	0.936	0.985	0.329	0.379	-12.967	NA	0.076	NA	0.512
226	KCNA1-R474S	1462173	NM_000217.3KCNA1 c.1422A>C	p.Arg474Ser	Episodic ataxia type 1	criteria provided, single submitter	1	KCNA1	R474S	VUS	0	0.103	0.446	0.02	0.028	-0.58	1.24	1	-3.88	2.398	0.434	0.782	0.238	0.09	0.397	0.459	1.413	0.919	0.35	0.706	0.313	0.691	0.986	0.999	0.313	0.459	-11.881	NA	0.194	NA	0.567
227	KCNA1-R47P	2752953	NM_000217.3KCNA1 c.140G>C	p.Arg47Pro	Episodic ataxia type 1	criteria provided, single submitter	1	KCNA1	R47P	VUS	0.3	0.001	0.006	1	0.995	-5.36	4.045	1	-1.19	4.627	0.724	0.724	0.939	0.397	0.871	0.71	2.776	0.938	0.952	0.999	0.946	0.973	0.997	1	0.937	0.944	-12.379	0.733	0.995	NA	0.894
228	KCNA1-R47S	2146713	NM_000217.3KCNA1 c.139C>A	p.Arg47Ser	Episodic ataxia type 1	criteria provided, single submitter	1	KCNA1	R47S	VUS	0.3	0.001	0.033	0.998	0.979	-4.59	3.7	1	-1.16	4.03	0.72	0.721	0.923	0.382	0.858	0.667	2.504	0.919	0.88	0.996	0.88	0.983	0.997	1	0.878	0.775	-11.881	0.594	0.987	NA	0.879
229	KCNA1-R69P	1477243	NM_000217.3KCNA1 c.206G>C	p.Arg69Pro	Episodic ataxia type 1	criteria provided, single submitter	1	KCNA1	R69P	VUS	0	0	0.046	1	1	-5.57	3.705	1	-1.14	4.329	0.669	0.72	0.904	0.3	0.839	0.669	2.776	0.951	0.878	0.999	0.92	0.992	0.996	1	0.925	0.937	-12.379	0.934	0.999	NA	0.92
230	KCNA1-R71H	883997	NM_000217.3KCNA1 c.212G>A	p.Arg71His	Episodic ataxia type 1	criteria provided, single submitter	1	KCNA1	R71H	VUS	0	0.066	0.246	0.015	0.019	-2.6	1.44	1	-1.05	3.1	-0.532	0.332	0.398	0.032	0.288	0.457	2.391	0.77	0.416	0.977	0.837	0.898	0.996	1	0.315	0.226	-14.366	0.357	0.193	NA	0.89
231	KCNA1-R84G	2096473	NM_000217.3KCNA1 c.250C>G	p.Arg84Gly	Episodic ataxia type 1	criteria provided, single submitter	1	KCNA1	R84G	VUS	0.3	0.008	0.01	0.995	0.963	-5.71	3.72	1	-2.61	3.895	0.966	0.872	0.983	0.533	0.87	0.87	2.631	0.934	0.951	0.988	0.972	0.986	0.998	0.999	0.708	0.655	-12.685	0.989	0.999	3.98e-06	0.89
232	KCNA1-R84S	2481701	NM_000217.3KCNA1 c.250C>A	p.Arg84Ser	Inborn genetic diseases	criteria provided, single submitter	1	KCNA1	R84S	VUS	0.3	0	0.001	1	0.999	-4.91	4.41	1	-2.62	3.843	1.039	0.918	0.982	0.591	0.845	0.858	2.504	0.946	0.962	0.999	0.971	0.994	0.997	0.999	0.925	0.799	-11.881	0.997	1	NA	0.896
233	KCNA1-R86P	2158041	NM_000217.3KCNA1 c.257G>C	p.Arg86Pro	Episodic ataxia type 1	criteria provided, single submitter	1	KCNA1	R86P	VUS	0	0	0.107	0.993	0.908	-5.88	1.7	1	-0.76	4.538	-0.152	0.472	0.901	0.132	0.67	0.704	2.776	0.904	0.825	0.998	0.862	0.983	0.996	1	0.933	0.939	-12.379	0.453	0.993	NA	0.896
234	KCNA1-S114F	661566	NM_000217.3KCNA1 c.341C>T	p.Ser114Phe	Episodic ataxia type 1	criteria provided, single submitter	1	KCNA1	S114F	VUS	0	0.012	0.7	0.774	0.536	-3.39	1.005	1	-1.03	2.963	-0.325	0.404	0.619	0.075	0.526	0.43	2.455	0.867	0.649	0.971	0.824	0.961	0.985	1	0.61	0.532	-10.142	0.221	0.558	NA	0.82
235	KCNA1-S114T	1984072	NM_000217.3KCNA1 c.340T>A	p.Ser114Thr	Episodic ataxia type 1	criteria provided, single submitter	1	KCNA1	S114T	VUS	0	0.702	0.489	0	0.002	-1.37	-0.405	1	-1.01	2.204	-0.84	0.207	0.207	0.02	0.333	0.429	1.084	0.743	0.363	0.445	0.481	0.826	0.715	1	0.314	0.281	-10.634	0.071	0.137	NA	0.797
236	KCNA1-S13L	1316112	NM_000217.3KCNA1 c.38C>T	p.Ser13Leu	not provided	criteria provided, single submitter	1	KCNA1	S13L	VUS	0	0.128	0.378	0.005	0.001	-0.53	1.32	1	-3.92	2.504	0.329	0.742	0.23	0.102	0.305	0.351	1.115	0.877	0.377	0.76	0.31	0.9	0.993	1	0.345	0.339	-7.582	NA	0.086	NA	0.608
237	KCNA1-S13X	1348561	NM_000217.3KCNA1 c.38C>A	p.Ser13Ter	Episodic ataxia type 1	criteria provided, single submitter	1	KCNA1	S13X	VUS	0	NA	NA	NA	NA	NA	NA	1	NA	6.856	NA	NA	NA	NA	NA	NA	NA	NA	0.547	NA	NA	NA	0.994	1	NA	NA	NA	NA	NA	NA	NA
238	KCNA1-S163P	2642593	NM_000217.3KCNA1 c.487T>C	p.Ser163Pro	not provided	criteria provided, single submitter	1	KCNA1	S163P	VUS	0.5	0.005	0.001	0.744	0.31	-4.45	3.74	1	-0.37	3.708	0.041	0.402	0.88	0.249	0.697	0.619	2.607	0.907	0.854	0.995	0.89	0.855	0.996	1	0.755	0.691	-12.379	0.985	0.997	NA	0.755
239	KCNA1-S214F	998939	NM_000217.3KCNA1 c.641C>T	p.Ser214Phe	Episodic ataxia type 1	criteria provided, multiple submitters, no conflicts	2	KCNA1	S214F	VUS	0	0.071	0.055	0.207	0.061	-2.51	2.265	0.997	-0.48	1.647	-0.897	0.281	0.229	0.043	0.106	NA	1.765	0.735	0.198	0.086	0.811	0.928	0.844	0.994	0.117	0.2	-10.142	0.157	0.218	7.95e-06	0.498
240	KCNA1-S306C	1009332	NM_000217.3KCNA1 c.917C>G	p.Ser306Cys	Episodic ataxia type 1|not provided	criteria provided, multiple submitters, no conflicts	2	KCNA1	S306C	VUS	0.5	0	0	1	0.999	-4.84	3.335	1	-5	3.852	1.079	0.975	0.929	0.645	0.929	0.686	2.344	0.986	0.722	0.998	0.98	0.959	0.988	1	0.972	0.882	-11.708	0.956	0.993	NA	0.784
241	KCNA1-S306F	2698259	NM_000217.3KCNA1 c.917C>T	p.Ser306Phe	Episodic ataxia type 1	criteria provided, single submitter	1	KCNA1	S306F	VUS	0.5	0	0.012	1	1	-5.8	2.08	1	-4.88	3.979	1.101	0.963	0.94	0.669	0.949	0.712	2.476	0.976	0.79	0.999	0.963	0.961	0.998	1	0.97	0.957	-10.142	0.795	0.999	NA	0.808
242	KCNA1-S322R	577805	NM_000217.3KCNA1 c.964A>C	p.Ser322Arg	Episodic ataxia type 1	criteria provided, single submitter	1	KCNA1	S322R	VUS	0.3	0	0	1	1	-4.91	2.845	1	-4.59	2.374	1.032	0.949	0.97	0.77	0.853	0.738	2.502	0.958	0.927	0.998	0.978	0.893	0.996	0.951	0.988	0.954	-13.099	0.995	1	NA	0.884
243	KCNA1-S322R	2577881	NM_000217.3KCNA1 c.966T>A	p.Ser322Arg	Episodic ataxia type 1	criteria provided, single submitter	1	KCNA1	S322R	VUS	0.3	0	0	1	1	-4.91	2.845	1	-4.59	2.374	1.032	0.949	0.97	0.77	0.853	0.738	2.502	0.958	0.927	0.998	0.978	0.893	0.996	0.951	0.988	0.954	-13.099	0.995	1	NA	0.884
244	KCNA1-S342I	NA	NA	NA	NA	NA	NA	NA	NA	P/LP	0.5	0	0	0.999	0.994	-5.86	2.515	1	-4.91	4.346	1.097	0.967	0.943	0.499	0.965	0.717	2.555	0.992	0.953	0.998	0.975	0.826	0.996	1	0.976	0.964	-7.263	0.877	0.998	NA	0.891
245	KCNA1-S354L	1490961	NM_000217.3KCNA1 c.1061C>T	p.Ser354Leu	Episodic ataxia type 1	criteria provided, single submitter	1	KCNA1	S354L	VUS	0.2	0	0.005	0.812	0.441	-4.83	2.51	1	-5.06	4.033	1.134	0.956	0.835	0.728	0.766	0.539	1.994	0.923	0.57	0.994	0.966	0.986	0.999	1	0.805	0.819	-7.582	0.599	0.908	7.95e-06	0.706
246	KCNA1-S431T	NA	NA	NA	NA	NA	NA	NA	NA	Common neutral	0	1	0.84	0	0.002	0.54	1.885	1	-3.91	1.697	-0.041	0.627	0.19	0.023	0.258	0.421	1.065	0.841	0.313	0.549	0.27	0.79	0.193	0.999	0.185	0.137	-10.634	0.103	0.062	NA	0.776
247	KCNA1-S442T	934436	NM_000217.3KCNA1 c.1325G>C	p.Ser442Thr	Episodic ataxia type 1	criteria provided, single submitter	1	KCNA1	S442T	VUS	0	0.327	0.56	0.469	0.11	-0.42	1.555	1	-3.93	2.188	0.517	0.767	0.3	0.085	0.461	0.28	1.178	0.878	0.25	0.729	0.357	0.785	0.922	1	0.226	0.211	-10.634	NA	0.067	NA	0.618
248	KCNA1-S445G	1351662	NM_000217.3KCNA1 c.1333A>G	p.Ser445Gly	not provided|Episodic ataxia type 1	criteria provided, multiple submitters, no conflicts	3	KCNA1	S445G	VUS	0.1	0.061	0.214	0.009	0.008	-1.7	3.305	1	-4.07	2.641	0.651	0.847	0.255	0.094	0.545	0.367	1.487	0.898	0.175	0.69	0.398	0.779	0.998	1	0.279	0.264	-12.685	NA	0.061	3.98e-06	0.633
249	KCNA1-S489N	430064	NM_000217.3KCNA1 c.1466G>A	p.Ser489Asn	not provided|Episodic ataxia type 1	criteria provided, multiple submitters, no conflicts	2	KCNA1	S489N	VUS	0	0.199	0.456	0.001	0.002	-0.23	-0.46	0.959	-3.9	1.85	0.108	0.656	0.151	0.029	0.24	0.344	1.084	0.848	0.139	0.445	0.296	0.793	0.973	0.777	0.181	0.097	-13.137	NA	0.072	NA	0.652
250	KCNA1-S5F	1474077	NM_000217.3KCNA1 c.14C>T	p.Ser5Phe	Episodic ataxia type 1	criteria provided, single submitter	1	KCNA1	S5F	VUS	0	0.002	0.032	0.142	0.158	-2.06	1.59	1	-4.02	3.334	0.602	0.79	0.34	0.325	0.383	0.34	1.512	0.921	0.269	0.96	0.682	0.938	0.993	1	0.389	0.542	-10.142	NA	0.18	NA	0.734
251	KCNA1-S88N	2756641	NM_000217.3KCNA1 c.263G>A	p.Ser88Asn	Episodic ataxia type 1	criteria provided, single submitter	1	KCNA1	S88N	VUS	0.5	0	0.008	0.994	0.978	-2.43	3.64	1	-1.1	3.864	0.619	0.7	0.77	0.219	0.714	0.561	2.298	0.914	0.646	0.992	0.917	0.977	0.996	1	0.785	0.825	-13.137	0.636	0.98	NA	0.878
252	KCNA1-T199M	835844	NM_000217.3KCNA1 c.596C>T	p.Thr199Met	Episodic ataxia type 1	criteria provided, single submitter	1	KCNA1	T199M	VUS	0.1	0.197	0.134	0.002	0.007	-0.6	2.175	0.999	-4	1.673	0.178	0.814	0.166	0.054	0.241	0.326	1.205	0.96	0.067	0.067	0.747	0.456	0.937	0.941	0.041	0.069	-7.43	NA	0.1	7.95e-06	0.384
253	KCNA1-T218R	955267	NM_000217.3KCNA1 c.653C>G	p.Thr218Arg	Episodic ataxia type 1	criteria provided, single submitter	1	KCNA1	T218R	VUS	0.3	0.04	0.193	0.001	0.004	-3.44	3.045	1	-0.53	2.486	-0.427	0.359	0.585	0.051	0.526	0.437	1.743	0.839	0.721	0.555	0.876	0.852	0.988	1	0.7	0.61	-13.099	0.257	0.124	3.98e-06	0.737
254	KCNA1-T226A	13486	NM_000217.3KCNA1 c.676A>G	p.Thr226Ala	Episodic ataxia type 1|not provided	criteria provided, single submitter	3	KCNA1	T226A	P/LP	0.4	0.003	0.048	0.268	0.225	-4.71	1.575	1	-4.93	3.234	1.106	0.913	0.956	0.361	0.853	0.796	2.347	0.961	0.887	0.992	0.952	0.858	0.987	1	0.73	0.756	-8.987	0.341	0.897	NA	0.823
255	KCNA1-T226K	13493	NM_000217.3KCNA1 c.677C>A	p.Thr226Lys	Myokymia 1	no assertion criteria provided	1	KCNA1	T226K	P/LP	0.4	0	0.023	0.998	0.974	-5.67	3.09	1	-4.93	3.788	1.081	0.973	0.981	0.547	0.98	0.819	2.578	0.992	0.963	0.998	0.964	0.956	0.994	1	0.953	0.933	-12.967	0.708	0.996	NA	0.87
256	KCNA1-T226M	21127	NM_000217.3KCNA1 c.677C>T	p.Thr226Met	Episodic ataxia type 1|not provided	criteria provided, multiple submitters, no conflicts	3	KCNA1	T226M	P/LP	0.4	0	0.021	1	0.99	-5.67	2.575	1	-4.91	3.807	1.096	0.966	0.969	0.449	0.944	0.789	2.4	0.991	0.9	0.997	0.96	0.965	0.999	1	0.867	0.814	-7.43	0.558	0.827	NA	0.855
257	KCNA1-T226R	13492	NM_000217.3KCNA1 c.677C>G	p.Thr226Arg	Episodic ataxia type 1|not provided	criteria provided, multiple submitters, no conflicts	5	KCNA1	T226R	P/LP	0.4	0	0.005	1	0.995	-5.67	2.855	1	-4.98	3.731	1.089	0.97	0.976	0.555	0.96	0.805	2.523	0.992	0.894	0.997	0.956	0.963	0.995	1	0.964	0.955	-13.099	0.813	0.997	NA	0.863
258	KCNA1-T247M	2812215	NM_000217.3KCNA1 c.740C>T	p.Thr247Met	Episodic ataxia type 1	criteria provided, single submitter	1	KCNA1	T247M	VUS	0.2	0.101	0.241	0.022	0.042	-0.26	0.705	1	-4.91	2.501	0.652	0.87	0.297	0.077	0.316	0.315	1.973	0.905	0.259	0.879	0.601	0.909	0.992	1	0.091	0.15	-7.43	0.113	0.077	NA	0.766
259	KCNA1-T268K	591423	NM_000217.3KCNA1 c.803C>A	p.Thr268Lys	not provided	no assertion criteria provided	1	KCNA1	T268K	VUS	0.3	0	0.013	0.992	0.826	-5.44	3.1	1	-5.04	3.768	1.088	0.973	0.931	0.577	0.953	0.647	2.551	0.995	0.869	0.997	0.976	0.955	0.993	1	0.964	0.954	-12.967	0.497	0.96	NA	0.9
260	KCNA1-T286A	2642595	NM_000217.3KCNA1 c.856A>G	p.Thr286Ala	not provided	criteria provided, single submitter	1	KCNA1	T286A	VUS	0.2	0.024	0.422	0.002	0.014	-0.28	0.365	1	-4.38	2.717	0.412	0.781	0.313	0.099	0.381	0.492	1.739	0.944	0.395	0.934	0.593	0.838	0.989	1	0.219	0.226	-8.987	0.156	0.17	NA	0.605
261	KCNA1-T2K	2783112	NM_000217.3KCNA1 c.5C>A	p.Thr2Lys	Episodic ataxia type 1	criteria provided, single submitter	1	KCNA1	T2K	VUS	0.2	0	0.006	0.567	0.491	-1.26	2.585	1	-4.02	3.837	0.966	0.873	0.824	0.541	0.767	0.33	2.502	0.938	0.709	0.991	0.419	0.556	0.991	1	0.623	0.755	-12.967	NA	0.58	NA	0.876
262	KCNA1-T318I	2121975	NM_000217.3KCNA1 c.953C>T	p.Thr318Ile	Episodic ataxia type 1	criteria provided, single submitter	1	KCNA1	T318I	VUS	0.7	0	0	1	1	-5.87	2.495	1	-4.92	3.818	1.097	0.967	0.948	0.655	0.913	0.701	2.459	0.987	0.902	0.999	0.977	0.935	0.999	1	0.956	0.942	-7.263	0.86	1	NA	0.884
263	KCNA1-T480A	2727744	NM_000217.3KCNA1 c.1438A>G	p.Thr480Ala	Episodic ataxia type 1	criteria provided, single submitter	1	KCNA1	T480A	VUS	0	0.419	0.763	0	0	-1.01	0.735	1	-3.91	1.053	-0.391	0.591	0.075	0.048	0.255	0.373	1.135	0.739	0.048	0.042	0.361	0.473	0.866	0.144	0.087	0.084	-8.987	NA	0.055	7.96e-06	0.352
264	KCNA1-T493A	1497518	NM_000217.3KCNA1 c.1477A>G	p.Thr493Ala	Episodic ataxia type 1	criteria provided, single submitter	1	KCNA1	T493A	VUS	0.1	0.003	0.01	1	0.997	-2.9	3.195	1	-4.14	3.864	1.086	0.941	0.73	0.393	0.866	0.361	2.347	0.968	0.606	0.968	0.827	0.836	0.998	1	0.295	0.381	-8.987	NA	0.257	NA	0.716
265	KCNA1-T493X	195046	NM_000217.3KCNA1 c.1479C>A	p.Thr493=	not provided	criteria provided, single submitter	1	KCNA1	T493X	VUS	0.1	NA	NA	NA	NA	NA	NA	NA	NA	NA	NA	NA	NA	NA	NA	NA	NA	NA	NA	NA	NA	NA	NA	NA	NA	NA	NA	NA	NA	NA	NA
266	KCNA1-V106A	309144	NM_000217.3KCNA1 c.317T>C	p.Val106Ala	Myokymia|Episodic ataxia type 1	criteria provided, multiple submitters, no conflicts	3	KCNA1	V106A	VUS	0	0.358	0.957	0.001	0.014	-3.06	-0.39	1	-0.95	2.698	-0.91	0.166	0.53	0.03	0.47	0.453	1.475	0.898	0.685	0.368	0.76	0.803	0.933	1	0.344	0.435	-8.987	0.122	0.213	3.98e-06	0.805
267	KCNA1-V106I	1056453	NM_000217.3KCNA1 c.316G>A	p.Val106Ile	Episodic ataxia type 1	criteria provided, single submitter	1	KCNA1	V106I	VUS	0	0.02	0.258	0.003	0.016	-0.89	1.67	1	-1.03	2.731	-0.442	0.364	0.427	0.026	0.262	0.424	1.322	0.902	0.58	0.923	0.548	0.846	0.993	1	0.238	0.27	-7.263	0.255	0.127	NA	0.659
268	KCNA1-V108L	2080662	NM_000217.3KCNA1 c.322G>C	p.Val108Leu	Episodic ataxia type 1	criteria provided, single submitter	1	KCNA1	V108L	VUS	0	0.004	0.085	0.913	0.703	-2.6	2.275	1	-1.01	4.061	0.129	0.514	0.841	0.086	0.608	0.643	1.711	0.914	0.695	0.963	0.832	0.963	0.997	1	0.672	0.637	-7.582	0.429	0.958	NA	0.83
269	KCNA1-V153A	2755451	NM_000217.3KCNA1 c.458T>C	p.Val153Ala	Episodic ataxia type 1	criteria provided, single submitter	1	KCNA1	V153A	VUS	0.7	0.001	0.012	0.123	0.184	-3.44	2.635	1	-0.18	3	-0.472	0.286	0.502	0.05	0.409	0.497	1.475	0.774	0.513	0.983	0.789	0.841	0.992	1	0.629	0.67	-8.987	0.207	0.575	NA	0.424
270	KCNA1-V153L	2689282	NM_000217.3KCNA1 c.457G>T	p.Val153Leu	Episodic ataxia type 1	criteria provided, single submitter	1	KCNA1	V153L	VUS	0.7	0.128	0.395	0	0.001	-2.07	1	1	-0.13	2.291	-0.959	0.149	0.342	0.013	0.263	0.44	1.143	0.708	0.336	0.697	0.496	0.889	0.982	1	0.338	0.296	-7.582	0.101	0.178	NA	0.411
271	KCNA1-V168I	2432986	NM_000217.3KCNA1 c.502G>A	p.Val168Ile	Episodic ataxia type 1	criteria provided, single submitter	1	KCNA1	V168I	VUS	0.5	1	0.812	0	0	-0.59	0.84	0.971	-0.1	1.833	-1	0.11	0.143	0.006	0.066	0.367	0.952	0.71	0.076	0.434	0.646	0.846	0.536	1	0.116	0.103	-7.263	0.089	0.087	NA	0.705
272	KCNA1-V172A	2582099	NM_000217.3KCNA1 c.515T>C	p.Val172Ala	not provided	criteria provided, single submitter	1	KCNA1	V172A	VUS	0.5	0.001	0.128	0.004	0.048	-3.37	1.835	1	-0.95	3.408	-0.434	0.342	0.436	0.077	0.453	0.418	1.483	0.946	0.536	0.983	0.92	0.815	0.991	1	0.645	0.773	-8.987	0.346	0.696	NA	0.895
273	KCNA1-V174F	13482	NM_000217.3KCNA1 c.520G>T	p.Val174Phe	Episodic ataxia type 1|Inborn genetic diseases	criteria provided, multiple submitters, no conflicts	3	KCNA1	V174F	P/LP	0.4	0	0.001	1	0.994	-4.56	2.86	1	-0.07	4.204	-0.03	0.448	0.891	0.131	0.686	0.557	2.671	0.971	0.813	0.998	0.954	0.941	0.994	1	0.915	0.913	-10.142	0.533	0.973	NA	0.896
274	KCNA1-V174I	959065	NM_000217.3KCNA1 c.520G>A	p.Val174Ile	Episodic ataxia type 1|not provided	criteria provided, conflicting classifications	2	KCNA1	V174I	VUS	0.4	0.038	0.147	0.911	0.264	-0.91	2.12	1	-0.3	2.821	-0.647	0.233	0.619	0.023	0.21	0.437	2.143	0.806	0.63	0.962	0.725	0.934	0.995	1	0.413	0.304	-7.263	0.186	0.304	NA	0.835
275	KCNA1-V224L	1043157	NM_000217.3KCNA1 c.670G>T	p.Val224Leu	Episodic ataxia type 1	criteria provided, single submitter	1	KCNA1	V224L	VUS	0.8	0.159	0.345	0	0.003	-1.8	0.145	1	-4.79	2.526	0.531	0.841	0.335	0.063	0.379	0.472	1.14	0.939	0.262	0.779	0.836	0.957	0.979	0.998	0.365	0.341	-7.582	0.133	0.379	NA	0.833
276	KCNA1-V237M	1377634	NM_000217.3KCNA1 c.709G>A	p.Val237Met	Episodic ataxia type 1	criteria provided, single submitter	1	KCNA1	V237M	VUS	0.6	0.004	0.072	0.036	0.045	0.03	1.745	1	-5.21	2.106	0.855	0.912	0.261	0.186	0.523	0.501	1.927	0.916	0.21	0.247	0.681	0.902	0.993	0.991	0.387	0.321	-7.43	0.286	0.124	2.39e-05	0.846
277	KCNA1-V337I	2132098	NM_000217.3KCNA1 c.1009G>A	p.Val337Ile	Episodic ataxia type 1	criteria provided, single submitter	1	KCNA1	V337I	VUS	0.9	0.054	0.225	0.535	0.583	-0.97	0.82	1	-4.89	3.757	0.969	0.917	0.671	0.142	0.702	0.481	2.167	0.959	0.644	0.906	0.741	0.937	0.993	1	0.4	0.353	-7.263	0.194	0.333	NA	0.815
278	KCNA1-V368L	2500186	NM_000217.3KCNA1 c.1102G>C	p.Val368Leu	Episodic ataxia type 1	criteria provided, single submitter	1	KCNA1	V368L	P/LP	0.9	0.001	0.022	0.99	0.959	-2.67	4.17	1	-4.63	4.11	1.076	0.972	0.931	0.616	0.899	0.654	2.349	0.973	0.814	0.998	0.975	0.978	0.998	1	0.951	0.923	-7.582	0.801	0.996	NA	0.851
279	KCNA1-V381M	2986058	NM_000217.3KCNA1 c.1141G>A	p.Val381Met	Episodic ataxia type 1	criteria provided, single submitter	1	KCNA1	V381M	VUS	0.2	0.123	0.13	0.132	0.152	-1.43	1.84	1	-4.97	2.603	1.009	0.933	0.464	0.181	0.595	0.353	2.268	0.955	0.432	0.863	0.792	0.885	0.99	0.991	0.403	0.35	-7.43	0.346	0.202	NA	0.85
280	KCNA1-V404I	13487	NM_000217.3KCNA1 c.1210G>A	p.Val404Ile	Episodic ataxia type 1|not provided	criteria provided, multiple submitters, no conflicts	5	KCNA1	V404I	P/LP	0.7	0.001	0.029	1	0.995	-0.89	1.54	1	-4.68	3.976	1.034	0.942	0.865	0.136	0.803	0.74	2.155	0.981	0.774	0.958	0.737	0.932	0.998	1	0.65	0.532	-7.263	0.477	0.737	NA	0.829
281	KCNA1-V408A	13480	NM_000217.3KCNA1 c.1223T>C	p.Val408Ala	Episodic ataxia type 1	no assertion criteria provided	2	KCNA1	V408A	P/LP	0.5	0.001	0.016	0.99	0.933	-3.54	3.505	1	-4.32	4.115	1.114	0.949	0.946	0.664	0.969	0.792	2.565	0.981	0.784	0.995	0.96	0.963	0.998	1	0.742	0.872	-8.987	0.53	0.998	NA	0.928
282	KCNA1-V408M	282028	NM_000217.3KCNA1 c.1222G>A	p.Val408Met	not provided	criteria provided, single submitter	1	KCNA1	V408M	VUS	0.5	0	0.001	1	0.997	-2.65	3.505	1	-4.51	4.211	1.097	0.963	0.902	0.421	0.89	0.671	2.373	0.977	0.725	0.994	0.974	0.994	0.999	1	0.892	0.814	-7.43	0.929	0.999	NA	0.934
283	KCNA1-V430F	2741871	NM_000217.3KCNA1 c.1288G>T	p.Val430Phe	Episodic ataxia type 1|KCNA1-related disorder	criteria provided, single submitter	2	KCNA1	V430F	VUS	0.3	0.001	0.007	0.945	0.75	-3.54	3.035	1	-4.07	3.776	1.057	0.927	0.765	0.327	0.849	0.401	2.032	0.982	0.586	0.993	0.73	0.972	0.995	1	0.665	0.701	-10.142	0.602	0.106	NA	0.807
284	KCNA1-V430I	2781252	NM_000217.3KCNA1 c.1288G>A	p.Val430Ile	Episodic ataxia type 1	criteria provided, single submitter	1	KCNA1	V430I	VUS	0.3	0.034	0.151	0.073	0.035	-0.65	2.345	1	-4	2.409	0.732	0.872	0.202	0.097	0.446	NA	0.958	0.958	0.108	0.288	0.337	0.928	0.99	1	0.167	0.141	-7.263	0.311	0.074	7.97e-06	0.713
285	KCNA1-V430L	1058791	NM_000217.3KCNA1 c.1288G>C	p.Val430Leu	Episodic ataxia type 1|not provided	criteria provided, multiple submitters, no conflicts	2	KCNA1	V430L	VUS	0.3	0.002	0.191	0.457	0.217	-2.08	3.035	1	-3.98	3.044	0.958	0.89	0.359	0.203	0.634	0.377	1.15	0.962	0.408	0.979	0.529	0.934	0.995	1	0.356	0.49	-7.582	0.341	0.117	NA	0.822
286	KCNA1-V471F	2993915	NM_000217.3KCNA1 c.1411G>T	p.Val471Phe	Episodic ataxia type 1	criteria provided, single submitter	1	KCNA1	V471F	VUS	0	0.04	0.702	0.004	0.003	-0.58	0	0.988	-3.94	2.23	-0.012	0.716	0.148	0.037	0.276	0.429	1.493	0.899	0.125	0.446	0.311	0.618	0.986	0.992	0.247	0.329	-10.142	NA	0.105	3.98e-06	0.358
287	KCNA1-V471I	NA	NA	NA	NA	NA	NA	NA	NA	Common neutral	0	0.179	0.408	0.001	0.001	-0.29	0.345	1	-3.89	2.013	-0.154	0.707	0.131	0.026	0.236	0.369	0.953	0.94	0.038	0.356	0.304	0.594	0.944	0.992	0.096	0.194	-7.263	NA	0.074	3.98e-06	0.344
288	KCNA1-V486F	1919150	NM_000217.3KCNA1 c.1456G>T	p.Val486Phe	Episodic ataxia type 1	criteria provided, single submitter	1	KCNA1	V486F	VUS	0	0.035	0.309	0.994	0.869	-1.71	2.26	1	-4.11	2.795	0.976	0.9	0.644	0.477	0.808	0.397	2.605	0.962	0.526	0.972	0.459	0.931	0.994	0.999	0.193	0.121	-10.142	NA	0.14	NA	0.659
289	KCNA1-V486I	1061129	NM_000217.3KCNA1 c.1456G>A	p.Val486Ile	Episodic ataxia type 1	criteria provided, single submitter	1	KCNA1	V486I	VUS	0	0.2	0.517	0.874	0.26	-0.15	1.835	1	-4.01	1.801	0.53	0.77	0.335	0.052	0.383	0.385	1.009	0.943	0.139	0.632	0.307	0.83	0.953	0.999	0.091	0.047	-7.263	NA	0.076	NA	0.537
290	KCNA1-V9M	2540056	NM_000217.3KCNA1 c.25G>A	p.Val9Met	Inborn genetic diseases|Episodic ataxia type 1	criteria provided, multiple submitters, no conflicts	2	KCNA1	V9M	VUS	0	0.419	0.243	0	0.001	0.07	-0.55	1	-3.95	1.996	-0.232	0.585	0.057	0.07	0.166	0.228	1.162	0.789	0.047	0.164	0.29	0.443	0.908	1	0.053	0.075	-7.43	NA	0.08	NA	0.491
291	KCNA1-W154G	1712329	NM_000217.3KCNA1 c.460T>G	p.Trp154Gly	Episodic ataxia type 1|not provided	criteria provided, multiple submitters, no conflicts	2	KCNA1	W154G	VUS	0.9	0	0.001	0.999	0.996	-11.7	4.085	1	-0.11	4.524	0.438	0.574	0.94	0.337	0.673	0.703	3.141	0.944	0.912	1	0.926	0.989	0.975	1	0.951	0.902	-12.685	0.964	0.997	NA	0.818
292	KCNA1-W365R	1060322	NM_000217.3KCNA1 c.1093T>C	p.Trp365Arg	Episodic ataxia type 1	criteria provided, single submitter	1	KCNA1	W365R	VUS	0.9	0	0	1	1	-12.54	4.225	1	-4.63	4.442	1.022	0.979	0.963	0.769	0.92	0.74	3.148	0.984	0.976	1	0.987	0.81	0.995	1	0.979	0.968	-13.099	0.994	1	NA	0.897
293	KCNA1-Y149C	880707	NM_000217.3KCNA1 c.446A>G	p.Tyr149Cys	Episodic ataxia type 1	criteria provided, single submitter	1	KCNA1	Y149C	VUS	0.2	0.015	0.079	0.001	0.005	-3.86	1.245	1	-0.19	2.798	-0.911	0.16	0.321	0.026	0.261	0.416	2.232	0.743	0.498	0.692	0.77	0.823	0.978	1	0.232	0.238	-11.708	0.08	0.108	NA	0.776
294	KCNA1-Y149H	1500942	NM_000217.3KCNA1 c.445T>C	p.Tyr149His	Episodic ataxia type 1	criteria provided, single submitter	1	KCNA1	Y149H	VUS	0.2	0.005	0.193	0.489	0.375	-3.04	1.595	1	-0.19	3.582	-0.69	0.253	0.372	0.032	0.237	0.442	2.187	0.756	0.308	0.799	0.753	0.92	0.975	1	0.357	0.376	-14.366	0.129	0.193	1.59e-05	0.779
295	KCNA1-Y149X	3672586	NM_000217.3KCNA1 c.447C>T	p.Tyr149=	Episodic ataxia type 1	criteria provided, single submitter	1	KCNA1	Y149X	VUS	0.2	NA	NA	NA	NA	NA	NA	1	NA	6.212	NA	NA	NA	NA	NA	NA	NA	NA	0.764	NA	NA	NA	0.996	1	NA	NA	NA	NA	NA	NA	NA
296	KCNA1-Y149X	2708671	NM_000217.3KCNA1 c.447C>A	p.Tyr149Ter	Episodic ataxia type 1	criteria provided, single submitter	1	KCNA1	Y149X	VUS	0.2	NA	NA	NA	NA	NA	NA	1	NA	6.212	NA	NA	NA	NA	NA	NA	NA	NA	0.764	NA	NA	NA	0.996	1	NA	NA	NA	NA	NA	NA	NA
297	KCNA1-Y159H	586091	NM_000217.3KCNA1 c.475T>C	p.Tyr159His	not provided|Episodic ataxia type 1|not specified	criteria provided, multiple submitters, no conflicts	3	KCNA1	Y159H	VUS	0.4	0.126	0.251	0	0.005	-3.6	0.925	1	-0.36	2.738	-0.855	0.186	0.283	0.01	0.173	0.422	1.458	0.602	0.133	0.141	0.816	0.892	0.965	1	0.436	0.37	-14.366	0.155	0.264	1.59e-05	0.738
298	KCNA1-Y212C	1378925	NM_000217.3KCNA1 c.635A>G	p.Tyr212Cys	Episodic ataxia type 1	criteria provided, single submitter	1	KCNA1	Y212C	VUS	0	0.153	0.175	0.507	0.361	-2.24	3.015	1	-0.49	3.363	-0.623	0.455	0.639	0.046	0.377	0.503	1.92	0.916	0.542	0.426	0.877	0.829	0.857	1	0.175	0.223	-11.708	NA	0.163	NA	0.732
299	KCNA1-Y24H	950047	NM_000217.3KCNA1 c.70T>C	p.Tyr24His	Episodic ataxia type 1|Inborn genetic diseases	criteria provided, multiple submitters, no conflicts	2	KCNA1	Y24H	VUS	0	0.54	0.53	0	0.001	-0.31	1.04	0.527	-3.88	2.276	0.06	0.674	0.178	0.129	0.241	0.318	1.456	0.835	0.18	0.047	0.342	0.66	0.791	1	0.119	0.085	-14.366	NA	0.096	NA	0.553
300	KCNA1-Y265C	846128	NM_000217.3KCNA1 c.794A>G	p.Tyr265Cys	Episodic ataxia type 1	criteria provided, single submitter	1	KCNA1	Y265C	VUS	0.4	0	0	1	0.999	-8.65	3.065	1	-5.02	4.255	1.076	0.974	0.942	0.743	0.951	0.652	2.605	0.998	0.897	0.999	0.98	0.986	0.998	1	0.965	0.95	-11.708	0.954	0.985	NA	0.932
301	KCNA1-Y265H	2727696	NM_000217.3KCNA1 c.793T>C	p.Tyr265His	Episodic ataxia type 1	criteria provided, single submitter	1	KCNA1	Y265H	VUS	0.4	0	0	1	0.997	-4.8	3.16	1	-5.03	4.174	1.066	0.978	0.934	0.688	0.973	0.641	2.631	0.995	0.897	0.996	0.982	0.977	0.998	1	0.956	0.942	-14.366	0.782	0.997	NA	0.933
302	KCNA1-Y345C	1978375	NM_000217.3KCNA1 c.1034A>G	p.Tyr345Cys	Episodic ataxia type 1|not provided	criteria provided, multiple submitters, no conflicts	2	KCNA1	Y345C	VUS	0.9	0	0.002	0.777	0.815	-8.67	4.065	1	-5.11	4.239	1.012	0.983	0.94	0.757	0.883	0.664	2.578	0.997	0.926	1	0.989	0.958	0.998	1	0.952	0.955	-11.708	0.981	0.979	NA	0.922
303	KCNA1-Y415D	NA	NA	NA	NA	NA	NA	NA	NA	Common neutral	0.6	0	0.001	1	0.997	-8.84	3.5	1	-4.56	4.293	1.1	0.96	0.962	0.73	0.966	0.739	3.141	0.99	0.928	0.999	0.987	0.974	0.993	1	0.963	0.968	-12.237	0.989	0.999	NA	0.908
304	KCNA1-Y468H	NA	NA	NA	NA	NA	NA	NA	NA	Common neutral	0	0.377	0.543	0.153	0.139	-0.42	0	0.606	-3.88	2.493	0.255	0.706	0.128	0.05	0.327	0.48	1.63	0.918	0.082	0.221	0.317	0.698	0.963	0.997	0.141	0.235	-14.366	NA	0.097	1.19e-05	0.598
305	KCNA1-Y72H	1348878	NM_000217.3KCNA1 c.214T>C	p.Tyr72His	Episodic ataxia type 1	criteria provided, single submitter	1	KCNA1	Y72H	VUS	0	0.015	0.068	0.124	0.315	-3.87	2.45	1	-1.01	3.608	-0.117	0.458	0.745	0.094	0.76	0.66	2.629	0.832	0.78	0.989	0.884	0.86	0.993	1	0.577	0.446	-14.366	0.23	0.745	NA	0.926
306	KCNA1-Y80H	NA	NA	NA	NA	NA	NA	NA	NA	Common neutral	0.2	0.01	0.006	0.935	0.955	-4.09	3.45	1	-1.34	4.253	0.684	0.735	0.933	0.23	0.886	0.719	2.631	0.949	0.915	0.994	0.96	0.966	0.997	1	0.591	0.469	-14.366	0.635	0.999	NA	0.937
307	KCNA1-Y94C	NA	NA	NA	NA	NA	NA	NA	NA	Common neutral	0	0	0.024	1	0.994	-7.51	3.62	1	-1.07	4.433	0.658	0.711	0.946	0.413	0.858	NA	2.609	0.984	0.861	0.997	0.948	0.985	0.997	1	0.885	0.855	-11.708	0.617	0.943	1.19e-05	0.906
308	KCNA2-A122T	998665	NM_004974.4KCNA2 c.364G>A	p.Ala122Thr	Developmental and epileptic encephalopathy, 32	criteria provided, single submitter	1	KCNA2	A122T	VUS	0	0.022	0.104	0.99	0.884	-2.75	1.785	NA	-1.08	3.261	0.12	0.592	0.833	0.085	0.613	0.605	NA	0.792	0.69	0.967	0.793	NA	0.998	1	0.503	0.613	-11.391	0.217	NA	3.98e-06	0.876
309	KCNA2-A122V	2093633	NM_004974.4KCNA2 c.365C>T	p.Ala122Val	Developmental and epileptic encephalopathy, 32	criteria provided, single submitter	1	KCNA2	A122V	Common neutral	0	0.133	0.46	0.994	0.738	-2.69	0.165	NA	-0.97	3.34	-0.657	0.242	0.395	0.018	0.486	0.622	NA	0.839	0.664	0.308	0.783	NA	0.995	1	0.461	0.606	0	0.106	NA	2.79e-05	0.882
310	KCNA2-A12V	663661	NM_004974.4KCNA2 c.35C>T	p.Ala12Val	Developmental and epileptic encephalopathy, 32|not provided|Inborn genetic diseases	criteria provided, multiple submitters, no conflicts	3	KCNA2	A12V	Common neutral	0	0.118	0.31	0	0.001	-0.36	1.67	NA	-4.06	2.532	0.189	0.705	0.256	0.043	0.23	NA	NA	0.772	0.331	0.149	0.302	NA	0.992	1	0.212	0.25	0	NA	NA	6.39e-05	0.729
311	KCNA2-A13V	2839187	NM_004974.4KCNA2 c.38C>T	p.Ala13Val	Developmental and epileptic encephalopathy, 32	criteria provided, single submitter	1	KCNA2	A13V	VUS	0	0.413	0.646	0	0.001	-0.51	0.415	NA	-4.02	2.373	-0.17	0.572	0.232	0.021	0.215	0.357	1.143	0.619	0.282	0.854	0.288	0.89	0.95	0.996	0.163	0.183	0	NA	0.088	NA	0.663
312	KCNA2-A243P	2002037	NM_004974.4KCNA2 c.727G>C	p.Ala243Pro	Developmental and epileptic encephalopathy, 32|not provided	criteria provided, multiple submitters, no conflicts	2	KCNA2	A243P	VUS	0.4	NA	NA	1	1	NA	2.99	NA	NA	3.931	1.078	0.982	0.964	0.54	NA	0.825	NA	NA	NA	0.997	0.972	NA	0.997	1	0.97	0.982	-13.345	0.84	NA	NA	0.907
313	KCNA2-A248S	3239526	NM_004974.4KCNA2 c.742G>T	p.Ala248Ser	not provided	criteria provided, single submitter	1	KCNA2	A248S	VUS	0.2	NA	NA	0	0.019	NA	0.905	NA	NA	1.997	0.345	0.789	0.406	0.048	NA	0.321	NA	NA	NA	0.681	0.665	NA	0.94	1	0.357	0.38	-12.383	0.1	NA	NA	0.863
314	KCNA2-A262V	1803043	NM_004974.4KCNA2 c.785C>T	p.Ala262Val	Developmental and epileptic encephalopathy, 32	criteria provided, single submitter	1	KCNA2	A262V	P/LP	0.6	0.001	0.016	0.985	0.869	-3.66	2.415	NA	-4.75	4.041	1.098	0.96	0.909	0.425	0.92	0.716	NA	0.975	0.9	0.995	0.95	NA	0.999	1	0.877	0.911	0	0.484	NA	NA	0.925
315	KCNA2-A27T	1087753	NM_004974.4KCNA2 c.79G>A	p.Ala27Thr	Developmental and epileptic encephalopathy, 32	criteria provided, single submitter	1	KCNA2	A27T	Common neutral	0	0.248	0.399	0	0	-0.84	1.175	NA	-4.02	2.169	-0.276	0.552	0.019	0.008	0.206	0.267	1.115	0.71	0.092	0.041	0.372	0.85	0.96	0.837	0.092	0.078	-11.391	NA	0.068	0.000202803	0.612
316	KCNA2-A281S	1508734	NM_004974.4KCNA2 c.841G>T	p.Ala281Ser	Developmental and epileptic encephalopathy, 32	criteria provided, single submitter	1	KCNA2	A281S	VUS	0	NA	NA	0	0	NA	-0.645	NA	NA	1.664	-0.133	0.52	0.189	0.029	NA	0.382	NA	NA	NA	0.651	0.55	NA	0.338	1	0.112	0.163	-12.383	NA	0.055	NA	0.563
317	KCNA2-A281T	581469	NM_004974.4KCNA2 c.841G>A	p.Ala281Thr	Developmental and epileptic encephalopathy, 32	criteria provided, single submitter	1	KCNA2	A281T	VUS	0	NA	NA	0	0	NA	0.035	NA	NA	2.191	-0.033	0.587	0.177	0.031	NA	0.349	NA	NA	NA	0.096	0.592	NA	0.848	1	0.106	0.181	-11.391	NA	NA	1.59e-05	0.598
318	KCNA2-A281V	2322628	NM_004974.4KCNA2 c.842C>T	p.Ala281Val	Inborn genetic diseases	criteria provided, single submitter	1	KCNA2	A281V	VUS	0	NA	NA	0.006	0.003	NA	-0.125	NA	NA	2.561	0.049	0.633	0.211	0.031	NA	0.369	NA	NA	NA	0.586	0.754	NA	0.972	1	0.128	0.222	0	NA	0.09	NA	0.615
319	KCNA2-A345V	1383182	NM_004974.4KCNA2 c.1034C>T	p.Ala345Val	Developmental and epileptic encephalopathy, 32	criteria provided, single submitter	1	KCNA2	A345V	VUS	0.6	NA	NA	1	0.998	NA	0.96	NA	NA	4.113	1.046	0.952	0.8	0.251	NA	0.559	NA	NA	NA	0.968	0.92	NA	0.999	1	0.866	0.85	0	0.399	0.966	NA	0.905
320	KCNA2-A368E	1487455	NM_004974.4KCNA2 c.1103C>A	p.Ala368Glu	Developmental and epileptic encephalopathy, 32	criteria provided, single submitter	1	KCNA2	A368E	VUS	0.8	NA	NA	1	1	NA	4.6	NA	NA	4.058	1.053	0.98	0.968	0.717	NA	0.846	NA	NA	NA	1	0.981	NA	0.995	1	0.988	0.982	-12.494	0.974	0.999	NA	0.867
321	KCNA2-A395G	2864803	NM_004974.4KCNA2 c.1184C>G	p.Ala395Gly	Developmental and epileptic encephalopathy, 32	criteria provided, single submitter	1	KCNA2	A395G	VUS	0.5	0.001	0	0.999	0.998	-3.51	2.8	NA	-5	4.039	1.069	0.979	0.909	0.64	0.911	0.593	2.359	0.949	0.712	0.993	0.952	0.974	0.997	1	0.863	0.878	-13.251	0.567	0.967	NA	0.887
322	KCNA2-A395V	806185	NM_004974.4KCNA2 c.1184C>T	p.Ala395Val	not provided	criteria provided, single submitter	1	KCNA2	A395V	VUS	0.5	NA	NA	1	0.999	NA	1.57	NA	NA	4.068	1.116	0.955	0.889	0.589	NA	0.456	NA	NA	NA	0.994	0.945	NA	0.998	1	0.718	0.608	0	0.3	0.968	NA	0.904
323	KCNA2-A403S	2703908	NM_004974.4KCNA2 c.1207G>T	p.Ala403Ser	Developmental and epileptic encephalopathy, 32	criteria provided, single submitter	1	KCNA2	A403S	VUS	1	0.108	0.189	0.998	0.999	-2.24	1.86	NA	-5.1	3.016	1.094	0.954	0.914	0.33	0.87	0.778	NA	0.961	0.83	0.99	0.949	NA	0.995	1	0.468	0.407	-12.383	0.176	NA	NA	0.86
324	KCNA2-A480T	1305909	NM_004974.4KCNA2 c.1438G>A	p.Ala480Thr	not provided	criteria provided, single submitter	1	KCNA2	A480T	VUS	0	NA	NA	0.017	0.044	NA	0.695	NA	NA	2.082	-0.1	0.566	0.328	0.09	NA	0.323	NA	NA	NA	0.68	0.308	NA	0.963	1	0.104	0.128	-11.391	NA	NA	NA	0.78
325	KCNA2-A52V	2795398	NM_004974.4KCNA2 c.155C>T	p.Ala52Val	Developmental and epileptic encephalopathy, 32	criteria provided, single submitter	1	KCNA2	A52V	VUS	0	NA	NA	0.353	0.081	NA	2.885	NA	NA	2.626	-0.268	0.376	0.655	0.022	NA	0.302	NA	NA	NA	0.961	0.752	NA	0.99	1	0.203	0.235	0	0.398	0.257	NA	0.8
326	KCNA2-A87G	2063416	NM_004974.4KCNA2 c.260C>G	p.Ala87Gly	Developmental and epileptic encephalopathy, 32	criteria provided, single submitter	1	KCNA2	A87G	VUS	0.1	NA	0.245	0.039	0.092	NA	1.13	NA	NA	2.681	-0.656	0.29	0.677	0.017	NA	0.744	NA	NA	0.568	0.893	0.648	NA	0.989	1	0.409	0.668	-13.251	0.235	NA	NA	0.897
327	KCNA2-C181Y	3234093	NM_004974.4KCNA2 c.542G>A	p.Cys181Tyr	Developmental and epileptic encephalopathy, 32	criteria provided, single submitter	1	KCNA2	C181Y	VUS	0.6	0	0	1	0.998	-10.39	4.12	NA	-0.26	3.754	0.565	0.653	0.9	0.157	0.741	0.614	3.021	0.879	0.937	1	0.976	0.981	0.996	1	0.968	0.986	-13.376	0.968	1	NA	0.905
328	KCNA2-C229Y	1425551	NM_004974.4KCNA2 c.686G>A	p.Cys229Tyr	Developmental and epileptic encephalopathy, 32	criteria provided, single submitter	1	KCNA2	C229Y	VUS	0.6	NA	NA	1	1	NA	3.255	NA	NA	3.891	1.079	0.978	0.926	0.664	NA	0.648	NA	NA	NA	1	0.982	NA	0.996	1	0.96	0.981	-13.376	0.586	0.999	NA	0.942
329	KCNA2-C244R	2091004	NM_004974.4KCNA2 c.730T>C	p.Cys244Arg	Developmental and epileptic encephalopathy, 32	criteria provided, single submitter	1	KCNA2	C244R	P/LP	0.7	0	0.039	0.973	0.922	-10.68	3.93	NA	-4.33	4.161	1.103	0.958	0.989	0.572	0.971	0.928	NA	0.984	0.944	0.996	0.962	NA	0.996	1	0.978	0.988	-13.534	0.938	NA	NA	0.938
330	KCNA2-C244Y	1469100	NM_004974.4KCNA2 c.731G>A	p.Cys244Tyr	Developmental and epileptic encephalopathy, 32	criteria provided, single submitter	1	KCNA2	C244Y	VUS	0.7	0.004	0.001	0.07	0.115	-9.86	3.035	NA	-4.33	3.156	1.086	0.957	0.956	0.321	0.871	0.806	3.044	0.94	0.862	1	0.954	0.954	0.995	1	0.881	0.954	-13.376	0.643	0.993	NA	0.942
331	KCNA2-C435S	542664	NM_004974.4KCNA2 c.1304G>C	p.Cys435Ser	Developmental and epileptic encephalopathy, 32	criteria provided, single submitter	1	KCNA2	C435S	VUS	0	NA	0.296	0	0.001	NA	1.405	NA	NA	2.149	0.435	0.745	0.351	0.051	NA	0.472	NA	NA	0.196	0.425	0.82	NA	0.798	0.998	0.396	0.396	-12.383	0.157	NA	NA	0.778
332	KCNA2-C435Y	1306936	NM_004974.4KCNA2 c.1304G>A	p.Cys435Tyr	not provided|Developmental and epileptic encephalopathy, 32	criteria provided, multiple submitters, no conflicts	2	KCNA2	C435Y	VUS	0	NA	0.012	0.158	0.089	NA	2.44	NA	NA	2.241	0.837	0.856	0.715	0.149	NA	0.423	NA	NA	0.428	0.783	0.854	NA	0.964	0.998	0.448	0.537	-13.376	0.394	NA	NA	0.855
333	KCNA2-C482S	1312361	NM_004974.4KCNA2 c.1445G>C	p.Cys482Ser	not provided	criteria provided, single submitter	1	KCNA2	C482S	VUS	0	NA	NA	0.003	0.004	NA	2.3	NA	NA	2.483	0.304	0.719	0.843	0.164	NA	0.742	NA	NA	NA	0.775	0.328	NA	0.864	1	0.272	0.267	-12.383	NA	0.138	NA	0.882
334	KCNA2-C482Y	2138988	NM_004974.4KCNA2 c.1445G>A	p.Cys482Tyr	Developmental and epileptic encephalopathy, 32	criteria provided, single submitter	1	KCNA2	C482Y	VUS	0	NA	NA	0.001	0.003	NA	2.045	NA	NA	2.381	0.516	0.812	0.896	0.218	NA	0.762	NA	NA	NA	0.948	0.488	NA	0.921	1	0.387	0.444	-13.376	NA	NA	3.99e-06	0.924
335	KCNA2-D190V	2859115	NM_004974.4KCNA2 c.569A>T	p.Asp190Val	Developmental and epileptic encephalopathy, 32	criteria provided, single submitter	1	KCNA2	D190V	VUS	0	0.059	0.096	0.141	0.111	-4.75	1.07	NA	-0.04	3.217	-0.896	0.136	0.523	0.025	0.311	0.367	1.6	0.903	0.411	0.99	0.877	0.965	0.983	1	0.58	0.699	0	0.132	0.216	NA	0.559
336	KCNA2-D21N	2093464	NM_004974.4KCNA2 c.61G>A	p.Asp21Asn	Developmental and epileptic encephalopathy, 32	criteria provided, single submitter	1	KCNA2	D21N	VUS	0	0.01	0.078	0.507	0.309	-1.35	1.935	NA	-4.07	2.74	0.658	0.79	0.596	0.118	0.43	0.275	NA	0.94	0.516	0.953	0.434	NA	0.993	1	0.215	0.225	-13.943	NA	NA	NA	0.849
337	KCNA2-D24A	2771809	NM_004974.4KCNA2 c.71A>C	p.Asp24Ala	Developmental and epileptic encephalopathy, 32	criteria provided, single submitter	1	KCNA2	D24A	VUS	0	0.151	0.296	0	0.002	-1.57	1.845	NA	-3.96	2.4	0.01	0.6	0.287	0.031	0.258	0.296	1.482	0.712	0.199	0.704	0.446	0.915	0.97	0.998	0.337	0.3	-9.286	NA	0.088	NA	0.586
338	KCNA2-D259A	1010948	NM_004974.4KCNA2 c.776A>C	p.Asp259Ala	Developmental and epileptic encephalopathy, 32	criteria provided, single submitter	1	KCNA2	D259A	VUS	1	NA	0.001	1	1	NA	4.52	NA	NA	4.12	0.939	0.991	0.99	0.856	NA	0.912	NA	NA	0.928	1	0.985	NA	0.996	1	0.973	0.97	-9.286	0.993	NA	NA	0.941
339	KCNA2-D280N	1306971	NM_004974.4KCNA2 c.838G>A	p.Asp280Asn	not provided	criteria provided, single submitter	1	KCNA2	D280N	VUS	0.1	NA	NA	0.212	0.085	NA	-0.615	NA	NA	2.409	0.49	0.8	0.27	0.081	NA	0.311	NA	NA	NA	0.712	0.557	NA	0.985	1	0.089	0.134	-13.943	NA	0.081	NA	0.758
340	KCNA2-D352N	1717868	NM_004974.4KCNA2 c.1054G>A	p.Asp352Asn	Developmental and epileptic encephalopathy, 32	criteria provided, single submitter	1	KCNA2	D352N	VUS	0.3	0.035	0.091	0.992	0.751	-3.72	1.81	NA	-4.84	3.864	1.051	0.943	0.815	0.338	0.7	0.43	NA	0.94	0.682	0.984	0.937	NA	0.998	1	0.482	0.547	-13.943	0.297	NA	3.98e-06	0.848
341	KCNA2-D379H	1196855	NM_004974.4KCNA2 c.1135G>C	p.Asp379His	not provided	criteria provided, single submitter	1	KCNA2	D379H	P/LP	1	NA	NA	1	1	NA	4.88	NA	NA	3.833	0.952	0.991	0.992	0.766	NA	0.957	NA	NA	NA	1	0.986	NA	0.995	1	0.951	0.97	-14.881	0.964	NA	NA	0.901
342	KCNA2-D379N	1704889	NM_004974.4KCNA2 c.1135G>A	p.Asp379Asn	not provided	criteria provided, single submitter	1	KCNA2	D379N	VUS	1	NA	NA	1	0.999	NA	4.19	NA	NA	3.921	0.972	0.989	0.987	0.643	NA	0.953	NA	NA	NA	1	0.983	NA	0.998	1	0.879	0.918	-13.943	0.911	NA	NA	0.891
343	KCNA2-D79H	2813219	NM_004974.4KCNA2 c.235G>C	p.Asp79His	Developmental and epileptic encephalopathy, 32	criteria provided, single submitter	1	KCNA2	D79H	VUS	0.4	NA	NA	1	1	NA	4.375	NA	NA	3.861	1.03	0.881	0.991	0.343	NA	0.985	NA	NA	NA	0.999	0.971	NA	0.993	1	0.899	0.938	-14.881	0.933	0.998	3.98e-06	0.895
344	KCNA2-D79N	951627	NM_004974.4KCNA2 c.235G>A	p.Asp79Asn	Developmental and epileptic encephalopathy, 32	criteria provided, single submitter	2	KCNA2	D79N	VUS	0.4	NA	NA	1	0.999	NA	3.135	NA	NA	4.044	0.741	0.8	0.984	0.161	NA	0.98	NA	NA	NA	0.998	0.964	NA	0.999	1	0.745	0.871	-13.943	0.3	NA	NA	0.885
345	KCNA2-D79Y	1036616	NM_004974.4KCNA2 c.235G>T	p.Asp79Tyr	Developmental and epileptic encephalopathy, 32|not provided	criteria provided, multiple submitters, no conflicts	2	KCNA2	D79Y	VUS	0.4	0	0	1	1	-7.28	4.375	NA	-2.03	3.917	1.03	0.881	0.99	0.275	0.942	0.964	2.586	0.984	0.856	1	0.971	0.986	0.994	1	0.912	0.948	-13.376	0.951	0.997	NA	0.886
346	KCNA2-D7V	3250444	NM_004974.4KCNA2 c.20A>T	p.Asp7Val	Developmental and epileptic encephalopathy, 32	criteria provided, single submitter	1	KCNA2	D7V	VUS	0	NA	NA	0.977	0.779	NA	1.845	NA	NA	3.759	0.924	0.873	0.709	0.164	NA	0.375	NA	NA	NA	0.902	0.683	NA	0.991	1	0.347	0.401	0	NA	NA	8.02e-06	0.614
347	KCNA2-E117D	854988	NM_004974.4KCNA2 c.351G>T	p.Glu117Asp	Developmental and epileptic encephalopathy, 32	criteria provided, single submitter	1	KCNA2	E117D	VUS	0	0.085	0.294	0.329	0.312	-2.18	1.405	NA	-1.09	1.696	-0.934	0.173	0.358	0.012	0.337	0.523	NA	0.919	0.662	0.465	0.854	NA	0.951	0.014	0.284	0.414	-13.024	0.151	NA	NA	0.886
348	KCNA2-E121G	2582555	NM_004974.4KCNA2 c.362A>G	p.Glu121Gly	Developmental and epileptic encephalopathy, 32	criteria provided, single submitter	1	KCNA2	E121G	VUS	0	NA	NA	0.998	0.972	NA	3.075	NA	NA	4.241	0.394	0.641	0.863	0.112	NA	0.557	NA	NA	NA	0.997	0.875	NA	0.998	1	0.605	0.779	-13.251	0.342	0.22	NA	0.784
349	KCNA2-E124D	2786172	NM_004974.4KCNA2 c.372G>C	p.Glu124Asp	Developmental and epileptic encephalopathy, 32	criteria provided, single submitter	1	KCNA2	E124D	VUS	0	NA	0.204	0.007	0.008	NA	1.025	NA	NA	1.918	-0.896	0.147	0.309	0.016	NA	0.459	NA	NA	0.63	0.73	0.576	NA	0.995	0.627	0.276	0.333	-13.024	0.137	NA	NA	0.868
350	KCNA2-E137K	1684823	NM_004974.4KCNA2 c.409G>A	p.Glu137Lys	not specified	criteria provided, single submitter	1	KCNA2	E137K	VUS	0	NA	0.089	0.94	0.708	NA	2.7	NA	NA	3.834	1.041	0.933	0.875	0.753	NA	0.447	NA	NA	0.634	0.995	0.791	NA	0.999	1	0.637	0.626	-13.517	0.244	NA	NA	0.848
351	KCNA2-E154Q	1306994	NM_004974.4KCNA2 c.460G>C	p.Glu154Gln	not provided	criteria provided, single submitter	1	KCNA2	E154Q	VUS	1	NA	0.002	1	0.998	NA	3.6	NA	NA	3.657	0.558	0.65	0.893	0.109	NA	0.77	NA	NA	0.888	0.995	0.894	NA	0.996	1	0.593	0.793	-13.644	0.73	NA	NA	0.807
352	KCNA2-E236K	NA	NA	NA	NA	NA	NA	NA	NA	P/LP	1	NA	NA	1	0.999	NA	4.385	NA	NA	4.138	1.017	0.987	0.982	0.792	NA	0.867	NA	NA	NA	0.999	0.985	NA	0.999	1	0.956	0.944	-13.517	0.974	1	NA	0.96
353	KCNA2-E327V	1480990	NM_004974.4KCNA2 c.980A>T	p.Glu327Val	Developmental and epileptic encephalopathy, 32	criteria provided, single submitter	1	KCNA2	E327V	VUS	0.8	NA	NA	1	1	NA	2.94	NA	NA	4.144	1.096	0.97	0.948	0.751	NA	0.773	NA	NA	NA	0.998	0.963	NA	0.991	1	0.939	0.937	0	0.644	NA	NA	0.855
354	KCNA2-E355D	1038969	NM_004974.4KCNA2 c.1065G>T	p.Glu355Asp	Developmental and epileptic encephalopathy, 32	criteria provided, single submitter	1	KCNA2	E355D	VUS	0.2	0.797	1	0	0.001	-0.08	0.15	NA	-4.28	-0.818	-0.407	0.352	0.064	0.035	0.292	0.318	NA	0.647	0.032	0.031	0.587	NA	0.299	1	0.082	0.041	-13.024	0.08	NA	3.98e-06	0.535
355	KCNA2-E56Q	2783884	NM_004974.4KCNA2 c.166G>C	p.Glu56Gln	Developmental and epileptic encephalopathy, 32	criteria provided, single submitter	1	KCNA2	E56Q	VUS	0	NA	NA	0.43	0.375	NA	2.14	NA	NA	3.029	-0.255	0.388	0.713	0.025	NA	0.499	NA	NA	NA	0.949	0.61	NA	0.991	1	0.312	0.312	-13.644	0.18	0.115	NA	0.892
356	KCNA2-F180C	1747285	NM_004974.4KCNA2 c.539T>G	p.Phe180Cys	Inborn genetic diseases	criteria provided, single submitter	1	KCNA2	F180C	P/LP	0.3	0	0.001	1	0.999	-7.56	4.02	NA	-0.34	4.159	0.53	0.605	0.892	0.173	0.801	0.573	2.76	0.88	0.915	0.999	0.985	0.99	0.992	1	0.96	0.959	-12.194	0.917	0.999	NA	0.885
357	KCNA2-F235V	2229343	NM_004974.4KCNA2 c.703T>G	p.Phe235Val	Inborn genetic diseases	criteria provided, single submitter	1	KCNA2	F235V	VUS	0.5	NA	NA	0.961	0.689	NA	1.15	NA	NA	4.088	1.074	0.937	0.884	0.244	NA	0.387	NA	NA	NA	0.996	0.924	NA	0.988	1	0.884	0.896	0	0.193	NA	NA	0.928
358	KCNA2-F250S	1803587	NM_004974.4KCNA2 c.749T>C	p.Phe250Ser	not provided	criteria provided, single submitter	1	KCNA2	F250S	VUS	1	NA	NA	0.989	0.935	NA	4.235	NA	NA	4.256	1.024	0.984	0.984	0.635	NA	0.873	NA	NA	NA	1	0.985	NA	0.998	1	0.983	0.983	-12.383	0.988	0.997	NA	0.93
359	KCNA2-F302L	1174095	NM_004974.4KCNA2 c.906T>G	p.Phe302Leu	Developmental and epileptic encephalopathy, 1	no assertion criteria provided	1	KCNA2	F302L	P/LP	0.8	0.013	0.172	0.998	0.997	-5.78	0.69	NA	-4.42	3.406	0.732	0.856	0.835	0.175	0.793	0.7	NA	0.952	0.763	0.984	0.943	NA	0.997	0.823	0.65	0.71	-8.118	0.304	NA	NA	0.898
360	KCNA2-F333L	575248	NM_004974.4KCNA2 c.997T>C	p.Phe333Leu	Developmental and epileptic encephalopathy, 32	criteria provided, single submitter	1	KCNA2	F333L	VUS	0.7	0.004	0.121	0.119	0.146	-5.81	1.23	NA	-4.74	2.952	0.472	0.807	0.841	0.151	0.606	0.762	NA	0.991	0.835	0.972	0.946	NA	0.998	0.987	0.789	0.793	-8.118	0.325	NA	NA	0.946
361	KCNA2-F416L	1061921	NM_004974.4KCNA2 c.1248C>A	p.Phe416Leu	Developmental and epileptic encephalopathy, 32|not provided	criteria provided, multiple submitters, no conflicts	2	KCNA2	F416L	VUS	0.5	0.001	0.165	0.999	0.991	-5.26	3.155	NA	-4.13	4.015	1.087	0.944	0.922	0.495	0.855	0.675	NA	0.959	0.748	0.997	0.917	NA	0.998	0.999	0.911	0.905	-8.118	0.316	NA	NA	0.905
362	KCNA2-G119A	2733150	NM_004974.4KCNA2 c.356G>C	p.Gly119Ala	Developmental and epileptic encephalopathy, 32	criteria provided, single submitter	1	KCNA2	G119A	VUS	0	0.013	0.041	1	1	-5.19	3.29	NA	-0.99	3.179	0.292	0.636	0.817	0.051	0.706	NA	NA	0.888	0.776	0.922	0.855	NA	0.996	1	0.711	0.857	-9.286	0.602	NA	5.17e-05	0.909
363	KCNA2-G119E	2866109	NM_004974.4KCNA2 c.356G>A	p.Gly119Glu	Developmental and epileptic encephalopathy, 32	criteria provided, single submitter	1	KCNA2	G119E	VUS	0	NA	NA	1	1	NA	1.765	NA	NA	3.799	-0.094	0.497	0.859	0.049	NA	0.53	NA	NA	NA	0.992	0.853	NA	0.998	1	0.759	0.911	-12.494	0.301	NA	NA	0.931
364	KCNA2-G17E	3050158	NM_004974.4KCNA2 c.50G>A	p.Gly17Glu	KCNA2-related disorder	no assertion criteria provided	1	KCNA2	G17E	VUS	0	NA	0.163	0.005	0.026	NA	1.845	NA	NA	2.437	0.407	0.755	0.641	0.112	NA	0.301	NA	NA	0.668	0.874	0.464	NA	0.996	1	0.384	0.537	-12.494	NA	NA	NA	0.866
365	KCNA2-G197C	2662155	NM_004974.4KCNA2 c.589G>T	p.Gly197Cys	not provided	criteria provided, single submitter	1	KCNA2	G197C	VUS	0	0.008	0.022	0.245	0.114	-1.67	0.805	NA	-4.18	2.447	0.419	0.737	0.267	0.122	0.592	0.38	1.268	0.92	0.446	0.661	0.797	0.829	0.956	0.708	0.175	0.223	-12.194	NA	0.257	NA	0.44
366	KCNA2-G197D	588883	NM_004974.4KCNA2 c.590G>A	p.Gly197Asp	Inborn genetic diseases|Developmental and epileptic encephalopathy, 32	criteria provided, conflicting classifications	2	KCNA2	G197D	Common neutral	0	NA	NA	0.001	0.001	NA	0.115	NA	NA	1.96	0.305	0.745	0.172	0.012	NA	0.284	NA	NA	NA	0.181	0.7	NA	0.961	0.999	0.182	0.344	-13.024	NA	0.09	1.19e-05	0.491
367	KCNA2-G211R	582691	NM_004974.4KCNA2 c.631G>A	p.Gly211Arg	Developmental and epileptic encephalopathy, 32	criteria provided, single submitter	1	KCNA2	G211R	VUS	0	0.444	0.594	0	0	-0.7	0.46	NA	-4.04	1.955	0.131	0.696	0.226	0.012	0.216	0.413	NA	0.65	0.406	0.149	0.699	NA	0.854	1	0.16	0.161	-13.534	NA	NA	NA	0.733
368	KCNA2-G211V	2332064	NM_004974.4KCNA2 c.632G>T	p.Gly211Val	Inborn genetic diseases	criteria provided, single submitter	1	KCNA2	G211V	VUS	0	NA	NA	0	0	NA	-0.12	NA	NA	1.775	-0.048	0.607	0.248	0.021	NA	0.453	NA	NA	NA	0.207	0.582	NA	0.628	0.999	0.295	0.273	0	NA	0.097	NA	0.664
369	KCNA2-G249A	3022490	NM_004974.4KCNA2 c.746G>C	p.Gly249Ala	Developmental and epileptic encephalopathy, 32	criteria provided, single submitter	1	KCNA2	G249A	VUS	0.3	NA	NA	0	0	NA	-0.87	NA	NA	1.947	-0.214	0.444	0.411	0.027	NA	0.291	NA	NA	NA	0.548	0.562	NA	0.628	1	0.322	0.395	-9.286	0.033	0.056	NA	0.942
370	KCNA2-G284R	1326483	NM_004974.4KCNA2 c.850G>C	p.Gly284Arg	not provided	criteria provided, single submitter	1	KCNA2	G284R	VUS	0	NA	NA	0.41	0.173	NA	1.875	NA	NA	3.198	0.739	0.846	0.635	0.128	NA	0.572	NA	NA	NA	0.869	0.89	NA	0.993	1	0.324	0.417	-13.534	NA	NA	NA	0.879
371	KCNA2-G313C	1370278	NM_004974.4KCNA2 c.937G>T	p.Gly313Cys	Developmental and epileptic encephalopathy, 32	criteria provided, single submitter	1	KCNA2	G313C	VUS	0.8	NA	NA	1	1	NA	4.315	NA	NA	4.011	1.05	0.982	0.968	0.545	NA	0.837	NA	NA	NA	1	0.983	NA	0.993	1	0.983	0.977	-12.194	0.973	NA	NA	0.909
372	KCNA2-G338E	542660	NM_004974.4KCNA2 c.1013G>A	p.Gly338Glu	Developmental and epileptic encephalopathy, 32|not provided	criteria provided, multiple submitters, no conflicts	2	KCNA2	G338E	P/LP	0.7	NA	0.007	1	0.995	NA	2.94	NA	NA	3.745	1.084	0.976	0.933	0.684	NA	0.698	NA	NA	0.849	0.999	0.98	NA	0.997	1	0.964	0.967	-12.494	0.662	NA	NA	0.955
373	KCNA2-G376A	577200	NM_004974.4KCNA2 c.1127G>C	p.Gly376Ala	Developmental and epileptic encephalopathy, 32	criteria provided, single submitter	1	KCNA2	G376A	VUS	1	NA	NA	1	0.999	NA	4.895	NA	NA	3.683	0.895	0.998	0.99	0.632	NA	0.951	NA	NA	NA	0.999	0.985	NA	0.997	1	0.971	0.975	-9.286	0.994	0.999	NA	0.927
374	KCNA2-G387R	3360239	NM_004974.4KCNA2 c.1159G>C	p.Gly387Arg	not provided	criteria provided, single submitter	1	KCNA2	G387R	VUS	1	NA	0	1	1	NA	4.165	NA	NA	3.918	1.02	0.985	0.989	0.67	NA	0.949	NA	NA	0.983	1	0.987	NA	0.999	1	0.964	0.959	-13.534	0.988	NA	NA	0.929
375	KCNA2-G391C	2122422	NM_004974.4KCNA2 c.1171G>T	p.Gly391Cys	Developmental and epileptic encephalopathy, 32	criteria provided, single submitter	1	KCNA2	G391C	VUS	0.8	NA	NA	1	1	NA	3.6	NA	NA	3.988	1.063	0.98	0.95	0.543	NA	0.789	NA	NA	NA	1	0.967	NA	0.993	1	0.96	0.952	-12.194	0.893	1	NA	0.91
376	KCNA2-G398D	2757952	NM_004974.4KCNA2 c.1193G>A	p.Gly398Asp	Developmental and epileptic encephalopathy, 32	criteria provided, single submitter	1	KCNA2	G398D	P/LP	1	NA	NA	1	1	NA	4.83	NA	NA	3.761	0.944	0.991	0.983	0.739	NA	0.91	NA	NA	NA	1	0.987	NA	0.997	1	0.984	0.979	-13.024	0.993	1	NA	0.958
377	KCNA2-G464S	1308309	NM_004974.4KCNA2 c.1390G>A	p.Gly464Ser	not provided	criteria provided, single submitter	1	KCNA2	G464S	VUS	0	0.086	0.068	0.151	0.06	-2.2	1.795	NA	-3.99	2.338	0.58	0.803	0.528	0.148	0.509	0.219	1.178	0.772	0.388	0.971	0.455	0.921	0.989	1	0.252	0.29	-12.383	NA	0.079	NA	0.802
378	KCNA2-H18R	2723374	NM_004974.4KCNA2 c.53A>G	p.His18Arg	Developmental and epileptic encephalopathy, 32	criteria provided, single submitter	1	KCNA2	H18R	VUS	0	NA	0.693	0	0.001	NA	0.975	NA	NA	1.836	0.121	0.678	0.213	0.038	NA	0.26	NA	NA	0.321	0.113	0.376	NA	0.866	0.94	0.301	0.227	-13.534	NA	NA	NA	0.726
379	KCNA2-H196R	1960391	NM_004974.4KCNA2 c.587A>G	p.His196Arg	Developmental and epileptic encephalopathy, 32	criteria provided, single submitter	1	KCNA2	H196R	VUS	0.3	NA	NA	0	0	NA	0.145	NA	NA	1.789	-0.162	0.53	0.187	0.034	NA	0.309	NA	NA	NA	0.288	0.577	NA	0.827	0.688	0.192	0.178	-13.534	0.074	NA	3.98e-06	0.679
380	KCNA2-H29P	2747038	NM_004974.4KCNA2 c.86A>C	p.His29Pro	Developmental and epileptic encephalopathy, 32	criteria provided, single submitter	1	KCNA2	H29P	VUS	0	0.01	0.081	0	0.002	-3.2	1.845	NA	-4.01	3.135	0.551	0.751	0.78	0.112	0.661	0.371	NA	0.942	0.657	0.896	0.733	NA	0.974	1	0.661	0.664	-13.345	0.174	NA	NA	0.709
381	KCNA2-H310D	1801703	NM_004974.4KCNA2 c.928C>G	p.His310Asp	Global developmental delay	criteria provided, single submitter	1	KCNA2	H310D	P/LP	0.6	0.001	0.002	1	1	-8.68	3.11	NA	-4.92	4.042	1.088	0.976	0.984	0.641	0.959	0.902	NA	0.981	0.926	0.999	0.976	NA	0.995	1	0.969	0.983	-13.024	0.942	NA	NA	0.899
382	KCNA2-H310P	1505535	NM_004974.4KCNA2 c.929A>C	p.His310Pro	Developmental and epileptic encephalopathy, 32	criteria provided, single submitter	1	KCNA2	H310P	VUS	0.6	NA	NA	1	1	NA	3.66	NA	NA	3.976	1.059	0.978	0.978	0.662	NA	0.857	NA	NA	NA	1	0.98	NA	0.981	1	0.982	0.979	-13.345	0.968	NA	NA	0.878
383	KCNA2-H310R	975835	NM_004974.4KCNA2 c.929A>G	p.His310Arg	Developmental and epileptic encephalopathy, 32	no assertion criteria provided	1	KCNA2	H310R	P/LP	0.6	0	0.002	1	0.999	-7.72	2.275	NA	-4.95	3.767	1.113	0.961	0.947	0.346	0.951	0.803	2.565	0.987	0.787	0.999	0.956	0.98	0.996	1	0.967	0.977	-13.534	0.886	0.999	NA	0.905
384	KCNA2-H310Y	3000030	NM_004974.4KCNA2 c.928C>T	p.His310Tyr	Developmental and epileptic encephalopathy, 32	criteria provided, single submitter	2	KCNA2	H310Y	VUS	0.6	0.026	0.16	1	0.999	-5.79	1.05	NA	-4.93	3.868	1.107	0.953	0.932	0.291	0.832	0.804	2.516	0.925	0.761	0.995	0.946	0.975	0.996	1	0.816	0.869	-13.376	0.28	0.975	NA	0.903
385	KCNA2-I133V	1357503	NM_004974.4KCNA2 c.397A>G	p.Ile133Val	Developmental and epileptic encephalopathy, 32	criteria provided, single submitter	1	KCNA2	I133V	VUS	0	0.238	0.325	0	0	-0.52	1.315	NA	-4	2.199	0.094	0.65	0.291	0.018	0.247	0.22	0.973	0.837	0.387	0.724	0.325	0.848	0.979	1	0.154	0.273	0	0.1	0.087	NA	0.708
386	KCNA2-I164V	2787600	NM_004974.4KCNA2 c.490A>G	p.Ile164Val	Developmental and epileptic encephalopathy, 32	criteria provided, single submitter	1	KCNA2	I164V	VUS	0.5	0.969	0.978	0	0	0.56	1.22	NA	0.1	1.708	-1.032	0.057	0.193	0.006	0.185	0.426	NA	0.672	0.4	0.665	0.564	NA	0.652	1	0.197	0.329	0	0.085	NA	NA	0.855
387	KCNA2-I165K	2760866	NM_004974.4KCNA2 c.494T>A	p.Ile165Lys	Developmental and epileptic encephalopathy, 32	criteria provided, single submitter	1	KCNA2	I165K	VUS	0.6	NA	NA	0.994	0.975	NA	3.825	NA	NA	3.916	0.519	0.619	0.914	0.389	NA	0.757	NA	NA	NA	0.998	0.976	NA	0.961	1	0.925	0.982	-13.517	0.894	NA	NA	0.901
388	KCNA2-I187V	1948055	NM_004974.4KCNA2 c.559A>G	p.Ile187Val	Developmental and epileptic encephalopathy, 32|not specified	criteria provided, multiple submitters, no conflicts	2	KCNA2	I187V	VUS	0.2	NA	NA	0	0	NA	0.245	NA	NA	1.901	-1.021	0.072	0.123	0.004	NA	0.36	NA	NA	NA	0.077	0.561	NA	0.976	0.941	0.102	0.16	0	0.055	0.065	7.95e-06	0.361
389	KCNA2-I210V	1360055	NM_004974.4KCNA2 c.628A>G	p.Ile210Val	Developmental and epileptic encephalopathy, 32	criteria provided, single submitter	1	KCNA2	I210V	VUS	0	0.767	0.771	0	0	0.03	1.04	NA	-3.98	0.506	-0.476	0.481	0.066	0.019	0.143	0.206	NA	0.358	0.04	0.379	0.553	NA	0.462	0.339	0.034	0.048	0	NA	NA	NA	0.389
390	KCNA2-I231T	2813167	NM_004974.4KCNA2 c.692T>C	p.Ile231Thr	Developmental and epileptic encephalopathy, 32	criteria provided, single submitter	1	KCNA2	I231T	VUS	0.6	NA	NA	0.956	0.884	NA	0.855	NA	NA	3.975	1.069	0.948	0.827	0.313	NA	0.537	NA	NA	NA	0.996	0.925	NA	0.997	1	0.687	0.823	-11.391	0.19	0.547	NA	0.949
391	KCNA2-I254N	849504	NM_004974.4KCNA2 c.761T>A	p.Ile254Asn	Developmental and epileptic encephalopathy, 32	criteria provided, single submitter	1	KCNA2	I254N	VUS	0.4	NA	0.029	0.908	0.739	NA	2.545	NA	NA	4.046	1.099	0.968	0.911	0.563	NA	0.596	NA	NA	0.88	0.997	0.951	NA	0.981	1	0.943	0.966	-13.943	0.77	NA	NA	0.929
392	KCNA2-I258N	1721403	NM_004974.4KCNA2 c.773T>A	p.Ile258Asn	Developmental and epileptic encephalopathy, 32	criteria provided, single submitter	1	KCNA2	I258N	P/LP	0.9	NA	NA	0.999	0.993	NA	4.535	NA	NA	4.11	0.999	0.986	0.951	0.666	NA	0.749	NA	NA	NA	0.999	0.983	NA	0.993	1	0.976	0.976	-13.943	0.962	NA	NA	0.952
393	KCNA2-I263T	190326	NM_004974.4KCNA2 c.788T>C	p.Ile263Thr	Developmental and epileptic encephalopathy, 32	criteria provided, single submitter	2	KCNA2	I263T	P/LP	0.7	NA	NA	0.948	0.824	NA	2.57	NA	NA	3.88	1.098	0.971	0.953	0.729	NA	0.771	NA	NA	NA	0.993	0.957	NA	0.993	1	0.646	0.826	-11.391	0.718	NA	NA	0.918
394	KCNA2-I263V	2883087	NM_004974.4KCNA2 c.787A>G	p.Ile263Val	Developmental and epileptic encephalopathy, 32	criteria provided, single submitter	1	KCNA2	I263V	VUS	0.7	NA	NA	0.915	0.817	NA	1.84	NA	NA	3.568	1.085	0.935	0.832	0.133	NA	0.596	NA	NA	NA	0.933	0.752	NA	0.995	1	0.405	0.51	0	0.263	0.206	NA	0.83
395	KCNA2-I385T	542662	NM_004974.4KCNA2 c.1154T>C	p.Ile385Thr	Developmental and epileptic encephalopathy, 32|Inborn genetic diseases	criteria provided, multiple submitters, no conflicts	2	KCNA2	I385T	VUS	0.2	NA	0.236	0.677	0.457	NA	0.155	NA	NA	3.326	0.783	0.784	0.758	0.171	NA	0.59	NA	NA	0.781	0.684	0.859	NA	0.996	1	0.478	0.484	-11.391	0.099	NA	7.96e-06	0.879
396	KCNA2-I402T	1307633	NM_004974.4KCNA2 c.1205T>C	p.Ile402Thr	not provided|Developmental and epileptic encephalopathy, 32|Inborn genetic diseases	criteria provided, conflicting classifications	3	KCNA2	I402T	VUS	0.4	NA	NA	0.381	0.218	NA	3.27	NA	NA	3.195	1.137	0.944	0.909	0.472	NA	0.702	NA	NA	NA	0.996	0.965	NA	0.997	1	0.776	0.723	-11.391	0.686	0.998	NA	0.915
397	KCNA2-I402V	1374464	NM_004974.4KCNA2 c.1204A>G	p.Ile402Val	Developmental and epileptic encephalopathy, 32|Inborn genetic diseases	criteria provided, multiple submitters, no conflicts	2	KCNA2	I402V	VUS	0.4	NA	NA	0.008	0.015	NA	1.75	NA	NA	2.871	0.741	0.852	0.731	0.191	NA	0.735	NA	NA	NA	0.972	0.75	NA	0.998	1	0.515	0.404	0	0.283	NA	NA	0.821
398	KCNA2-I409N	2582591	NM_004974.4KCNA2 c.1226T>A	p.Ile409Asn	Developmental and epileptic encephalopathy, 32	criteria provided, single submitter	1	KCNA2	I409N	VUS	1	NA	NA	1	1	NA	4.12	NA	NA	4.1	0.978	0.989	0.951	0.891	NA	0.76	NA	NA	NA	1	0.983	NA	0.993	1	0.987	0.965	-13.943	0.984	1	NA	0.945
399	KCNA2-I438V	2311696	NM_004974.4KCNA2 c.1312A>G	p.Ile438Val	Inborn genetic diseases	criteria provided, single submitter	1	KCNA2	I438V	VUS	0	NA	0.363	0.002	0.007	NA	1.245	NA	NA	1.842	-0.205	0.513	0.222	0.043	NA	0.255	NA	NA	0.061	0.961	0.289	NA	0.971	0.774	0.101	0.088	0	NA	NA	NA	0.761
400	KCNA2-K247E	1303863	NM_004974.4KCNA2 c.739A>G	p.Lys247Glu	not provided|KCNA2-related disorder	criteria provided, single submitter	2	KCNA2	K247E	VUS	0.5	0.002	0.002	0.838	0.641	-3.61	3.05	NA	-4.65	4.033	1.094	0.969	0.924	0.497	0.971	0.751	NA	0.976	0.872	0.997	0.966	NA	0.999	1	0.943	0.956	-12.494	0.951	NA	NA	0.936
401	KCNA2-K437N	2819318	NM_004974.4KCNA2 c.1311G>T	p.Lys437Asn	Developmental and epileptic encephalopathy, 32	criteria provided, single submitter	1	KCNA2	K437N	VUS	0	NA	NA	0.57	0.122	NA	0.09	NA	NA	2.027	0.13	0.506	0.287	0.101	NA	0.345	NA	NA	NA	0.564	0.268	NA	0.981	0.913	0.178	0.124	-13.943	0.116	NA	NA	0.811
402	KCNA2-K63N	2110855	NM_004974.4KCNA2 c.189G>T	p.Lys63Asn	Developmental and epileptic encephalopathy, 32	criteria provided, single submitter	1	KCNA2	K63N	VUS	0	0.24	0.48	0.889	0.547	-1.19	0.43	NA	-1.03	2.715	-0.739	0.171	0.281	0.02	0.212	0.486	2.199	0.884	0.519	0.564	0.516	0.889	0.994	0.905	0.204	0.203	-13.943	0.102	0.38	NA	0.883
403	KCNA2-L106S	1438809	NM_004974.4KCNA2 c.317T>C	p.Leu106Ser	Developmental and epileptic encephalopathy, 32	criteria provided, single submitter	1	KCNA2	L106S	VUS	0	0.001	0.327	0.961	0.824	-4.24	1.62	NA	-1.19	3.522	-0.022	0.458	0.856	0.074	0.635	0.674	2.292	0.834	0.514	0.992	0.851	0.778	0.998	1	0.534	0.798	-12.383	0.253	0.819	NA	0.871
404	KCNA2-L15V	1020683	NM_004974.4KCNA2 c.43C>G	p.Leu15Val	Developmental and epileptic encephalopathy, 32	criteria provided, single submitter	1	KCNA2	L15V	VUS	0	NA	NA	0	0.001	NA	-0.075	NA	NA	1.958	-0.072	0.591	0.253	0.016	NA	0.29	NA	NA	NA	0.942	0.286	NA	0.876	0.986	0.096	0.095	0	NA	0.065	NA	0.578
405	KCNA2-L174M	1358054	NM_004974.4KCNA2 c.520C>A	p.Leu174Met	Developmental and epileptic encephalopathy, 32	criteria provided, single submitter	1	KCNA2	L174M	VUS	0.6	0.015	0.027	0.674	0.769	-1.68	3.115	NA	-0.75	2.553	-0.078	0.445	0.461	0.053	0.55	0.381	1.628	0.852	0.612	0.976	0.852	0.876	0.989	0.111	0.431	0.471	-8.099	0.25	0.272	NA	0.885
406	KCNA2-L182M	1005091	NM_004974.4KCNA2 c.544C>A	p.Leu182Met	Developmental and epileptic encephalopathy, 32|Inborn genetic diseases	criteria provided, multiple submitters, no conflicts	2	KCNA2	L182M	VUS	0.7	NA	NA	0.999	0.997	NA	2.33	NA	NA	2.973	-0.187	0.374	0.439	0.023	NA	NA	NA	NA	NA	0.902	0.877	NA	0.995	0.96	0.546	0.606	-8.099	0.204	0.198	7.95e-06	0.85
407	KCNA2-L290P	426735	NM_004974.4KCNA2 c.869T>C	p.Leu290Pro	not provided	criteria provided, single submitter	1	KCNA2	L290P	P/LP	0	NA	0.001	0.999	0.977	NA	2.79	NA	NA	4.229	1.054	0.981	0.953	0.686	NA	0.8	NA	NA	0.971	0.996	0.934	NA	0.998	1	0.98	0.977	-13.345	0.85	NA	NA	0.885
408	KCNA2-L290R	985630	NM_004974.4KCNA2 c.869T>G	p.Leu290Arg	Inborn genetic diseases	criteria provided, single submitter	1	KCNA2	L290R	P/LP	0	NA	NA	0.997	0.935	NA	2.39	NA	NA	4.125	1.096	0.972	0.945	0.604	NA	0.798	NA	NA	NA	0.996	0.952	NA	0.996	1	0.958	0.965	-13.534	0.53	0.973	NA	0.874
409	KCNA2-L298F	190327	NM_004974.4KCNA2 c.894G>T	p.Leu298Phe	Developmental and epileptic encephalopathy, 32|not provided	criteria provided, single submitter	2	KCNA2	L298F	P/LP	0.7	NA	0.019	1	0.999	NA	1.955	NA	NA	4.097	1.097	0.973	0.881	0.588	NA	0.725	NA	NA	0.763	0.995	0.952	NA	0.998	0.995	0.877	0.912	-10.532	0.455	NA	NA	0.851
410	KCNA2-L298FL	NA	NA	NA	NA	NA	NA	NA	NA	P/LP	0.7	NA	NA	NA	NA	NA	NA	NA	NA	NA	NA	NA	NA	NA	NA	NA	NA	NA	NA	NA	NA	NA	NA	NA	NA	NA	NA	NA	NA	NA	NA
411	KCNA2-L307V	2825567	NM_004974.4KCNA2 c.919T>G	p.Leu307Val	Developmental and epileptic encephalopathy, 32	criteria provided, single submitter	1	KCNA2	L307V	VUS	0.7	0.001	0.011	0.999	0.998	-2.9	2.415	NA	-4.6	3.563	0.984	0.923	0.919	0.456	0.828	0.775	NA	0.987	0.783	0.98	0.961	NA	0.995	0.998	0.788	0.791	0	0.488	NA	NA	0.862
412	KCNA2-L307W	1004548	NM_004974.4KCNA2 c.920T>G	p.Leu307Trp	Developmental and epileptic encephalopathy, 32	criteria provided, single submitter	1	KCNA2	L307W	VUS	0.7	0	0	1	1	-5.8	4.71	NA	-4.79	4.098	1.013	0.984	0.952	0.766	0.974	0.774	NA	0.99	0.929	0.998	0.984	NA	0.964	1	0.967	0.977	-13.47	0.95	NA	NA	0.915
413	KCNA2-L314P	2089519	NM_004974.4KCNA2 c.941T>C	p.Leu314Pro	Developmental and epileptic encephalopathy, 32	criteria provided, single submitter	1	KCNA2	L314P	VUS	0.6	NA	0	1	1	NA	4.375	NA	NA	4.238	0.986	0.988	0.987	0.712	NA	0.918	NA	NA	0.973	0.999	0.982	NA	0.998	1	0.992	0.981	-13.345	0.93	NA	NA	0.918
414	KCNA2-L321F	583343	NM_004974.4KCNA2 c.961C>T	p.Leu321Phe	Developmental and epileptic encephalopathy, 32	criteria provided, single submitter	1	KCNA2	L321F	VUS	0.9	NA	0.169	1	1	NA	1.735	NA	NA	3.44	1.104	0.967	0.892	0.225	NA	0.681	NA	NA	0.658	0.979	0.951	NA	0.998	1	0.803	0.859	-10.532	0.25	NA	NA	0.877
415	KCNA2-L330F	2749667	NM_004974.4KCNA2 c.988C>T	p.Leu330Phe	Developmental and epileptic encephalopathy, 32	criteria provided, single submitter	1	KCNA2	L330F	P/LP	0.6	NA	NA	0.999	0.99	NA	1.945	NA	NA	3.725	1.087	0.969	0.892	0.23	NA	0.725	NA	NA	NA	0.987	0.948	NA	0.999	1	0.767	0.825	-10.532	0.575	NA	NA	0.878
416	KCNA2-L330H	1307978	NM_004974.4KCNA2 c.989T>A	p.Leu330His	not provided	criteria provided, single submitter	1	KCNA2	L330H	VUS	0.6	NA	NA	1	0.996	NA	4.16	NA	NA	4.044	1.018	0.985	0.942	0.664	NA	0.722	NA	NA	NA	0.998	0.98	NA	0.983	1	0.986	0.972	-14.881	0.951	NA	NA	0.908
417	KCNA2-L330R	390269	NM_004974.4KCNA2 c.989T>G	p.Leu330Arg	not provided	criteria provided, single submitter	1	KCNA2	L330R	P/LP	0.6	NA	NA	0.999	0.995	NA	3.01	NA	NA	4.066	1.056	0.981	0.976	0.544	NA	0.899	NA	NA	NA	0.995	0.959	NA	0.996	1	0.989	0.983	-13.534	0.969	0.998	NA	0.908
418	KCNA2-L341P	1306680	NM_004974.4KCNA2 c.1022T>C	p.Leu341Pro	not provided|Developmental and epileptic encephalopathy, 32	criteria provided, multiple submitters, no conflicts	3	KCNA2	L341P	VUS	0.6	NA	NA	1	1	NA	4.155	NA	NA	4.116	1.016	0.985	0.953	0.844	NA	0.772	NA	NA	NA	0.999	0.981	NA	0.998	1	0.99	0.982	-13.345	0.958	1	NA	0.92
419	KCNA2-L393Q	2866162	NM_004974.4KCNA2 c.1178T>A	p.Leu393Gln	Developmental and epileptic encephalopathy, 32	criteria provided, single submitter	1	KCNA2	L393Q	VUS	0.6	NA	NA	1	0.999	NA	3.94	NA	NA	4.083	1.033	0.983	0.938	0.749	NA	0.651	NA	NA	NA	1	0.975	NA	0.995	1	0.969	0.959	-13.644	0.938	NA	NA	0.884
420	KCNA2-L404I	1068304	NM_004974.4KCNA2 c.1210T>A	p.Leu404Ile	Developmental and epileptic encephalopathy, 32	criteria provided, single submitter	1	KCNA2	L404I	P/LP	0.9	0	0.016	0.997	0.999	-1.76	2.375	NA	-5.62	3.59	1.093	0.973	0.93	0.725	0.835	0.85	2.437	0.898	0.73	0.921	0.846	0.914	0.994	0.827	0.709	0.618	-8.296	0.402	0.99	NA	0.867
421	KCNA2-L404S	2749367	NM_004974.4KCNA2 c.1211T>C	p.Leu404Ser	Developmental and epileptic encephalopathy, 32	criteria provided, single submitter	1	KCNA2	L404S	VUS	0.9	NA	NA	1	1	NA	3.615	NA	NA	4.092	1.002	0.987	0.975	0.824	NA	0.86	NA	NA	NA	0.999	0.971	NA	0.998	1	0.944	0.932	-12.383	0.965	1	NA	0.877
422	KCNA2-L58F	2749658	NM_004974.4KCNA2 c.172C>T	p.Leu58Phe	Developmental and epileptic encephalopathy, 32	criteria provided, single submitter	1	KCNA2	L58F	VUS	0	NA	NA	0.999	0.984	NA	3.58	NA	NA	3.768	0.381	0.626	0.936	0.126	NA	0.871	NA	NA	NA	0.989	0.912	NA	0.998	0.995	0.504	0.521	-10.532	0.876	NA	NA	0.887
423	KCNA2-M171I	2860609	NM_004974.4KCNA2 c.513G>T	p.Met171Ile	Developmental and epileptic encephalopathy, 32	criteria provided, single submitter	1	KCNA2	M171I	VUS	0.6	0.074	0.147	0.02	0.021	-0.78	1.745	NA	-0.29	2.186	-0.875	0.175	0.559	0.016	0.346	0.376	NA	0.928	0.661	0.918	0.653	NA	0.976	1	0.397	0.662	-8.296	0.084	NA	NA	0.901
424	KCNA2-M171T	2638990	NM_004974.4KCNA2 c.512T>C	p.Met171Thr	not provided	criteria provided, single submitter	1	KCNA2	M171T	VUS	0.6	0.084	0.208	0	0.002	-2.9	2.32	NA	-0.33	2.361	-0.816	0.173	0.62	0.02	0.455	0.541	1.309	0.833	0.751	0.858	0.885	0.763	0.94	1	0.557	0.759	-11.391	0.087	0.276	NA	0.933
425	KCNA2-M171V	1507296	NM_004974.4KCNA2 c.511A>G	p.Met171Val	Developmental and epileptic encephalopathy, 32	criteria provided, multiple submitters, no conflicts	2	KCNA2	M171V	VUS	0.6	NA	NA	0.019	0.013	NA	1.585	NA	NA	1.684	-0.919	0.132	0.353	0.009	NA	0.406	NA	NA	NA	0.094	0.709	NA	0.955	1	0.238	0.584	0	0.08	0.216	7.95e-06	0.874
426	KCNA2-M255K	1719018	NM_004974.4KCNA2 c.764T>A	p.Met255Lys	Developmental and epileptic encephalopathy, 32	criteria provided, single submitter	1	KCNA2	M255K	VUS	0.8	NA	NA	0.998	0.999	NA	2.72	NA	NA	3.938	1.096	0.97	0.962	0.725	NA	0.82	NA	NA	NA	0.998	0.957	NA	0.978	1	0.966	0.979	-13.517	0.45	NA	NA	0.962
427	KCNA2-M255R	2632994	NM_004974.4KCNA2 c.764T>G	p.Met255Arg	KCNA2-related disorder	criteria provided, single submitter	1	KCNA2	M255R	VUS	0.8	NA	0.041	0.999	0.999	NA	2.785	NA	NA	3.975	1.111	0.962	0.959	0.587	NA	0.825	NA	NA	0.949	0.999	0.961	NA	0.984	1	0.979	0.988	-13.534	0.629	NA	NA	0.96
428	KCNA2-M288T	1937386	NM_004974.4KCNA2 c.863T>C	p.Met288Thr	Developmental and epileptic encephalopathy, 32	criteria provided, single submitter	1	KCNA2	M288T	VUS	0.2	NA	NA	0	0.009	NA	0.615	NA	NA	2.492	0.826	0.868	0.737	0.143	NA	0.596	NA	NA	NA	0.426	0.905	NA	0.985	1	0.605	0.623	-11.391	0.109	NA	1.19e-05	0.877
429	KCNA2-M288V	1026363	NM_004974.4KCNA2 c.862A>G	p.Met288Val	Developmental and epileptic encephalopathy, 32	criteria provided, single submitter	1	KCNA2	M288V	VUS	0.2	NA	0.113	0.219	0.105	NA	0.77	NA	NA	2.94	0.82	0.867	0.679	0.183	NA	0.536	NA	NA	0.701	0.603	0.859	NA	0.994	1	0.614	0.643	0	0.23	NA	3.98e-06	0.771
430	KCNA2-M325K	1345838	NM_004974.4KCNA2 c.974T>A	p.Met325Lys	Developmental and epileptic encephalopathy, 32	criteria provided, single submitter	1	KCNA2	M325K	VUS	0.3	NA	NA	0.998	0.971	NA	0.925	NA	NA	3.9	1.113	0.938	0.922	0.287	NA	0.76	NA	NA	NA	0.988	0.904	NA	0.979	1	0.965	0.966	-13.517	0.452	NA	NA	0.915
431	KCNA2-M459V	1341871	NM_004974.4KCNA2 c.1375A>G	p.Met459Val	Developmental and epileptic encephalopathy, 32	criteria provided, multiple submitters, no conflicts	2	KCNA2	M459V	VUS	0	NA	NA	0.001	0.003	NA	1.675	NA	NA	1.918	0.412	0.747	0.295	0.087	NA	NA	NA	NA	NA	0.22	0.403	NA	0.94	0.986	0.324	0.332	0	NA	0.081	1.99e-05	0.7
432	KCNA2-N103S	1464639	NM_004974.4KCNA2 c.308A>G	p.Asn103Ser	Developmental and epileptic encephalopathy, 32	criteria provided, single submitter	1	KCNA2	N103S	VUS	0	0.024	0.151	0.387	0.098	-4.05	1.82	NA	-1.02	2.723	-0.391	0.295	0.605	0.029	0.473	0.499	NA	0.887	0.66	0.988	0.845	NA	0.997	1	0.449	0.563	-12.383	0.22	NA	NA	0.752
433	KCNA2-N103T	1990903	NM_004974.4KCNA2 c.308A>C	p.Asn103Thr	Developmental and epileptic encephalopathy, 32	criteria provided, single submitter	1	KCNA2	N103T	VUS	0	NA	NA	0.94	0.828	NA	2.22	NA	NA	3.873	0.054	0.5	0.762	0.061	NA	0.614	NA	NA	NA	0.996	0.868	NA	0.994	1	0.695	0.728	-11.391	0.278	0.235	NA	0.783
434	KCNA2-N192Y	1712650	NM_004974.4KCNA2 c.574A>T	p.Asn192Tyr	not provided	criteria provided, single submitter	1	KCNA2	N192Y	VUS	0	0.039	0.025	0.124	0.059	-0.91	0.46	NA	-0.04	2.54	-0.931	0.098	0.273	0.014	0.154	0.355	NA	0.894	0.642	0.759	0.741	NA	0.967	0.996	0.275	0.376	-13.376	0.1	NA	NA	0.672
435	KCNA2-N207K	1878586	NM_004974.4KCNA2 c.621C>A	p.Asn207Lys	Developmental and epileptic encephalopathy, 32|not provided	criteria provided, multiple submitters, no conflicts	2	KCNA2	N207K	VUS	0	0.036	0.088	0.999	0.96	-3.47	2.955	NA	-4.11	3.153	0.951	0.91	0.778	0.205	0.614	0.543	NA	0.919	0.897	0.985	0.923	NA	0.996	0.881	0.33	0.462	-13.517	NA	NA	NA	0.72
436	KCNA2-N207S	2638989	NM_004974.4KCNA2 c.620A>G	p.Asn207Ser	not provided|Developmental and epileptic encephalopathy, 32	criteria provided, multiple submitters, no conflicts	3	KCNA2	N207S	VUS	0	0.217	0.166	0.995	0.913	-2.96	1.855	NA	-4.12	3.135	0.924	0.907	0.662	0.124	0.533	0.374	1.649	0.903	0.547	0.941	0.882	0.778	0.996	1	0.21	0.278	-12.383	NA	0.132	NA	0.617
437	KCNA2-N256I	1307977	NM_004974.4KCNA2 c.767A>T	p.Asn256Ile	not provided|Developmental and epileptic encephalopathy, 32	criteria provided, multiple submitters, no conflicts	2	KCNA2	N256I	VUS	0.6	0	0	1	1	-8.67	4.395	NA	-5.62	4.022	0.964	0.99	0.97	0.731	0.922	0.798	2.594	0.947	0.963	1	0.984	0.996	0.989	1	0.976	0.968	-8.296	0.872	0.996	NA	0.932
438	KCNA2-N414K	1002622	NM_004974.4KCNA2 c.1242C>A	p.Asn414Lys	Developmental and epileptic encephalopathy, 32	criteria provided, single submitter	1	KCNA2	N414K	VUS	0.6	0.001	0.075	1	0.999	-4.94	3.5	NA	-4.32	3.331	1.078	0.947	0.906	0.42	0.781	0.731	2.504	0.983	0.84	0.998	0.942	0.873	0.997	0.999	0.814	0.804	-13.517	0.299	0.996	NA	0.899
439	KCNA2-N414K	662361	NM_004974.4KCNA2 c.1242C>G	p.Asn414Lys	Developmental and epileptic encephalopathy, 32	criteria provided, single submitter	1	KCNA2	N414K	VUS	0.6	0.001	0.075	1	0.999	-4.94	3.5	NA	-4.32	3.331	1.078	0.947	0.906	0.42	0.781	0.731	2.504	0.983	0.84	0.998	0.942	0.873	0.997	0.999	0.814	0.804	-13.517	0.299	0.996	NA	0.899
440	KCNA2-P141H	1010084	NM_004974.4KCNA2 c.422C>A	p.Pro141His	Developmental and epileptic encephalopathy, 32|not provided	criteria provided, multiple submitters, no conflicts	2	KCNA2	P141H	VUS	0.2	0	0	1	0.998	-8.03	3.925	NA	-0.21	3.901	0.49	0.629	0.876	0.534	0.499	0.371	NA	0.855	0.679	0.999	0.842	NA	0.996	1	0.884	0.932	-14.881	0.701	NA	NA	0.808
441	KCNA2-P156S	862623	NM_004974.4KCNA2 c.466C>T	p.Pro156Ser	Developmental and epileptic encephalopathy, 32	criteria provided, single submitter	1	KCNA2	P156S	VUS	0.9	NA	0.002	1	0.997	NA	3.665	NA	NA	3.838	0.361	0.595	0.922	0.088	NA	0.757	NA	NA	0.772	0.999	0.892	NA	0.998	1	0.805	0.92	-12.383	0.39	NA	NA	0.84
442	KCNA2-P16R	952381	NM_004974.4KCNA2 c.47C>G	p.Pro16Arg	Developmental and epileptic encephalopathy, 32	criteria provided, single submitter	1	KCNA2	P16R	VUS	0	NA	0.084	0.001	0.012	NA	1.795	NA	NA	3.091	0.338	0.796	0.588	0.059	NA	0.435	NA	NA	0.437	0.913	0.41	NA	0.981	1	0.385	0.381	-13.534	NA	NA	NA	0.778
443	KCNA2-P16S	663887	NM_004974.4KCNA2 c.46C>T	p.Pro16Ser	Developmental and epileptic encephalopathy, 32	criteria provided, single submitter	1	KCNA2	P16S	VUS	0	0.15	0.178	0.087	0.14	-0.63	1.445	NA	-3.98	2.444	0.35	0.73	0.492	0.038	0.432	0.468	NA	0.894	0.293	0.796	0.305	NA	0.977	1	0.151	0.195	-12.383	NA	NA	NA	0.728
444	KCNA2-P245S	1695743	NM_004974.4KCNA2 c.733C>T	p.Pro245Ser	not provided	criteria provided, single submitter	1	KCNA2	P245S	VUS	0.3	0.001	0.001	0.998	0.979	-7.6	2.84	NA	-4.4	3.978	1.085	0.951	0.951	0.342	0.875	0.822	2.239	0.907	0.705	0.999	0.968	0.993	0.999	1	0.815	0.949	-12.383	0.705	0.986	NA	0.915
445	KCNA2-P25L	2849954	NM_004974.4KCNA2 c.74C>T	p.Pro25Leu	Developmental and epileptic encephalopathy, 32	criteria provided, single submitter	1	KCNA2	P25L	VUS	0.2	0.062	0.057	0.194	0.097	-1.45	1.465	NA	-3.97	2.674	0.395	0.76	0.597	0.036	0.47	0.33	NA	0.911	0.336	0.956	0.456	NA	0.989	1	0.188	0.227	-8.118	NA	NA	NA	0.765
446	KCNA2-P362A	430451	NM_004974.4KCNA2 c.1084C>G	p.Pro362Ala	not provided	criteria provided, single submitter	1	KCNA2	P362A	P/LP	0.6	0.001	0.002	0.999	0.996	-7.65	2.745	NA	-4.39	3.782	1.091	0.957	0.984	0.437	0.923	0.889	2.31	0.961	0.651	0.999	0.96	0.983	0.994	1	0.841	0.883	-9.286	0.967	0.97	NA	0.897
447	KCNA2-P382A	1720958	NM_004974.4KCNA2 c.1144C>G	p.Pro382Ala	Developmental and epileptic encephalopathy, 32	criteria provided, single submitter	1	KCNA2	P382A	VUS	0.9	NA	NA	1	0.996	NA	3.685	NA	NA	3.656	1.061	0.982	0.991	0.738	NA	0.932	NA	NA	NA	0.998	0.969	NA	0.994	1	0.842	0.874	-9.286	0.803	NA	NA	0.911
448	KCNA2-P382L	579198	NM_004974.4KCNA2 c.1145C>T	p.Pro382Leu	Developmental and epileptic encephalopathy, 32|not provided	criteria provided, multiple submitters, no conflicts	2	KCNA2	P382L	VUS	0.9	NA	NA	1	1	NA	4.885	NA	NA	4.046	0.972	0.989	0.991	0.659	NA	0.919	NA	NA	NA	1	0.979	NA	0.999	1	0.955	0.942	-8.118	0.971	0.999	3.98e-06	0.933
449	KCNA2-P405L	190325	NM_004974.4KCNA2 c.1214C>T	p.Pro405Leu	Developmental and epileptic encephalopathy, 32|not provided|Inborn genetic diseases|Seizure	criteria provided, multiple submitters, no conflicts	13	KCNA2	P405L	P/LP	0.9	NA	NA	1	1	NA	2.775	NA	NA	4.109	1.107	0.963	0.953	0.911	NA	0.722	NA	NA	NA	1	0.956	NA	0.999	1	0.913	0.862	-8.118	0.572	NA	NA	0.941
450	KCNA2-P405R	966763	NM_004974.4KCNA2 c.1214C>G	p.Pro405Arg	Developmental and epileptic encephalopathy, 32	criteria provided, single submitter	1	KCNA2	P405R	VUS	0.9	NA	0	1	1	NA	4.645	NA	NA	4.015	1.006	0.985	0.96	0.86	NA	0.772	NA	NA	0.942	1	0.986	NA	0.997	1	0.974	0.967	-13.534	0.976	NA	NA	0.941
451	KCNA2-P405S	2743101	NM_004974.4KCNA2 c.1213C>T	p.Pro405Ser	Developmental and epileptic encephalopathy, 32	criteria provided, single submitter	1	KCNA2	P405S	VUS	0.9	NA	NA	1	1	NA	3.95	NA	NA	3.905	1.048	0.981	0.953	0.782	NA	0.765	NA	NA	NA	1	0.968	NA	0.999	1	0.911	0.911	-12.383	0.68	0.999	NA	0.924
452	KCNA2-P407A	623699	NM_004974.4KCNA2 c.1219C>G	p.Pro407Ala	not provided|Developmental and epileptic encephalopathy, 32	criteria provided, multiple submitters, no conflicts	2	KCNA2	P407A	P/LP	0.6	0.001	0.001	1	0.998	-7.03	1.765	NA	-4.21	3.736	1.082	0.935	0.943	0.549	0.934	0.778	2.321	0.951	0.7	0.998	0.947	0.986	0.993	1	0.93	0.886	-9.286	0.809	0.995	NA	0.926
453	KCNA2-P407L	2431063	NM_004974.4KCNA2 c.1220C>T	p.Pro407Leu	Developmental and epileptic encephalopathy, 32	criteria provided, single submitter	1	KCNA2	P407L	P/LP	0.6	0	0.021	1	1	-8.79	3.665	NA	-4.94	4.125	1.069	0.978	0.958	0.82	0.968	0.774	NA	0.989	0.871	1	0.982	NA	0.999	1	0.945	0.922	-8.118	0.602	NA	NA	0.946
454	KCNA2-P407R	1067683	NM_004974.4KCNA2 c.1220C>G	p.Pro407Arg	Developmental and epileptic encephalopathy, 32	criteria provided, single submitter	2	KCNA2	P407R	P/LP	0.6	NA	NA	1	1	NA	4.015	NA	NA	4.027	1.048	0.981	0.975	0.883	NA	0.844	NA	NA	NA	1	0.963	NA	0.997	1	0.987	0.98	-13.534	0.979	NA	NA	0.944
455	KCNA2-P407S	999097	NM_004974.4KCNA2 c.1219C>T	p.Pro407Ser	Developmental and epileptic encephalopathy, 32	criteria provided, single submitter	1	KCNA2	P407S	P/LP	0.6	NA	NA	1	1	NA	1.535	NA	NA	3.925	1.118	0.958	0.944	0.753	NA	0.758	NA	NA	NA	0.999	0.948	NA	0.999	1	0.899	0.896	-12.383	0.672	0.999	NA	0.929
456	KCNA2-P442S	2571877	NM_004974.4KCNA2 c.1324C>T	p.Pro442Ser	not provided	criteria provided, single submitter	1	KCNA2	P442S	VUS	0	NA	NA	0	0.001	NA	-1.4	NA	NA	1.962	-0.37	0.384	0.16	0.018	NA	0.279	NA	NA	NA	0.391	0.265	NA	0.515	1	0.098	0.131	-12.383	NA	0.067	NA	0.69
457	KCNA2-P71L	1803179	NM_004974.4KCNA2 c.212C>T	p.Pro71Leu	Developmental and epileptic encephalopathy, 32	criteria provided, single submitter	1	KCNA2	P71L	VUS	0	0.001	0.02	1	1	-8.06	2.715	NA	-1.04	4.116	0.098	0.569	0.842	0.129	0.583	0.55	2.385	0.865	0.676	0.999	0.87	0.866	0.998	1	0.8	0.797	-8.118	0.449	0.852	NA	0.906
458	KCNA2-P83L	2545087	NM_004974.4KCNA2 c.248C>T	p.Pro83Leu	Inborn genetic diseases|KCNA2-related disorder	criteria provided, multiple submitters, no conflicts	2	KCNA2	P83L	VUS	0.1	0.049	0.035	0.49	0.209	-8.07	2.13	NA	-1.03	3.384	0.094	0.551	0.85	0.045	0.566	0.521	1.965	0.934	0.719	0.998	0.841	0.967	0.998	1	0.616	0.773	-8.118	0.219	0.718	NA	0.924
459	KCNA2-P8L	1008882	NM_004974.4KCNA2 c.23C>T	p.Pro8Leu	Developmental and epileptic encephalopathy, 32	criteria provided, single submitter	1	KCNA2	P8L	VUS	0	NA	NA	0	0.001	NA	1.39	NA	NA	2.534	-0.168	0.583	0.463	0.12	NA	0.345	NA	NA	NA	0.858	0.4	NA	0.861	1	0.148	0.171	-8.118	NA	NA	NA	0.788
460	KCNA2-P8Q	2749552	NM_004974.4KCNA2 c.23C>A	p.Pro8Gln	Developmental and epileptic encephalopathy, 32	criteria provided, single submitter	1	KCNA2	P8Q	VUS	0	NA	0.607	0.001	0.002	NA	1.39	NA	NA	2.236	0.069	0.532	0.449	0.057	NA	0.335	NA	NA	0.424	0.632	0.28	NA	0.774	1	0.17	0.221	-13.644	NA	NA	NA	0.738
461	KCNA2-Q146H	3361263	NM_004974.4KCNA2 c.438G>C	p.Gln146His	not provided	criteria provided, single submitter	1	KCNA2	Q146H	VUS	0.6	NA	0.127	0.994	0.851	NA	2.48	NA	NA	2.693	-0.415	0.336	0.728	0.061	NA	0.458	NA	NA	0.805	0.992	0.819	NA	0.994	0.986	0.455	0.543	-14.881	0.25	NA	NA	0.773
462	KCNA2-Q146H	2552186	NM_004974.4KCNA2 c.438G>T	p.Gln146His	Inborn genetic diseases	criteria provided, single submitter	1	KCNA2	Q146H	VUS	0.6	NA	0.127	0.994	0.851	NA	2.48	NA	NA	2.693	-0.415	0.336	0.728	0.061	NA	0.458	NA	NA	0.805	0.992	0.819	NA	0.994	0.986	0.455	0.543	-14.881	0.25	NA	NA	0.773
463	KCNA2-Q213X	2151893	NM_004974.4KCNA2 c.637C>T	p.Gln213Ter	Developmental and epileptic encephalopathy, 32	criteria provided, single submitter	1	KCNA2	Q213X	P/LP	0	NA	NA	NA	NA	NA	NA	NA	NA	6.657	NA	NA	NA	NA	NA	NA	NA	NA	NA	NA	NA	NA	0.998	0.978	NA	NA	NA	NA	NA	NA	NA
464	KCNA2-Q214K	1709682	NM_004974.4KCNA2 c.640C>A	p.Gln214Lys	Developmental and epileptic encephalopathy, 32	criteria provided, single submitter	1	KCNA2	Q214K	VUS	0	0.849	0.872	0	0	-0.38	0.125	NA	-4.43	1.789	-0.013	0.635	0.131	0.014	0.294	0.345	1.42	0.744	0.262	0.158	0.648	0.79	0.568	0.999	0.286	0.182	-13.517	NA	0.072	NA	0.619
465	KCNA2-Q214X	1196932	NM_004974.4KCNA2 c.640C>T	p.Gln214Ter	not provided	criteria provided, single submitter	1	KCNA2	Q214X	P/LP	0	NA	NA	NA	NA	NA	NA	NA	NA	6.573	NA	NA	NA	NA	NA	NA	NA	NA	0.904	NA	NA	NA	0.998	0.999	NA	NA	NA	NA	NA	NA	NA
466	KCNA2-Q282X	656486	NM_004974.4KCNA2 c.844C>T	p.Gln282Ter	Developmental and epileptic encephalopathy, 32	criteria provided, single submitter	1	KCNA2	Q282X	VUS	0	NA	NA	NA	NA	NA	NA	NA	NA	7.234	NA	NA	NA	NA	NA	NA	NA	NA	0.904	NA	NA	NA	0.998	1	NA	NA	NA	NA	NA	NA	NA
467	KCNA2-Q315H	2849151	NM_004974.4KCNA2 c.945G>T	p.Gln315His	Developmental and epileptic encephalopathy, 32	criteria provided, single submitter	1	KCNA2	Q315H	VUS	0.7	0	0.032	1	0.999	-4.84	2.875	NA	-4.46	3.365	1.085	0.951	0.911	0.455	0.91	0.685	NA	0.976	0.762	0.998	0.96	NA	0.997	1	0.931	0.928	-14.881	0.621	NA	NA	0.855
468	KCNA2-Q357H	2003006	NM_004974.4KCNA2 c.1071G>T	p.Gln357His	Developmental and epileptic encephalopathy, 32	criteria provided, single submitter	1	KCNA2	Q357H	VUS	0.4	1	1	0.001	0.004	2.2	-0.525	NA	-4.89	1.335	0.003	0.643	0.496	0.081	0.51	0.28	1.99	0.989	0.611	0.976	0.56	0.803	0.948	1	0.302	0.229	-14.881	0.067	0.226	NA	0.754
469	KCNA2-Q357P	3067655	NM_004974.4KCNA2 c.1070A>C	p.Gln357Pro	not provided	criteria provided, single submitter	1	KCNA2	Q357P	VUS	0.4	NA	NA	0.937	0.778	NA	-0.29	NA	NA	3.419	1.036	0.912	0.783	0.34	NA	0.314	NA	NA	NA	0.967	0.805	NA	0.991	1	0.506	0.594	-13.345	0.191	0.295	NA	0.725
470	KCNA2-Q426X	2816567	NM_004974.4KCNA2 c.1276C>T	p.Gln426Ter	Developmental and epileptic encephalopathy, 32	criteria provided, single submitter	1	KCNA2	Q426X	VUS	0.1	NA	NA	NA	NA	NA	NA	NA	NA	7.713	NA	NA	NA	NA	NA	NA	NA	NA	0.904	NA	NA	NA	0.997	1	NA	NA	NA	NA	NA	NA	NA
471	KCNA2-Q431E	1676905	NM_004974.4KCNA2 c.1291C>G	p.Gln431Glu	not provided|Inborn genetic diseases	criteria provided, multiple submitters, no conflicts	2	KCNA2	Q431E	VUS	0.1	NA	0.259	0	0.001	NA	0.215	NA	NA	2.124	-0.228	0.485	0.276	0.035	NA	0.288	NA	NA	0.263	0.477	0.293	NA	0.944	0.973	0.152	0.165	-12.494	0.052	NA	NA	0.671
472	KCNA2-Q47H	2184336	NM_004974.4KCNA2 c.141G>T	p.Gln47His	Developmental and epileptic encephalopathy, 32	criteria provided, single submitter	1	KCNA2	Q47H	VUS	0	NA	0.455	1	0.999	NA	1.855	NA	NA	2.598	-0.189	0.442	0.677	0.06	NA	0.583	NA	NA	0.681	0.979	0.842	NA	0.994	0.995	0.539	0.462	-14.881	0.19	NA	NA	0.92
473	KCNA2-Q93X	1000193	NM_004974.4KCNA2 c.277C>T	p.Gln93Ter	Developmental and epileptic encephalopathy, 32	criteria provided, single submitter	1	KCNA2	Q93X	VUS	0	NA	NA	NA	NA	NA	NA	NA	NA	6.868	NA	NA	NA	NA	NA	NA	NA	NA	NA	NA	NA	NA	0.998	1	NA	NA	NA	NA	NA	NA	NA
474	KCNA2-R100Q	1025134	NM_004974.4KCNA2 c.299G>A	p.Arg100Gln	Developmental and epileptic encephalopathy, 32	criteria provided, single submitter	1	KCNA2	R100Q	VUS	0.1	NA	NA	1	1	NA	3.95	NA	NA	4.064	0.775	0.777	0.908	0.235	NA	0.704	NA	NA	NA	1	0.873	NA	0.999	1	0.748	0.821	-13.644	0.81	0.968	NA	0.812
475	KCNA2-R100X	974565	NM_004974.4KCNA2 c.298C>T	p.Arg100Ter	Developmental and epileptic encephalopathy, 32	criteria provided, multiple submitters, no conflicts	2	KCNA2	R100X	P/LP	0.1	NA	NA	NA	NA	NA	NA	NA	NA	6.752	NA	NA	NA	NA	NA	NA	NA	NA	0.914	NA	NA	NA	0.997	0.286	NA	NA	NA	NA	NA	NA	NA
476	KCNA2-R127Q	2742476	NM_004974.4KCNA2 c.380G>A	p.Arg127Gln	Developmental and epileptic encephalopathy, 32	criteria provided, single submitter	1	KCNA2	R127Q	VUS	0	NA	NA	1	0.996	NA	2.77	NA	NA	3.913	0.346	0.608	0.739	0.07	NA	0.361	NA	NA	NA	0.986	0.761	NA	0.999	1	0.593	0.55	-13.644	0.26	0.265	3.98e-06	0.78
477	KCNA2-R138C	1950671	NM_004974.4KCNA2 c.412C>T	p.Arg138Cys	Developmental and epileptic encephalopathy, 32	criteria provided, single submitter	1	KCNA2	R138C	VUS	0	NA	NA	0.994	0.602	NA	3.285	NA	NA	3.8	1.054	0.928	0.863	0.721	NA	0.399	NA	NA	NA	0.998	0.828	NA	0.995	0.596	0.576	0.644	-12.194	0.332	0.392	NA	0.819
478	KCNA2-R138H	NA	NA	NA	NA	NA	NA	NA	NA	Common neutral	0	0.037	0.114	0.864	0.314	-3.59	2.48	NA	-4.12	3.187	0.957	0.9	0.734	0.536	0.726	0.309	NA	0.876	0.554	0.991	0.767	NA	0.996	1	0.23	0.272	-14.881	0.269	NA	NA	0.791
479	KCNA2-R147K	3024946	NM_004974.4KCNA2 c.440G>A	p.Arg147Lys	not provided	criteria provided, single submitter	1	KCNA2	R147K	VUS	0.2	NA	0.349	0	0.001	NA	0.925	NA	NA	2.237	-1.053	0.078	0.247	0.005	NA	0.523	NA	NA	0.112	0.376	0.432	NA	0.973	1	0.392	0.534	-13.517	0.14	NA	7.95e-06	0.81
480	KCNA2-R163K	2751466	NM_004974.4KCNA2 c.488G>A	p.Arg163Lys	Developmental and epileptic encephalopathy, 32	criteria provided, single submitter	1	KCNA2	R163K	VUS	0.4	NA	NA	0.984	0.97	NA	1.725	NA	NA	3.231	-0.478	0.379	0.777	0.022	NA	0.489	NA	NA	NA	0.974	0.765	NA	0.991	1	0.677	0.737	-13.517	0.177	NA	NA	0.915
481	KCNA2-R189Q	2101999	NM_004974.4KCNA2 c.566G>A	p.Arg189Gln	Developmental and epileptic encephalopathy, 32	criteria provided, single submitter	1	KCNA2	R189Q	VUS	0.2	NA	NA	0.056	0.007	NA	1.22	NA	NA	2.582	-0.933	0.126	0.355	0.018	NA	0.411	NA	NA	NA	0.863	0.894	NA	0.997	1	0.334	0.475	-13.644	0.131	0.203	3.98e-06	0.531
482	KCNA2-R189W	569307	NM_004974.4KCNA2 c.565C>T	p.Arg189Trp	Developmental and epileptic encephalopathy, 32	criteria provided, single submitter	1	KCNA2	R189W	VUS	0.2	0	0.001	0.997	0.772	-6.37	3.71	NA	0.05	4.283	-0.007	0.408	0.827	0.052	0.541	0.513	NA	0.857	0.674	0.999	0.97	NA	0.998	1	0.821	0.892	-13.47	0.629	NA	7.95e-06	0.683
483	KCNA2-R294C	2830925	NM_004974.4KCNA2 c.880C>T	p.Arg294Cys	Developmental and epileptic encephalopathy, 32	criteria provided, single submitter	1	KCNA2	R294C	VUS	0.4	0	0	1	0.968	-7.68	4.645	NA	-5.38	4.213	0.992	0.989	0.929	0.714	0.908	0.713	2.459	0.99	0.833	1	0.982	0.996	0.999	0.978	0.94	0.889	-12.194	0.913	0.999	NA	0.88
484	KCNA2-R294H	280584	NM_004974.4KCNA2 c.881G>A	p.Arg294His	not provided|Inborn genetic diseases|Developmental and epileptic encephalopathy, 32|Complex neurodevelopmental disorder	criteria provided, multiple submitters, no conflicts	16	KCNA2	R294H	P/LP	0.4	0	0.001	0.998	0.902	-4.8	3.36	NA	-5.36	4.033	1.073	0.982	0.923	0.603	0.949	0.716	NA	0.984	0.87	0.996	0.981	NA	0.999	1	0.9	0.875	-14.881	0.605	NA	NA	0.853
485	KCNA2-R294P	2109320	NM_004974.4KCNA2 c.881G>C	p.Arg294Pro	Developmental and epileptic encephalopathy, 32	criteria provided, single submitter	1	KCNA2	R294P	P/LP	0.4	NA	NA	0.992	0.951	NA	3.95	NA	NA	4.118	1.017	0.988	0.946	0.776	NA	0.748	NA	NA	NA	0.999	0.981	NA	0.995	1	0.98	0.987	-13.345	0.806	0.999	NA	0.861
486	KCNA2-R297Q	190328	NM_004974.4KCNA2 c.890G>A	p.Arg297Gln	Developmental and epileptic encephalopathy, 32|not provided|Inborn genetic diseases|Developmental and epileptic encephalopathy, 1|Neurodevelopmental disorder	criteria provided, multiple submitters, no conflicts	11	KCNA2	R297Q	P/LP	1	0	0.001	1	0.998	-3.86	3.84	NA	-5.58	4.967	1.028	0.988	0.966	0.801	0.982	0.837	NA	0.993	0.94	0.999	0.983	NA	0.999	1	0.941	0.926	-13.644	0.66	NA	NA	0.832
487	KCNA2-R297W	986989	NM_004974.4KCNA2 c.889C>T	p.Arg297Trp	not provided|Developmental and epileptic encephalopathy, 32	criteria provided, multiple submitters, no conflicts	3	KCNA2	R297W	P/LP	1	NA	NA	1	1	NA	3.84	NA	NA	4.372	1.01	0.988	0.971	0.781	NA	0.84	NA	NA	NA	1	0.987	NA	0.999	0.996	0.968	0.953	-13.47	0.977	NA	NA	0.899
488	KCNA2-R300C	NA	NA	NA	NA	NA	NA	NA	NA	Common neutral	0.8	NA	NA	NA	NA	NA	NA	NA	NA	NA	NA	NA	NA	NA	NA	NA	NA	NA	NA	NA	NA	NA	NA	NA	NA	NA	NA	NA	NA	NA	NA
489	KCNA2-R300H	NA	NA	NA	NA	NA	NA	NA	NA	Common neutral	0.8	NA	NA	NA	NA	NA	NA	NA	NA	NA	NA	NA	NA	NA	NA	NA	NA	NA	NA	NA	NA	NA	NA	NA	NA	NA	NA	NA	NA	NA	NA
490	KCNA2-R300S	2118816	NM_004974.4KCNA2 c.900A>C	p.Arg300Ser	Developmental and epileptic encephalopathy, 32	criteria provided, single submitter	1	KCNA2	R300S	P/LP	0.8	NA	NA	1	1	NA	3.375	NA	NA	3.908	1.06	0.988	0.975	0.872	NA	0.88	NA	NA	NA	0.998	0.984	NA	0.997	0.661	0.974	0.953	-12.383	0.929	NA	NA	0.892
491	KCNA2-R300S	1066046	NM_004974.4KCNA2 c.900A>T	p.Arg300Ser	Developmental and epileptic encephalopathy, 32	criteria provided, single submitter	1	KCNA2	R300S	P/LP	0.8	NA	NA	1	1	NA	3.375	NA	NA	3.908	1.06	0.988	0.975	0.872	NA	0.88	NA	NA	NA	0.998	0.984	NA	0.997	0.661	0.974	0.953	-12.383	0.929	NA	NA	0.892
492	KCNA2-R354Q	855444	NM_004974.4KCNA2 c.1061G>A	p.Arg354Gln	Developmental and epileptic encephalopathy, 32|KCNA2-related disorder	criteria provided, single submitter	2	KCNA2	R354Q	Common neutral	0	NA	NA	0.002	0.001	NA	-0.88	NA	NA	2.31	-0.428	0.615	0.1	0.034	NA	NA	NA	NA	NA	0.052	0.561	NA	0.993	0.996	0.126	0.11	-13.644	0.047	0.075	0.000111572	0.576
493	KCNA2-R354X	2101324	NM_004974.4KCNA2 c.1060C>T	p.Arg354Ter	Developmental and epileptic encephalopathy, 32|not provided	criteria provided, multiple submitters, no conflicts	2	KCNA2	R354X	VUS	0	NA	NA	NA	NA	NA	NA	NA	NA	6.258	NA	NA	NA	NA	NA	NA	NA	NA	NA	NA	NA	NA	0.997	0.269	NA	NA	NA	NA	NA	3.98e-06	NA
494	KCNA2-R419Q	476047	NM_004974.4KCNA2 c.1256G>A	p.Arg419Gln	Developmental and epileptic encephalopathy, 32	criteria provided, multiple submitters, no conflicts	2	KCNA2	R419Q	VUS	0.4	NA	NA	1	0.992	NA	3.5	NA	NA	3.586	1.038	0.947	0.854	0.396	NA	0.353	NA	NA	NA	0.996	0.893	NA	0.999	1	0.881	0.808	-13.644	0.285	NA	NA	0.894
495	KCNA2-R419W	1254658	NM_004974.4KCNA2 c.1255C>T	p.Arg419Trp	not provided|Developmental and epileptic encephalopathy, 32	criteria provided, multiple submitters, no conflicts	4	KCNA2	R419W	VUS	0.4	NA	NA	1	0.999	NA	3.5	NA	NA	4.219	1.088	0.943	0.888	0.5	NA	0.476	NA	NA	NA	0.997	0.967	NA	0.999	0.872	0.936	0.94	-13.47	0.932	0.948	NA	0.936
496	KCNA2-R43W	1304041	NM_004974.4KCNA2 c.127C>T	p.Arg43Trp	not provided|Developmental and epileptic encephalopathy, 32	criteria provided, multiple submitters, no conflicts	2	KCNA2	R43W	VUS	0.3	0	0.004	1	0.999	-5.95	4.035	NA	-1.21	4.264	0.798	0.771	0.944	0.283	0.847	0.797	2.394	0.943	0.809	1	0.951	0.994	0.999	1	0.818	0.835	-13.47	0.891	0.885	NA	0.931
497	KCNA2-R473G	2812593	NM_004974.4KCNA2 c.1417A>G	p.Arg473Gly	Developmental and epileptic encephalopathy, 32	criteria provided, single submitter	1	KCNA2	R473G	VUS	0	0.057	0.318	0	0.002	-1.41	1.555	NA	-4.05	2.408	0.008	0.588	0.303	0.085	0.506	0.312	NA	0.99	0.67	0.356	0.351	NA	0.961	0.746	0.241	0.208	-13.251	NA	NA	NA	0.718
498	KCNA2-R65Q	1006374	NM_004974.4KCNA2 c.194G>A	p.Arg65Gln	Developmental and epileptic encephalopathy, 32|not provided	criteria provided, multiple submitters, no conflicts	2	KCNA2	R65Q	VUS	0	NA	NA	1	1	NA	3.365	NA	NA	4.046	0.536	0.705	0.86	0.088	NA	0.642	NA	NA	NA	0.992	0.852	NA	0.999	1	0.699	0.691	-13.644	0.72	NA	NA	0.895
499	KCNA2-R73Q	581262	NM_004974.4KCNA2 c.218G>A	p.Arg73Gln	Developmental and epileptic encephalopathy, 32	criteria provided, single submitter	1	KCNA2	R73Q	VUS	0	NA	NA	1	0.999	NA	2.9	NA	NA	4.015	0.404	0.665	0.855	0.046	NA	NA	NA	NA	NA	0.985	0.843	NA	0.999	1	0.67	0.79	-13.644	0.369	0.86	7.95e-06	0.868
500	KCNA2-R80W	581223	NM_004974.4KCNA2 c.238C>T	p.Arg80Trp	Developmental and epileptic encephalopathy, 32|not provided	criteria provided, multiple submitters, no conflicts	2	KCNA2	R80W	VUS	0.3	NA	0	1	1	NA	4.41	NA	NA	4.226	1.055	0.922	0.989	0.313	NA	0.976	NA	NA	0.936	0.999	0.967	NA	0.999	0.785	0.83	0.831	-13.47	0.983	NA	NA	0.931
501	KCNA2-R82C	542665	NM_004974.4KCNA2 c.244C>T	p.Arg82Cys	Developmental and epileptic encephalopathy, 32	criteria provided, single submitter	1	KCNA2	R82C	VUS	0	NA	NA	1	1	NA	4.015	NA	NA	4.256	0.481	0.654	0.974	0.267	NA	0.903	NA	NA	NA	0.998	0.955	NA	0.999	0.891	0.695	0.651	-12.194	0.917	NA	3.98e-06	0.923
502	KCNA2-R82H	1347035	NM_004974.4KCNA2 c.245G>A	p.Arg82His	Developmental and epileptic encephalopathy, 32	criteria provided, single submitter	1	KCNA2	R82H	VUS	0	NA	0.022	1	0.999	NA	3.67	NA	NA	3.98	0.69	0.744	0.925	0.118	NA	0.807	NA	NA	0.791	0.997	0.949	NA	0.999	1	0.714	0.813	-14.881	0.864	NA	3.98e-06	0.903
503	KCNA2-R97Q	976219	NM_004974.4KCNA2 c.290G>A	p.Arg97Gln	Developmental and epileptic encephalopathy, 32	criteria provided, single submitter	1	KCNA2	R97Q	VUS	0	0.001	0.065	1	0.983	-3.38	2.985	NA	-1.04	4.022	0.312	0.645	0.878	0.085	0.67	0.723	2.509	0.914	0.668	0.996	0.836	0.966	0.999	1	0.643	0.788	-13.644	0.415	0.693	3.98e-06	0.833
504	KCNA2-R97X	2125517	NM_004974.4KCNA2 c.289C>T	p.Arg97Ter	Developmental and epileptic encephalopathy, 32	criteria provided, single submitter	1	KCNA2	R97X	VUS	0	NA	NA	NA	NA	NA	NA	NA	NA	6.451	NA	NA	NA	NA	NA	NA	NA	NA	0.894	NA	NA	NA	0.998	0.488	NA	NA	NA	NA	NA	NA	NA
505	KCNA2-R99G	3360038	NM_004974.4KCNA2 c.295A>G	p.Arg99Gly	not provided	criteria provided, single submitter	1	KCNA2	R99G	VUS	0.2	0.001	0.053	0.984	0.873	-5.85	3.735	NA	-1.09	3.541	0.523	0.655	0.912	0.424	0.831	0.736	NA	0.981	0.826	0.998	0.958	NA	0.996	0.031	0.753	0.84	-13.251	0.842	NA	NA	0.816
506	KCNA2-R99K	1798265	NM_004974.4KCNA2 c.296G>A	p.Arg99Lys	Inborn genetic diseases	criteria provided, single submitter	1	KCNA2	R99K	VUS	0.2	0.097	0.306	0.009	0.025	-2.01	2	NA	-1.01	2.448	-0.206	0.493	0.726	0.035	0.428	0.714	2.347	0.903	0.564	0.987	0.762	0.732	0.993	1	0.361	0.521	-13.517	0.225	0.523	NA	0.854
507	KCNA2-S110F	1699501	NM_004974.4KCNA2 c.329C>T	p.Ser110Phe	Developmental and epileptic encephalopathy, 32	criteria provided, multiple submitters, no conflicts	2	KCNA2	S110F	VUS	0	0.013	0.702	1	0.99	-3.39	1.125	NA	-1.03	3.199	-0.018	0.509	0.849	0.079	0.656	0.552	2.467	0.919	0.76	0.989	0.816	0.947	0.989	1	0.42	0.53	-10.532	0.15	0.624	NA	0.895
508	KCNA2-S198G	1019596	NM_004974.4KCNA2 c.592A>G	p.Ser198Gly	Developmental and epileptic encephalopathy, 32	criteria provided, single submitter	1	KCNA2	S198G	VUS	0	0.526	0.404	0	0	-0.21	0.345	NA	-4.06	-0.17	-0.498	0.43	0.046	0.011	0.223	0.314	NA	0.572	0.248	0.21	0.571	NA	0.66	0.1	0.076	0.095	-13.251	NA	NA	NA	0.317
509	KCNA2-S208G	1986741	NM_004974.4KCNA2 c.622A>G	p.Ser208Gly	Developmental and epileptic encephalopathy, 32	criteria provided, single submitter	1	KCNA2	S208G	VUS	0.1	0.537	0.651	0.021	0.012	0.23	1.03	NA	-4.03	1.907	0.073	0.63	0.206	0.028	0.256	0.362	NA	0.791	0.317	0.977	0.562	NA	0.613	0.981	0.224	0.222	-13.251	NA	NA	NA	0.589
510	KCNA2-S217Y	2856259	NM_004974.4KCNA2 c.650C>A	p.Ser217Tyr	Developmental and epileptic encephalopathy, 32	criteria provided, single submitter	1	KCNA2	S217Y	VUS	0.2	NA	NA	0	0	NA	-0.75	NA	NA	2.401	-0.017	0.669	0.267	0.009	NA	0.286	NA	NA	NA	0.712	0.723	NA	0.838	1	0.244	0.451	-13.376	0.153	0.166	NA	0.763
511	KCNA2-S234P	1313077	NM_004974.4KCNA2 c.700T>C	p.Ser234Pro	not provided|Developmental and epileptic encephalopathy, 32	criteria provided, multiple submitters, no conflicts	2	KCNA2	S234P	VUS	0.7	0.01	0.004	0.095	0.072	-3.59	2.805	NA	-4.97	3.493	1.099	0.965	0.917	0.445	0.899	0.739	2.455	0.991	0.891	0.99	0.981	0.855	0.999	1	0.939	0.961	-13.345	0.767	0.998	NA	0.906
512	KCNA2-S246I	971175	NM_004974.4KCNA2 c.737G>T	p.Ser246Ile	Developmental and epileptic encephalopathy, 32	criteria provided, single submitter	1	KCNA2	S246I	VUS	0.3	0.001	0.01	1	0.999	-4.91	3.05	NA	-4.79	3.911	1.088	0.976	0.909	0.575	0.957	0.519	NA	0.967	0.765	0.998	0.96	NA	0.994	1	0.945	0.946	-8.296	0.386	NA	NA	0.92
513	KCNA2-S324R	1767998	NM_004974.4KCNA2 c.972C>A	p.Ser324Arg	not provided|Inborn genetic diseases	criteria provided, multiple submitters, no conflicts	2	KCNA2	S324R	VUS	0.3	NA	NA	1	1	NA	2.83	NA	NA	3.954	1.098	0.956	0.96	0.734	NA	0.825	NA	NA	NA	0.998	0.968	NA	0.998	1	0.982	0.969	-13.534	0.98	NA	NA	0.889
514	KCNA2-S343F	578773	NM_004974.4KCNA2 c.1028C>T	p.Ser343Phe	Developmental and epileptic encephalopathy, 32	criteria provided, single submitter	1	KCNA2	S343F	VUS	0.8	NA	NA	1	1	NA	3.5	NA	NA	4.179	1.08	0.975	0.949	0.663	NA	0.795	NA	NA	NA	0.998	0.971	NA	0.998	1	0.981	0.97	-10.532	0.983	NA	NA	0.887
515	KCNA2-S356C	939630	NM_004974.4KCNA2 c.1067C>G	p.Ser356Cys	Developmental and epileptic encephalopathy, 32	criteria provided, single submitter	1	KCNA2	S356C	VUS	0.2	NA	NA	0.997	0.927	NA	3.36	NA	NA	4.082	1.084	0.978	0.856	0.509	NA	0.496	NA	NA	NA	0.995	0.96	NA	0.989	1	0.571	0.64	-12.194	0.618	NA	NA	0.73
516	KCNA2-S392F	1060438	NM_004974.4KCNA2 c.1175C>T	p.Ser392Phe	Developmental and epileptic encephalopathy, 32	criteria provided, single submitter	1	KCNA2	S392F	VUS	0.5	NA	NA	0.995	0.928	NA	1.8	NA	NA	4.157	1.112	0.964	0.91	0.427	NA	0.687	NA	NA	NA	0.996	0.941	NA	0.998	1	0.913	0.906	-10.532	0.52	0.989	NA	0.872
517	KCNA2-S447I	2037618	NM_004974.4KCNA2 c.1340G>T	p.Ser447Ile	Developmental and epileptic encephalopathy, 32	criteria provided, single submitter	1	KCNA2	S447I	VUS	0.1	0.144	0.367	0.212	0.114	-1.29	1.95	NA	-4.05	2.212	0.41	0.739	0.72	0.152	0.644	0.305	1.426	0.967	0.73	0.903	0.507	0.792	0.987	1	0.351	0.307	-8.296	NA	0.173	NA	0.832
518	KCNA2-T184I	3068477	NM_004974.4KCNA2 c.551C>T	p.Thr184Ile	Developmental and epileptic encephalopathy, 32	criteria provided, single submitter	1	KCNA2	T184I	VUS	1	0	0	1	0.998	-5.7	4.18	NA	-0.48	3.88	0.645	0.697	0.965	0.281	0.818	0.862	NA	0.948	0.952	0.998	0.986	NA	0.999	1	0.952	0.962	-8.296	0.98	NA	NA	0.843
519	KCNA2-T201S	1363101	NM_004974.4KCNA2 c.601A>T	p.Thr201Ser	Developmental and epileptic encephalopathy, 32	criteria provided, single submitter	1	KCNA2	T201S	VUS	0.3	0.611	0.685	0	0	-0.68	0.235	NA	-0.4	1.71	-1.069	0.05	0.177	0.003	0.108	0.438	1.04	0.585	0.07	0.346	0.573	0.536	0.653	0.931	0.092	0.107	-12.383	NA	0.056	NA	0.44
520	KCNA2-T204S	2848836	NM_004974.4KCNA2 c.611C>G	p.Thr204Ser	Developmental and epileptic encephalopathy, 32	criteria provided, single submitter	1	KCNA2	T204S	VUS	0	NA	0.839	0	0	NA	0.49	NA	NA	1.31	-0.218	0.551	0.163	0.023	NA	0.444	NA	NA	0.07	0.434	0.625	NA	0.594	0.808	0.09	0.126	-12.383	NA	NA	NA	0.414
521	KCNA2-T209A	956614	NM_004974.4KCNA2 c.625A>G	p.Thr209Ala	Developmental and epileptic encephalopathy, 32	criteria provided, single submitter	1	KCNA2	T209A	VUS	0.1	0.044	0.064	0.085	0.024	-2.87	2.535	NA	-4.12	2.291	0.52	0.788	0.501	0.11	0.554	0.307	NA	0.911	0.325	0.933	0.864	NA	0.981	0.989	0.245	0.351	-9.286	NA	NA	NA	0.567
522	KCNA2-T209I	1713563	NM_004974.4KCNA2 c.626C>T	p.Thr209Ile	Developmental and epileptic encephalopathy, 32	criteria provided, single submitter	1	KCNA2	T209I	VUS	0.1	0.077	0.045	0.904	0.644	-4.01	2.96	NA	-4.18	3.226	0.978	0.902	0.756	0.128	0.766	0.416	2.41	0.839	0.368	0.993	0.879	0.855	0.996	1	0.378	0.45	-8.296	NA	0.781	NA	0.682
523	KCNA2-T209S	1311940	NM_004974.4KCNA2 c.625A>T	p.Thr209Ser	not provided	criteria provided, single submitter	1	KCNA2	T209S	VUS	0.1	NA	NA	0.001	0.003	NA	1.55	NA	NA	2.199	0.188	0.724	0.246	0.009	NA	0.214	NA	NA	NA	0.629	0.771	NA	0.966	1	0.18	0.31	-12.383	NA	0.106	NA	0.566
524	KCNA2-T216I	1717064	NM_004974.4KCNA2 c.647C>T	p.Thr216Ile	Developmental and epileptic encephalopathy, 32	criteria provided, single submitter	1	KCNA2	T216I	VUS	0.3	0.143	0.214	0.006	0.012	-2.16	2.32	NA	-4.33	2.404	0.648	0.858	0.569	0.023	0.509	0.313	1.232	0.855	0.516	0.777	0.837	0.787	0.971	1	0.195	0.36	-8.296	0.102	0.174	NA	0.779
525	KCNA2-T219K	2698376	NM_004974.4KCNA2 c.656C>A	p.Thr219Lys	Developmental and epileptic encephalopathy, 32	criteria provided, single submitter	1	KCNA2	T219K	VUS	0.3	NA	NA	0.001	0.001	NA	2.775	NA	NA	2.729	0.657	0.888	0.659	0.128	NA	0.366	NA	NA	NA	0.981	0.871	NA	0.942	1	0.723	0.785	-13.517	0.172	0.224	NA	0.865
526	KCNA2-T227I	1464399	NM_004974.4KCNA2 c.680C>T	p.Thr227Ile	Developmental and epileptic encephalopathy, 32	criteria provided, single submitter	1	KCNA2	T227I	VUS	0.4	NA	NA	1	1	NA	1.385	NA	NA	4.012	1.107	0.949	0.905	0.261	NA	0.729	NA	NA	NA	0.998	0.939	NA	0.999	1	0.719	0.837	-8.296	0.323	0.996	NA	0.948
527	KCNA2-T252A	948350	NM_004974.4KCNA2 c.754A>G	p.Thr252Ala	Developmental and epileptic encephalopathy, 32	criteria provided, single submitter	1	KCNA2	T252A	VUS	0.6	NA	NA	0	0.003	NA	1.4	NA	NA	2.905	0.521	0.812	0.373	0.072	NA	0.52	NA	NA	NA	0.71	0.65	NA	0.987	1	0.36	0.388	-9.286	0.124	0.066	NA	0.855
528	KCNA2-T269I	1488713	NM_004974.4KCNA2 c.806C>T	p.Thr269Ile	Developmental and epileptic encephalopathy, 32	criteria provided, single submitter	1	KCNA2	T269I	VUS	0.3	NA	0.003	1	0.991	NA	1.57	NA	NA	3.94	1.108	0.962	0.898	0.328	NA	0.6	NA	NA	0.802	0.994	0.934	NA	0.999	1	0.938	0.949	-8.296	0.354	NA	NA	0.921
529	KCNA2-T320I	495271	NM_004974.4KCNA2 c.959C>T	p.Thr320Ile	Developmental and epileptic encephalopathy, 32	criteria provided, single submitter	1	KCNA2	T320I	P/LP	0.7	NA	0	1	1	NA	2.62	NA	NA	3.954	1.101	0.971	0.941	0.562	NA	0.785	NA	NA	0.907	0.997	0.966	NA	0.999	1	0.952	0.966	-8.296	0.752	NA	NA	0.889
530	KCNA2-T373I	452594	NM_004974.4KCNA2 c.1118C>T	p.Thr373Ile	Developmental and epileptic encephalopathy, 32|not provided	criteria provided, multiple submitters, no conflicts	3	KCNA2	T373I	P/LP	0.7	NA	NA	1	1	NA	4.2	NA	NA	3.953	1.032	0.985	0.976	0.766	NA	0.86	NA	NA	NA	0.999	0.984	NA	0.999	1	0.952	0.94	-8.296	0.721	NA	NA	0.925
531	KCNA2-T373K	2825062	NM_004974.4KCNA2 c.1118C>A	p.Thr373Lys	Developmental and epileptic encephalopathy, 32	criteria provided, single submitter	1	KCNA2	T373K	VUS	0.7	0	0.001	1	0.999	-5.31	4.75	NA	-5.22	4.029	0.98	0.989	0.974	0.771	0.955	0.852	2.561	0.997	0.9	1	0.986	0.985	0.993	1	0.988	0.982	-13.517	0.978	1	NA	0.92
532	KCNA2-T374A	559647	NM_004974.4KCNA2 c.1120A>G	p.Thr374Ala	Developmental and epileptic encephalopathy, 32	criteria provided, multiple submitters, no conflicts	6	KCNA2	T374A	P/LP	1	NA	NA	0.989	0.996	NA	3.88	NA	NA	3.879	0.97	0.99	0.977	0.823	NA	0.872	NA	NA	NA	0.999	0.987	NA	0.997	1	0.824	0.87	-9.286	0.713	0.996	NA	0.869
533	KCNA2-T383P	1369038	NM_004974.4KCNA2 c.1147A>C	p.Thr383Pro	Developmental and epileptic encephalopathy, 32	criteria provided, single submitter	1	KCNA2	T383P	VUS	0.2	0.005	0.129	0.894	0.619	-1.88	2.405	NA	-4.94	3.769	1.028	0.915	0.784	0.351	0.821	0.376	2.031	0.978	0.637	0.973	0.843	0.888	0.988	1	0.84	0.797	-13.345	0.511	0.827	NA	0.839
534	KCNA2-T401I	430391	NM_004974.4KCNA2 c.1202C>T	p.Thr401Ile	not provided	criteria provided, single submitter	1	KCNA2	T401I	P/LP	0.6	0	0.049	1	1	-5.27	1.125	NA	-4.81	3.927	1.125	0.942	0.907	0.784	0.907	0.479	2.452	0.997	0.801	0.999	0.922	0.956	0.999	1	0.914	0.879	-8.296	0.396	0.994	NA	0.917
535	KCNA2-T433A	1769237	NM_004974.4KCNA2 c.1297A>G	p.Thr433Ala	Inborn genetic diseases|Developmental and epileptic encephalopathy, 32	criteria provided, multiple submitters, no conflicts	2	KCNA2	T433A	VUS	0.1	0.311	0.74	0	0.001	-1.3	1.965	NA	-3.99	1.906	0.216	0.685	0.256	0.047	0.348	NA	NA	0.852	0.22	0.088	0.421	NA	0.933	0.748	0.189	0.194	-9.286	0.1	NA	3.18e-05	0.706
536	KCNA2-T433K	NA	NA	NA	NA	NA	NA	NA	NA	Common neutral	0.1	0.36	0.894	0.142	0.028	-2.08	1.965	NA	-3.96	2.305	0.346	0.695	0.57	0.055	0.529	NA	NA	0.781	0.534	0.794	0.501	NA	0.898	1	0.414	0.416	-13.517	0.093	NA	NA	0.797
537	KCNA2-T452A	1492679	NM_004974.4KCNA2 c.1354A>G	p.Thr452Ala	Developmental and epileptic encephalopathy, 32|Inborn genetic diseases	criteria provided, multiple submitters, no conflicts	2	KCNA2	T452A	VUS	0.1	NA	NA	0.009	0.005	NA	1.685	NA	NA	2.444	0.277	0.701	0.36	0.084	NA	0.14	NA	NA	NA	0.698	0.35	NA	0.984	1	0.169	0.214	-9.286	NA	NA	3.98e-06	0.769
538	KCNA2-T452S	1021350	NM_004974.4KCNA2 c.1354A>T	p.Thr452Ser	Developmental and epileptic encephalopathy, 32	criteria provided, single submitter	1	KCNA2	T452S	VUS	0.1	1	1	0.038	0.015	0.38	0.02	NA	-3.94	1.686	-0.399	0.375	0.157	0.038	0.426	0.161	1.051	0.767	0.594	0.124	0.263	0.735	0.22	1	0.133	0.195	-12.383	NA	0.082	1.19e-05	0.787
539	KCNA2-T57I	962503	NM_004974.4KCNA2 c.170C>T	p.Thr57Ile	Developmental and epileptic encephalopathy, 32	criteria provided, single submitter	1	KCNA2	T57I	VUS	0.1	0	0	1	1	-4.77	4.32	NA	-1.57	3.934	0.913	0.834	0.961	0.38	0.874	0.85	NA	0.94	0.808	0.999	0.96	NA	0.998	1	0.835	0.85	-8.296	0.905	NA	NA	0.918
540	KCNA2-V178I	1306817	NM_004974.4KCNA2 c.532G>A	p.Val178Ile	Developmental and epileptic encephalopathy, 32|not provided	criteria provided, multiple submitters, no conflicts	2	KCNA2	V178I	VUS	0.7	NA	NA	0.98	0.949	NA	1.71	NA	NA	2.717	-0.652	0.324	0.361	0.013	NA	0.346	NA	NA	NA	0.838	0.616	NA	0.993	1	0.3	0.437	-8.296	0.108	0.093	1.19e-05	0.825
541	KCNA2-V225I	2787873	NM_004974.4KCNA2 c.673G>A	p.Val225Ile	Developmental and epileptic encephalopathy, 32	criteria provided, single submitter	1	KCNA2	V225I	VUS	0.8	0.454	1	0	0.002	-0.19	0.74	NA	-4.99	1.589	0.298	0.755	0.293	0.023	0.427	0.391	0.949	0.75	0.287	0.603	0.596	0.938	0.891	1	0.189	0.143	-8.296	0.071	0.085	NA	0.865
542	KCNA2-V261A	845684	NM_004974.4KCNA2 c.782T>C	p.Val261Ala	Developmental and epileptic encephalopathy, 32	criteria provided, single submitter	1	KCNA2	V261A	VUS	0.7	NA	0.046	0.997	0.97	NA	1.17	NA	NA	3.928	1.125	0.953	0.829	0.413	NA	0.601	NA	NA	0.641	0.99	0.938	NA	0.998	1	0.798	0.892	-9.286	0.199	NA	NA	0.945
543	KCNA2-V261L	1722141	NM_004974.4KCNA2 c.781G>T	p.Val261Leu	Developmental and epileptic encephalopathy, 32	criteria provided, single submitter	1	KCNA2	V261L	VUS	0.7	NA	NA	0.849	0.626	NA	-0.695	NA	NA	2.949	0.829	0.862	0.621	0.136	NA	0.502	NA	NA	NA	0.851	0.903	NA	0.981	1	0.558	0.699	-8.118	0.144	0.643	NA	0.943
544	KCNA2-V299L	476054	NM_004974.4KCNA2 c.895G>C	p.Val299Leu	Developmental and epileptic encephalopathy, 32	criteria provided, single submitter	1	KCNA2	V299L	VUS	0.7	NA	NA	0.999	0.997	NA	0.31	NA	NA	4.347	1.082	0.92	0.805	0.198	NA	0.62	NA	NA	NA	0.966	0.899	NA	0.994	1	0.828	0.838	-8.118	0.31	NA	NA	0.675
545	KCNA2-V339F	2822519	NM_004974.4KCNA2 c.1015G>T	p.Val339Phe	Developmental and epileptic encephalopathy, 32	criteria provided, single submitter	1	KCNA2	V339F	P/LP	0.9	NA	NA	1	1	NA	2.795	NA	NA	3.703	1.092	0.961	0.887	0.41	NA	0.44	NA	NA	NA	0.999	0.953	NA	0.993	1	0.943	0.919	-10.532	0.881	0.992	NA	0.893
546	KCNA2-V346M	2755150	NM_004974.4KCNA2 c.1036G>A	p.Val346Met	Developmental and epileptic encephalopathy, 32	criteria provided, single submitter	1	KCNA2	V346M	VUS	0.8	NA	NA	0.995	0.982	NA	1.24	NA	NA	3.699	0.977	0.92	0.819	0.176	NA	0.492	NA	NA	NA	0.993	0.914	NA	0.998	1	0.689	0.705	-8.099	0.317	NA	NA	0.877
547	KCNA2-V370I	934618	NM_004974.4KCNA2 c.1108G>A	p.Val370Ile	Developmental and epileptic encephalopathy, 32	criteria provided, single submitter	1	KCNA2	V370I	VUS	0.9	0.029	0.215	1	0.997	-0.88	1.16	NA	-4.46	3.542	0.919	0.916	0.767	0.091	0.649	0.731	NA	0.869	0.596	0.818	0.741	NA	0.997	1	0.416	0.312	-8.296	0.205	NA	1.2e-05	0.765
548	KCNA2-V390E	1718632	NM_004974.4KCNA2 c.1169T>A	p.Val390Glu	Developmental and epileptic encephalopathy, 32	criteria provided, single submitter	1	KCNA2	V390E	VUS	0.7	NA	0	1	1	NA	4.22	NA	NA	4.109	1.011	0.985	0.975	0.772	NA	0.859	NA	NA	0.919	1	0.984	NA	0.991	1	0.978	0.979	-12.494	0.958	NA	NA	0.924
549	KCNA2-V390G	1428687	NM_004974.4KCNA2 c.1169T>G	p.Val390Gly	Developmental and epileptic encephalopathy, 32	criteria provided, single submitter	1	KCNA2	V390G	VUS	0.7	0	0	1	1	-6.16	3.67	NA	-5.04	4.062	1.035	0.982	0.958	0.781	0.98	0.782	2.633	0.986	0.697	1	0.984	0.878	0.997	1	0.961	0.96	-13.251	0.861	0.991	NA	0.887
550	KCNA2-V399G	1019183	NM_004974.4KCNA2 c.1196T>G	p.Val399Gly	Developmental and epileptic encephalopathy, 32	criteria provided, single submitter	1	KCNA2	V399G	VUS	0.9	NA	NA	1	1	NA	4.255	NA	NA	4.114	1.038	0.982	0.965	0.855	NA	0.816	NA	NA	NA	1	0.982	NA	0.997	1	0.979	0.969	-13.251	0.97	0.993	NA	0.876
551	KCNA2-V399M	420845	NM_004974.4KCNA2 c.1195G>A	p.Val399Met	not provided|Developmental and epileptic encephalopathy, 32|KCN2A-related disorder	criteria provided, single submitter	3	KCNA2	V399M	P/LP	0.9	0	0.001	1	1	-2.64	2.3	NA	-5.12	3.91	1.106	0.971	0.931	0.9	0.915	0.7	2.367	0.973	0.787	0.998	0.953	0.966	0.999	1	0.88	0.823	-8.099	0.744	0.997	NA	0.924
552	KCNA2-V406F	542666	NM_004974.4KCNA2 c.1216G>T	p.Val406Phe	Developmental and epileptic encephalopathy, 32	criteria provided, multiple submitters, no conflicts	2	KCNA2	V406F	P/LP	0.7	NA	0	1	1	NA	4.06	NA	NA	3.785	1.027	0.984	0.966	0.891	NA	0.831	NA	NA	0.834	1	0.96	NA	0.993	1	0.959	0.923	-10.532	0.895	NA	NA	0.898
553	KCNA2-V406I	1385004	NM_004974.4KCNA2 c.1216G>A	p.Val406Ile	Developmental and epileptic encephalopathy, 32	criteria provided, multiple submitters, no conflicts	2	KCNA2	V406I	VUS	0.7	NA	0.002	0.995	0.993	NA	1.605	NA	NA	3.557	1.02	0.938	0.879	0.244	NA	0.794	NA	NA	0.699	0.98	0.728	NA	0.998	1	0.68	0.635	-8.296	0.401	NA	NA	0.831
554	KCNA2-V408A	666316	NM_004974.4KCNA2 c.1223T>C	p.Val408Ala	Developmental and epileptic encephalopathy, 32	criteria provided, single submitter	1	KCNA2	V408A	P/LP	0.9	NA	NA	1	0.999	NA	3.055	NA	NA	3.957	1.076	0.977	0.938	0.74	NA	0.763	NA	NA	NA	0.998	0.951	NA	0.998	1	0.845	0.825	-9.286	0.426	NA	NA	0.865
555	KCNA2-V408G	853263	NM_004974.4KCNA2 c.1223T>G	p.Val408Gly	Developmental and epileptic encephalopathy, 32	criteria provided, single submitter	1	KCNA2	V408G	P/LP	0.9	NA	NA	1	1	NA	3.6	NA	NA	4.031	1.046	0.982	0.951	0.829	NA	0.767	NA	NA	NA	1	0.973	NA	0.997	1	0.969	0.96	-13.251	0.881	0.993	NA	0.785
556	KCNA2-V410M	2748423	NM_004974.4KCNA2 c.1228G>A	p.Val410Met	Developmental and epileptic encephalopathy, 32	criteria provided, single submitter	1	KCNA2	V410M	VUS	0.5	NA	NA	1	0.999	NA	3.505	NA	NA	3.753	1.102	0.966	0.943	0.751	NA	0.794	NA	NA	NA	0.999	0.964	NA	0.999	1	0.901	0.851	-8.099	0.873	NA	NA	0.927
557	KCNA2-V499A	977395	NM_004974.4KCNA2 c.1496T>C	p.Val499Ala	Developmental and epileptic encephalopathy, 32	criteria provided, single submitter	1	KCNA2	V499A	VUS	0	0	0	0.999	0.996	-2.21	3.195	NA	-4.25	3.918	1.103	0.946	0.883	0.719	0.9	0.435	NA	0.847	0.597	0.991	0.607	NA	0.997	1	0.513	0.552	-9.286	NA	NA	NA	0.87
558	KCNA2-V499G	NA	NA	NA	NA	NA	NA	NA	NA	Common neutral	0	NA	0	1	0.999	NA	3.195	NA	NA	3.993	1.103	0.946	0.901	0.762	NA	0.451	NA	NA	0.632	0.995	0.781	NA	0.996	1	0.846	0.823	-13.251	NA	NA	4.17e-06	0.81
559	KCNA2-V499I	2507265	NM_004974.4KCNA2 c.1495G>A	p.Val499Ile	not provided	criteria provided, single submitter	1	KCNA2	V499I	VUS	0	NA	0	0.998	0.994	NA	3.195	NA	NA	3.492	1.092	0.942	0.794	0.385	NA	0.407	NA	NA	0.376	0.982	0.518	NA	0.995	1	0.353	0.363	-8.296	NA	NA	NA	0.782
560	KCNA2-W150C	1379410	NM_004974.4KCNA2 c.450G>T	p.Trp150Cys	Developmental and epileptic encephalopathy, 32	criteria provided, single submitter	1	KCNA2	W150C	VUS	0.9	0	0	1	0.999	-11.73	4.18	NA	-0.22	4.066	0.61	0.662	0.932	0.209	0.756	0.768	NA	0.915	0.949	1	0.93	NA	0.989	1	0.841	0.92	-12.194	0.962	NA	NA	0.87
561	KCNA2-W150R	1016452	NM_004974.4KCNA2 c.448T>C	p.Trp150Arg	Developmental and epileptic encephalopathy, 32|not provided	criteria provided, multiple submitters, no conflicts	2	KCNA2	W150R	VUS	0.9	NA	NA	1	0.999	NA	2.655	NA	NA	4.109	0.002	0.437	0.938	0.228	NA	0.783	NA	NA	NA	1	0.868	NA	0.995	1	0.951	0.949	-13.534	0.633	1	NA	0.891
562	KCNA2-W232R	521733	NM_004974.4KCNA2 c.694T>A	p.Trp232Arg	Inborn genetic diseases|Developmental and epileptic encephalopathy, 32	criteria provided, multiple submitters, no conflicts	2	KCNA2	W232R	VUS	0.5	NA	0	1	1	NA	4.225	NA	NA	4.337	1.045	0.98	0.952	0.766	NA	0.68	NA	NA	0.875	1	0.983	NA	0.995	1	0.987	0.978	-13.534	0.98	NA	NA	0.963
563	KCNA2-W232R	3242593	NM_004974.4KCNA2 c.694T>C	p.Trp232Arg	Seizure	criteria provided, single submitter	1	KCNA2	W232R	VUS	0.5	NA	0	1	1	NA	4.225	NA	NA	4.337	1.045	0.98	0.952	0.766	NA	0.68	NA	NA	0.875	1	0.983	NA	0.995	1	0.987	0.978	-13.534	0.98	NA	NA	0.963
564	KCNA2-W232S	639637	NM_004974.4KCNA2 c.695G>C	p.Trp232Ser	Developmental and epileptic encephalopathy, 32|not provided	criteria provided, multiple submitters, no conflicts	2	KCNA2	W232S	VUS	0.5	0	0	1	1	-13.24	3.88	NA	-4.93	4.177	1.043	0.983	0.946	0.635	0.931	0.624	2.96	0.982	0.812	1	0.981	0.985	0.987	1	0.973	0.974	-12.383	0.964	0.995	NA	0.953
565	KCNA2-Y205F	2130274	NM_004974.4KCNA2 c.614A>T	p.Tyr205Phe	Developmental and epileptic encephalopathy, 32	criteria provided, single submitter	1	KCNA2	Y205F	VUS	0	NA	0.702	0	0	NA	-0.295	NA	NA	1.88	-0.063	0.563	0.172	0.065	NA	0.263	NA	NA	0.371	0.289	0.577	NA	0.798	1	0.17	0.14	-10.532	NA	NA	NA	0.585
566	KCNA2-Y212X	3061873	NM_004974.4KCNA2 c.636C>G	p.Tyr212Ter	Developmental and epileptic encephalopathy, 32	criteria provided, single submitter	1	KCNA2	Y212X	P/LP	0	NA	NA	NA	NA	NA	NA	NA	NA	5.812	NA	NA	NA	NA	NA	NA	NA	NA	NA	NA	NA	NA	0.997	0.462	NA	NA	NA	NA	NA	NA	NA
567	KCNA2-Y23C	476053	NM_004974.4KCNA2 c.68A>G	p.Tyr23Cys	Developmental and epileptic encephalopathy, 32|Inborn genetic diseases	criteria provided, multiple submitters, no conflicts	2	KCNA2	Y23C	VUS	0	0.142	0.178	0.992	0.765	-2.21	1.2	NA	-4.01	3.533	0.744	0.816	0.681	0.22	0.686	0.37	NA	0.877	0.733	0.641	0.686	NA	0.996	1	0.34	0.33	-12.194	NA	NA	1.59e-05	0.819
568	KCNA2-Y377C	1803044	NM_004974.4KCNA2 c.1130A>G	p.Tyr377Cys	Developmental and epileptic encephalopathy, 32|Inborn genetic diseases	criteria provided, multiple submitters, no conflicts	2	KCNA2	Y377C	P/LP	1	NA	0	1	1	NA	4.86	NA	NA	4.224	0.951	0.99	0.982	0.856	NA	0.876	NA	NA	0.964	1	0.986	NA	0.997	1	0.953	0.95	-12.194	0.99	NA	NA	0.938
569	KCNA2-Y377H	1715633	NM_004974.4KCNA2 c.1129T>C	p.Tyr377His	Developmental and epileptic encephalopathy, 32	criteria provided, single submitter	1	KCNA2	Y377H	VUS	1	NA	NA	1	1	NA	4.31	NA	NA	4.12	0.995	0.987	0.966	0.795	NA	0.821	NA	NA	NA	0.999	0.986	NA	0.998	1	0.924	0.932	-14.881	0.989	NA	NA	0.938
570	KCNA2-Y417C	623698	NM_004974.4KCNA2 c.1250A>G	p.Tyr417Cys	not provided|Developmental and epileptic encephalopathy, 32	criteria provided, multiple submitters, no conflicts	2	KCNA2	Y417C	VUS	0.6	0	0.01	1	0.999	-7.9	3.5	NA	-4.66	4.196	1.105	0.962	0.979	0.811	0.974	0.861	2.59	0.996	0.859	1	0.987	0.992	0.997	1	0.917	0.919	-12.194	0.853	0.992	NA	0.907
571	KCNA2-Y458H	1016870	NM_004974.4KCNA2 c.1372T>C	p.Tyr458His	Developmental and epileptic encephalopathy, 32	criteria provided, single submitter	1	KCNA2	Y458H	VUS	0	NA	0.208	1	0.999	NA	2.115	NA	NA	3.445	0.735	0.875	0.646	0.263	NA	0.325	NA	NA	0.687	0.992	0.448	NA	0.994	0.93	0.205	0.223	-14.881	NA	NA	NA	0.921
572	KCNA2-Y489C	999752	NM_004974.4KCNA2 c.1466A>G	p.Tyr489Cys	Developmental and epileptic encephalopathy, 32	criteria provided, single submitter	1	KCNA2	Y489C	VUS	0	0.819	0.292	0	0.002	1.47	-0.395	NA	-3.88	2.631	-0.531	0.332	0.324	0.029	0.524	NA	NA	0.959	0.902	0.621	0.267	NA	0.95	1	0.221	0.196	-12.194	NA	NA	4.03e-06	0.924
573	KCNA5-A139E	961260	NM_002234.4KCNA5 c.416C>A	p.Ala139Glu	Atrial fibrillation, familial, 7	criteria provided, single submitter	1	KCNA5	A139E	VUS	0	0.243	1	0.283	0.145	-0.58	0.68	0.797	-0.95	1.402	-0.879	0.18	0.259	0.051	0.129	0.385	1.449	0.789	0.294	0.272	0.306	0.912	0.967	0.998	0.245	0.249	-11.757	NA	0.213	3.99e-06	0.538
574	KCNA5-A139V	2082358	NM_002234.4KCNA5 c.416C>T	p.Ala139Val	Atrial fibrillation, familial, 7	criteria provided, single submitter	1	KCNA5	A139V	VUS	0	0.085	0.261	0.964	0.288	-1.8	2.99	0.878	-1.07	1.89	-0.298	0.386	0.442	0.132	0.289	0.28	1.096	0.845	0.199	0.961	0.629	0.901	0.997	0.998	0.145	0.159	-3.673	NA	0.218	NA	0.505
575	KCNA5-A150V	930576	NM_002234.4KCNA5 c.449C>T	p.Ala150Val	Atrial fibrillation, familial, 7	criteria provided, single submitter	1	KCNA5	A150V	VUS	0	0.342	0.29	0.004	0.02	-1.27	1.01	0.999	-1.02	-0.224	-0.995	0.181	0.156	0.027	0.078	0.349	0.526	0.977	0.065	0.243	0.494	0.72	0.982	0.709	0.023	0.047	-3.673	NA	0.096	NA	0.358
576	KCNA5-A209V	2879673	NM_002234.4KCNA5 c.626C>T	p.Ala209Val	Atrial fibrillation, familial, 7	criteria provided, single submitter	1	KCNA5	A209V	VUS	0	0.168	0.319	0.276	0.107	-2.67	0.38	1	-0.97	1.98	-0.814	0.18	0.821	0.041	0.284	0.648	0.616	0.833	0.776	0.662	0.658	0.968	0.988	1	0.26	0.305	-3.673	NA	0.225	7.96e-06	0.649
577	KCNA5-A22T	1953859	NM_002234.4KCNA5 c.64G>A	p.Ala22Thr	Atrial fibrillation, familial, 7	criteria provided, single submitter	1	KCNA5	A22T	VUS	0	0.287	0.389	0	0.001	-0.19	0.345	1	-4.45	0.811	0.1	0.724	0.125	0.653	0.218	0.309	0.508	0.98	0.046	0.317	0.199	0.465	0.975	0.99	0.071	0.096	-10.084	NA	0.069	NA	0.528
578	KCNA5-A24S	957605	NM_002234.4KCNA5 c.70G>T	p.Ala24Ser	Atrial fibrillation, familial, 7	criteria provided, single submitter	1	KCNA5	A24S	VUS	0	0.026	0.836	0.018	0.011	0.23	0.895	1	-4.45	0.434	-0.034	0.787	0.154	0.448	0.322	0.217	0.488	0.997	0.063	0.275	0.197	0.399	0.96	1	0.105	0.15	-11.051	NA	0.083	NA	0.492
579	KCNA5-A251T	191570	NM_002234.4KCNA5 c.751G>A	p.Ala251Thr	not specified|Atrial fibrillation, familial, 7|not provided	criteria provided, multiple submitters, no conflicts	11	KCNA5	A251T	Common neutral	0.5	0.081	0.39	0.007	0.019	-1.43	1.28	0.903	-0.14	2.059	-0.902	0.104	0.005	NA	0.08	NA	0.623	NA	0.274	0.006	0.352	0.878	0.986	0.885	0.115	0.222	-10.084	NA	0.124	0.014444	0.473
580	KCNA5-A253T	842461	NM_002234.4KCNA5 c.757G>A	p.Ala253Thr	Atrial fibrillation, familial, 7	criteria provided, single submitter	1	KCNA5	A253T	VUS	0.4	0	0.056	0.99	0.885	-3.78	2.17	1	-0.52	3.862	0.231	0.542	0.892	0.213	0.752	0.484	1.438	0.875	0.913	0.988	0.866	0.968	0.999	1	0.797	0.839	-10.084	NA	0.84	3.98e-06	0.811
581	KCNA5-A287E	2144001	NM_002234.4KCNA5 c.860C>A	p.Ala287Glu	Atrial fibrillation, familial, 7	criteria provided, single submitter	1	KCNA5	A287E	VUS	0.3	0.809	1	0.042	0.051	-0.3	0	1	-4.44	-1.279	0.154	0.668	0.076	0.115	0.209	0.24	0.845	0.938	0.093	0.053	0.476	0.254	0.233	0.665	0.134	0.141	-11.757	NA	0.084	NA	0.39
582	KCNA5-A287S	723488	NM_002234.4KCNA5 c.859G>T	p.Ala287Ser	Atrial fibrillation, familial, 7|Inborn genetic diseases	criteria provided, conflicting classifications	2	KCNA5	A287S	Common neutral	0.3	0.752	0.805	0.003	0.004	-0.11	-0.55	1	-4.41	0.381	-0.062	0.749	0.019	0.163	0.269	NA	0.501	0.991	0.086	0.004	0.478	0.39	0.22	0.148	0.081	0.112	-11.051	NA	0.068	0.000177577	0.358
583	KCNA5-A287V	723489	NM_002234.4KCNA5 c.860C>T	p.Ala287Val	Atrial fibrillation, familial, 7|Inborn genetic diseases	criteria provided, multiple submitters, no conflicts	2	KCNA5	A287V	Common neutral	0.3	0.915	0.472	0.001	0.001	-0.1	-0.69	1	-4.38	-1.293	0.225	0.637	0.01	0.094	0.215	NA	0.523	0.922	0.053	0.009	0.461	0.359	0.688	0.665	0.045	0.062	-3.673	NA	0.058	0.00017759	0.377
584	KCNA5-A293T	537310	NM_002234.4KCNA5 c.877G>A	p.Ala293Thr	Atrial fibrillation, familial, 7|Inborn genetic diseases	criteria provided, multiple submitters, no conflicts	2	KCNA5	A293T	VUS	0.3	0.352	0.654	0.003	0.002	-0.05	0.345	1	-4.37	1.315	-0.058	0.69	0.119	0.123	0.288	0.335	0.509	0.998	0.131	0.48	0.453	0.329	0.827	0.152	0.076	0.111	-10.084	NA	0.066	NA	0.418
585	KCNA5-A293X	2704629	NM_002234.4KCNA5 c.879G>T	p.Ala293=	Atrial fibrillation, familial, 7	criteria provided, single submitter	1	KCNA5	A293X	VUS	0.3	NA	NA	NA	NA	NA	NA	NA	NA	NA	NA	NA	NA	NA	NA	NA	NA	NA	NA	NA	NA	NA	NA	NA	NA	NA	NA	NA	NA	NA	NA
586	KCNA5-A295D	NA	NA	NA	NA	NA	NA	NA	NA	Common neutral	0.3	0.246	0.297	0	0.001	-0.23	0.55	1	-4.45	0.254	-0.158	0.703	0.176	0.192	0.468	0.341	0.84	0.995	0.297	0.059	0.507	0.393	0.906	0.015	0.163	0.172	-12.315	NA	0.079	NA	0.43
587	KCNA5-A295S	2016430	NM_002234.4KCNA5 c.883G>T	p.Ala295Ser	Atrial fibrillation, familial, 7	criteria provided, single submitter	1	KCNA5	A295S	VUS	0.3	0.535	0.613	0	0.004	0.02	0.205	1	-4.4	-0.397	-0.279	0.657	0.132	0.235	0.312	0.243	0.48	0.982	0.107	0.041	0.471	0.365	0.649	0.009	0.047	0.083	-11.051	NA	0.066	NA	0.382
588	KCNA5-A29D	697538	NM_002234.4KCNA5 c.86C>A	p.Ala29Asp	Atrial fibrillation, familial, 7	criteria provided, single submitter	1	KCNA5	A29D	Common neutral	0.3	0.009	0.071	0.047	0.025	-0.34	0.55	1	-4.45	1.653	0.144	0.766	0.034	0.194	0.253	0.169	0.834	0.993	0.165	0.101	0.199	0.423	0.986	0.988	0.189	0.228	-12.315	NA	0.092	0.000326047	0.585
589	KCNA5-A305T	127136	NM_002234.4KCNA5 c.913G>A	p.Ala305Thr	Atrial fibrillation, familial, 7|not provided	criteria provided, multiple submitters, no conflicts	5	KCNA5	A305T	VUS	0	0.525	0.606	0.002	0.001	0.01	0.69	1	-4.39	0.805	-0.087	0.72	0.559	0.635	0.493	0.237	0.531	0.998	0.621	0.028	0.457	0.497	0.481	0.121	0.057	0.083	-10.084	NA	0.067	2.43e-05	0.525
590	KCNA5-A321T	537314	NM_002234.4KCNA5 c.961G>A	p.Ala321Thr	Atrial fibrillation, familial, 7	criteria provided, single submitter	1	KCNA5	A321T	Common neutral	0.3	1	1	0	0.003	2.44	-0.945	0.993	-4.33	-0.081	-0.295	0.462	0.026	0.13	0.27	0.239	0.512	0.991	0.032	0.018	0.461	0.503	0.537	0.047	0.04	0.087	-10.084	NA	0.078	0.000100049	0.603
591	KCNA5-A321V	1015513	NM_002234.4KCNA5 c.962C>T	p.Ala321Val	Atrial fibrillation, familial, 7	criteria provided, single submitter	1	KCNA5	A321V	VUS	0.3	0.042	0.084	0.001	0.004	-1.02	0.345	0.977	-4.4	0.946	0.281	0.79	0.201	0.14	0.3	0.273	0.526	0.998	0.068	0.189	0.629	0.527	0.995	0.944	0.18	0.217	-3.673	NA	0.098	8e-06	0.644
592	KCNA5-A397T	2692329	NM_002234.4KCNA5 c.1189G>A	p.Ala397Thr	Atrial fibrillation, familial, 7	criteria provided, multiple submitters, no conflicts	2	KCNA5	A397T	VUS	0.4	0.001	0.051	0.996	0.969	-3.87	2.085	1	-5.03	4.161	1.102	0.966	0.946	0.318	0.906	0.782	1.439	0.999	0.874	0.98	0.759	0.976	0.999	1	0.818	0.837	-10.084	NA	0.549	3.99e-06	0.838
593	KCNA5-A397V	1026646	NM_002234.4KCNA5 c.1190C>T	p.Ala397Val	Atrial fibrillation, familial, 7	criteria provided, multiple submitters, no conflicts	2	KCNA5	A397V	VUS	0.4	0.001	0.059	0.887	0.823	-3.87	2.22	1	-5.08	3.785	1.104	0.961	0.95	0.436	0.95	0.786	1.46	0.999	0.863	0.992	0.776	0.979	0.999	1	0.809	0.802	-3.673	NA	0.779	3.99e-06	0.85
594	KCNA5-A429V	853630	NM_002234.4KCNA5 c.1286C>T	p.Ala429Val	Atrial fibrillation, familial, 7|Inborn genetic diseases	criteria provided, multiple submitters, no conflicts	3	KCNA5	A429V	VUS	0.3	0	0.002	0.998	0.988	-3.95	3.405	1	-4.98	3.947	1.06	0.978	0.955	0.541	0.943	NA	1.46	0.996	0.88	0.981	0.841	0.96	0.999	1	0.939	0.86	-3.673	NA	0.845	3.58e-05	0.688
595	KCNA5-A451V	3337195	NM_002234.4KCNA5 c.1352C>T	p.Ala451Val	not provided	criteria provided, single submitter	1	KCNA5	A451V	VUS	0.6	0	0.069	0.887	0.74	-3.86	1.685	1	-4.94	3.822	1.036	0.924	0.88	0.349	0.811	0.501	1.46	0.998	0.881	0.994	0.772	0.959	0.999	1	0.82	0.807	-3.673	NA	0.723	NA	0.831
596	KCNA5-A455T	1055852	NM_002234.4KCNA5 c.1363G>A	p.Ala455Thr	Atrial fibrillation, familial, 7|Inborn genetic diseases	criteria provided, multiple submitters, no conflicts	2	KCNA5	A455T	VUS	0.8	0	0.023	0.998	0.903	-3.93	3.21	1	-4.42	4.185	1.086	0.941	0.916	0.2	0.901	0.582	1.429	0.998	0.943	0.993	0.853	0.981	0.999	1	0.871	0.83	-10.084	NA	0.758	3.98e-06	0.749
597	KCNA5-A457V	3656529	NM_002234.4KCNA5 c.1370C>T	p.Ala457Val	Atrial fibrillation, familial, 7	criteria provided, single submitter	1	KCNA5	A457V	Common neutral	0.2	0.23	0.291	0.236	0.173	-2.7	0.865	1	-4.42	1.842	0.443	0.778	0.274	0.082	0.34	NA	1.123	0.996	0.157	0.746	0.748	0.931	0.99	0.991	0.34	0.331	-3.673	NA	0.155	1.19e-05	0.6
598	KCNA5-A470T	2102516	NM_002234.4KCNA5 c.1408G>A	p.Ala470Thr	Atrial fibrillation, familial, 7	criteria provided, single submitter	1	KCNA5	A470T	VUS	0.8	0.001	0.102	0.833	0.436	-3.63	2.54	1	-5.2	3.552	1.109	0.94	0.891	0.357	0.921	0.761	1.344	1	0.711	0.991	0.84	0.943	0.999	1	0.76	0.767	-10.084	NA	0.828	NA	0.751
599	KCNA5-A4S	2584602	NM_002234.4KCNA5 c.10G>T	p.Ala4Ser	Atrial fibrillation, familial, 7	criteria provided, single submitter	1	KCNA5	A4S	VUS	0.2	0.259	0.15	0.007	0.009	-0.49	0.255	0.954	-4.46	1.507	0.065	0.76	0.137	0.605	0.256	0.239	0.478	0.982	0.144	0.049	0.289	0.512	0.952	0.991	0.052	0.072	-11.051	NA	0.083	7.55e-06	0.639
600	KCNA5-A501T	1503271	NM_002234.4KCNA5 c.1501G>A	p.Ala501Thr	Atrial fibrillation, familial, 7	criteria provided, single submitter	1	KCNA5	A501T	VUS	0.5	0.025	0.013	0.975	0.98	-3.59	2.835	1	-4.96	4.103	1.102	0.964	0.914	0.27	0.902	0.543	1.44	1	0.932	0.994	0.858	0.95	0.999	1	0.576	0.691	-10.084	NA	0.949	NA	0.853
601	KCNA5-A503T	1036453	NM_002234.4KCNA5 c.1507G>A	p.Ala503Thr	Atrial fibrillation, familial, 7	criteria provided, single submitter	1	KCNA5	A503T	VUS	0.4	0.032	0.082	0.893	0.416	-3.62	1.145	1	-4.97	2.9	0.863	0.876	0.853	0.204	0.773	NA	1.44	0.999	0.804	0.823	0.746	0.959	0.999	0.999	0.509	0.509	-10.084	NA	0.432	1.19e-05	0.882
602	KCNA5-A50P	3374767	NM_002234.4KCNA5 c.148G>C	p.Ala50Pro	not specified	criteria provided, single submitter	1	KCNA5	A50P	Common neutral	0.2	0.027	0.257	0.165	0.043	0.12	0.695	1	-4.51	0.824	0.214	0.784	0.192	0.65	0.294	0.191	0.737	0.997	0.103	0.166	0.192	0.443	0.979	0.988	0.244	0.153	-11.744	NA	0.07	1.36e-05	0.552
603	KCNA5-A50T	2060926	NM_002234.4KCNA5 c.148G>A	p.Ala50Thr	Atrial fibrillation, familial, 7	criteria provided, single submitter	1	KCNA5	A50T	VUS	0.2	0.244	0.735	0	0	-0.3	0.345	1	-4.41	0.488	0.038	0.723	0.118	0.343	0.184	0.104	0.508	0.989	0.058	0.037	0.202	0.423	0.928	0.988	0.083	0.09	-10.084	NA	0.07	1.36e-05	0.53
604	KCNA5-A533S	NA	NA	NA	NA	NA	NA	NA	NA	Common neutral	0.1	0.116	0.371	0.005	0.009	-0.23	1.51	0.894	-4.48	1.69	0.763	0.854	0.082	0.041	0.279	0.313	0.479	0.998	0.063	0.059	0.19	0.63	0.984	0.998	0.125	0.173	-11.051	NA	0.084	2.39e-05	0.316
605	KCNA5-A566P	1419581	NM_002234.4KCNA5 c.1696G>C	p.Ala566Pro	Atrial fibrillation, familial, 7	criteria provided, single submitter	1	KCNA5	A566P	VUS	0.1	0.184	0.276	0.001	0.001	-0.31	0.805	1	-4.45	0.579	-0.046	0.768	0.052	0.04	0.254	0.243	0.681	0.995	0.073	0.162	0.202	0.454	0.958	0.009	0.079	0.132	-11.744	NA	0.08	NA	0.324
606	KCNA5-A56S	2098473	NM_002234.4KCNA5 c.166G>T	p.Ala56Ser	Atrial fibrillation, familial, 7	criteria provided, single submitter	1	KCNA5	A56S	VUS	0.3	0.294	0.275	0	0.001	0.17	0.895	1	-4.38	-0.093	-0.16	0.658	0.078	0.179	0.166	0.178	0.498	0.879	0.072	0.071	0.197	0.388	0.735	0.998	0.045	0.063	-11.051	NA	0.073	NA	0.596
607	KCNA5-A56V	2671706	NM_002234.4KCNA5 c.167C>T	p.Ala56Val	Atrial fibrillation, familial, 7|Inborn genetic diseases	criteria provided, multiple submitters, no conflicts	3	KCNA5	A56V	VUS	0.3	0.017	0.109	0.001	0	-0.22	0.895	1	-4.39	0.363	-0.016	0.717	0.096	0.177	0.162	0.181	0.523	0.965	0.07	0.104	0.212	0.402	0.988	0.99	0.041	0.083	-3.673	NA	0.073	6.65e-06	0.624
608	KCNA5-A576T	1305421	NM_002234.4KCNA5 c.1726G>A	p.Ala576Thr	not provided|Atrial fibrillation, familial, 7	criteria provided, multiple submitters, no conflicts	2	KCNA5	A576T	VUS	0	0.428	0.589	0.062	0.015	0.07	1.12	1	-4.38	0.065	0.094	0.743	0.106	0.023	0.241	0.24	0.509	0.992	0.035	0.041	0.196	0.422	0.842	0.011	0.03	0.07	-10.084	NA	0.066	3.99e-06	0.301
609	KCNA5-A576V	13471	NM_002234.4KCNA5 c.1727C>T	p.Ala576Val	Atrial fibrillation, familial, 7	criteria provided, conflicting classifications	3	KCNA5	A576V	Common neutral	0	0.856	0.965	0.001	0.001	0.54	-0.355	0	-4.35	0.365	0.118	0.663	0.446	0.053	0.543	0.704	0.524	0.985	0.026	0.008	0.184	0.463	0.142	0.009	0.025	0.048	-3.673	NA	0.072	3.59e-05	0.304
610	KCNA5-A590V	2166878	NM_002234.4KCNA5 c.1769C>T	p.Ala590Val	Atrial fibrillation, familial, 7	criteria provided, single submitter	1	KCNA5	A590V	VUS	0	0.002	0.043	0.061	0.024	-0.82	1.92	0.998	-4.55	3	0.785	0.883	0.212	0.063	0.311	0.22	0.551	0.999	0.118	0.734	0.252	0.771	0.99	0.574	0.281	0.321	-3.673	NA	0.205	NA	0.57
611	KCNA5-A60G	1402989	NM_002234.4KCNA5 c.179C>G	p.Ala60Gly	Atrial fibrillation, familial, 7	criteria provided, single submitter	1	KCNA5	A60G	VUS	0.1	0.143	0.196	0.116	0.07	0.15	0	1	-4.39	1.366	0.031	0.797	0.14	0.177	0.229	0.17	0.529	0.999	0.093	0.22	0.209	0.263	0.985	0.999	0.068	0.166	-12.606	NA	0.066	6.53e-06	0.695
612	KCNA5-A60S	2979831	NM_002234.4KCNA5 c.178G>T	p.Ala60Ser	Atrial fibrillation, familial, 7	criteria provided, single submitter	1	KCNA5	A60S	VUS	0.1	0.012	0.309	0.008	0.006	0.28	0	1	-4.39	1.417	0.042	0.766	0.144	0.237	0.215	0.145	0.48	0.995	0.083	0.241	0.209	0.282	0.973	0.989	0.191	0.132	-11.051	NA	0.078	NA	0.688
613	KCNA5-C36S	566847	NM_002234.4KCNA5 c.106T>A	p.Cys36Ser	Atrial fibrillation, familial, 7	criteria provided, single submitter	1	KCNA5	C36S	VUS	0.2	0.232	0.334	0	0	0.19	0.895	1	-4.31	1.132	0.112	0.737	0.078	0.234	0.214	0.258	0.665	0.982	0.139	0.043	0.189	0.431	0.847	0.989	0.22	0.193	-11.051	NA	0.085	8.76e-05	0.678
614	KCNA5-C586G	1017278	NM_002234.4KCNA5 c.1756T>G	p.Cys586Gly	Atrial fibrillation, familial, 7|KCNA5-related disorder	criteria provided, single submitter	2	KCNA5	C586G	VUS	0	0.065	0.132	0	0	-0.62	2.28	0.963	-4.43	2.443	0.138	0.814	0.174	0.052	0.319	0.394	0.655	0.996	0.271	0.136	0.238	0.717	0.933	0.217	0.228	0.2	-12.606	NA	0.076	NA	0.477
615	KCNA5-D148H	1515157	NM_002234.4KCNA5 c.442G>C	p.Asp148His	Atrial fibrillation, familial, 7	criteria provided, single submitter	1	KCNA5	D148H	VUS	0	0.018	0.012	0.874	0.696	-4.82	2.935	1	-1.08	2.354	0.296	0.585	0.868	0.381	0.74	0.507	1.579	0.99	0.616	0.987	0.792	0.958	0.994	1	0.455	0.459	-12.989	NA	0.38	7.98e-06	0.562
616	KCNA5-D148N	958518	NM_002234.4KCNA5 c.442G>A	p.Asp148Asn	Atrial fibrillation, familial, 7|not provided|Inborn genetic diseases	criteria provided, multiple submitters, no conflicts	3	KCNA5	D148N	VUS	0	0.187	0.269	0.006	0.069	-2.89	0.65	1	-1.02	1.251	-0.697	0.275	0.389	0.078	0.27	0.492	0.587	0.966	0.191	0.102	0.653	0.963	0.996	1	0.206	0.233	-12.571	NA	0.154	2.79e-05	0.544
617	KCNA5-D157E	1004369	NM_002234.4KCNA5 c.471C>G	p.Asp157Glu	Atrial fibrillation, familial, 7	criteria provided, single submitter	1	KCNA5	D157E	VUS	0	0	0.004	1	0.996	-3.26	3.825	1	-1.07	3.085	0.468	0.702	0.901	0.203	0.785	0.669	1.408	0.96	0.879	0.995	0.89	0.982	0.995	0.99	0.731	0.749	-11.757	NA	0.954	NA	0.698
618	KCNA5-D157E	1479880	NM_002234.4KCNA5 c.471C>A	p.Asp157Glu	Atrial fibrillation, familial, 7	criteria provided, single submitter	1	KCNA5	D157E	VUS	0	0	0.004	1	0.996	-3.26	3.825	1	-1.07	3.085	0.468	0.702	0.901	0.203	0.785	0.669	1.408	0.96	0.879	0.995	0.89	0.982	0.995	0.99	0.731	0.749	-11.757	NA	0.954	NA	0.698
619	KCNA5-D166A	537306	NM_002234.4KCNA5 c.497A>C	p.Asp166Ala	Atrial fibrillation, familial, 7|not provided	criteria provided, multiple submitters, no conflicts	3	KCNA5	D166A	VUS	0.4	0	0.001	1	0.992	-6.52	4.48	1	-1.95	4.362	0.989	0.861	0.979	0.611	0.932	NA	1.637	1	0.981	0.947	0.925	0.969	0.995	1	0.893	0.901	-8.016	NA	0.978	0.000167215	0.74
620	KCNA5-D194E	1988061	NM_002234.4KCNA5 c.582C>A	p.Asp194Glu	Atrial fibrillation, familial, 7	criteria provided, single submitter	1	KCNA5	D194E	VUS	0	0.011	0.06	0.642	0.51	-3.41	2	0.997	-0.98	0.895	-0.735	0.268	0.579	0.055	0.451	0.658	0.779	0.957	0.398	0.96	0.676	0.895	0.995	0.767	0.416	0.394	-11.757	NA	0.367	NA	0.738
621	KCNA5-D207E	2144981	NM_002234.4KCNA5 c.621C>G	p.Asp207Glu	Atrial fibrillation, familial, 7	criteria provided, single submitter	1	KCNA5	D207E	VUS	0	1	1	0	0.011	1.05	-0.71	0.716	-0.83	-1.751	-0.991	0.094	0.053	0.009	0.173	0.402	0.503	0.686	0.037	0.066	0.309	0.454	0.691	0.77	0.021	0.039	-11.757	NA	0.076	NA	0.345
622	KCNA5-D207N	840414	NM_002234.4KCNA5 c.619G>A	p.Asp207Asn	Atrial fibrillation, familial, 7|Inborn genetic diseases	criteria provided, multiple submitters, no conflicts	2	KCNA5	D207N	VUS	0	0.035	0.134	0.003	0.038	-1.98	1.895	0.982	-1.02	1.983	-0.283	0.411	0.303	0.055	0.273	0.424	0.56	0.9	0.081	0.233	0.585	0.874	0.995	0.993	0.14	0.133	-12.571	NA	0.094	7.96e-06	0.368
623	KCNA5-D216H	1805956	NM_002234.4KCNA5 c.646G>C	p.Asp216His	Atrial fibrillation, familial, 7|not provided	criteria provided, multiple submitters, no conflicts	2	KCNA5	D216H	VUS	0	0	0.014	0.998	0.912	-6.14	2.57	1	-1.07	3.581	0.503	0.657	0.876	0.269	0.688	0.333	1.184	0.997	0.75	0.979	0.723	0.976	0.995	1	0.899	0.789	-12.989	NA	0.851	7.96e-06	0.692
624	KCNA5-D277G	1370462	NM_002234.4KCNA5 c.830A>G	p.Asp277Gly	Atrial fibrillation, familial, 7	criteria provided, single submitter	1	KCNA5	D277G	VUS	0	0.022	0.066	0.007	0.01	-4.45	1.965	1	-0.03	2.709	-0.722	0.223	0.416	0.063	0.346	0.334	1.387	0.797	0.552	0.99	0.783	0.88	0.993	1	0.496	0.429	-12.606	NA	0.175	NA	0.695
625	KCNA5-D277N	NA	NA	NA	NA	NA	NA	NA	NA	Common neutral	0	0.108	0.13	0.028	0.017	-2.62	1.195	1	-0.01	2.386	-0.849	0.182	0.349	0.046	0.148	NA	1.217	0.79	0.49	0.433	0.744	0.908	0.997	1	0.212	0.174	-12.571	NA	0.169	4.4e-05	0.734
626	KCNA5-D322E	191464	NM_002234.4KCNA5 c.966C>G	p.Asp322Glu	not provided	criteria provided, single submitter	1	KCNA5	D322E	VUS	0.2	0.047	0.079	0.243	0.119	-3.58	2.39	1	-4.33	1.392	0.754	0.874	0.791	0.234	0.701	0.416	1.406	1	0.828	0.787	0.769	0.898	0.995	0.023	0.547	0.481	-11.757	NA	0.738	4e-06	0.792
627	KCNA5-D322H	469603	NM_002234.4KCNA5 c.964G>C	p.Asp322His	Atrial fibrillation, familial, 7|not provided	criteria provided, multiple submitters, no conflicts	4	KCNA5	D322H	VUS	0.2	0.007	0.008	0.783	0.336	-6.33	2.735	1	-4.38	3.002	1.08	0.917	0.862	0.427	0.828	0.455	1.6	0.999	0.939	0.812	0.801	0.959	0.994	1	0.741	0.65	-12.989	NA	0.83	0.0001	0.818
628	KCNA5-D322N	836547	NM_002234.4KCNA5 c.964G>A	p.Asp322Asn	Atrial fibrillation, familial, 7	criteria provided, single submitter	1	KCNA5	D322N	VUS	0.2	0.051	0.105	0.591	0.177	-4.65	2.04	1	-4.37	2.545	1.011	0.896	0.898	0.294	0.62	NA	1.444	0.999	0.892	0.88	0.781	0.936	0.998	1	0.532	0.48	-12.571	NA	0.501	8e-06	0.807
629	KCNA5-D361N	1677525	NM_002234.4KCNA5 c.1081G>A	p.Asp361Asn	not provided|Atrial fibrillation, familial, 7	criteria provided, multiple submitters, no conflicts	2	KCNA5	D361N	VUS	1	0	0.001	1	1	-4.85	5.225	1	-5.79	4.312	0.936	0.991	0.992	0.664	0.878	0.911	1.445	1	0.992	1	0.937	0.996	0.999	1	0.954	0.929	-12.571	NA	0.998	1.19e-05	0.857
630	KCNA5-D458N	1677690	NM_002234.4KCNA5 c.1372G>A	p.Asp458Asn	not provided	criteria provided, single submitter	1	KCNA5	D458N	VUS	0.3	0.025	0.057	0.887	0.733	-4.12	2.455	1	-4.84	4.231	1.096	0.944	0.838	0.239	0.731	0.437	1.44	1	0.773	0.995	0.794	0.97	0.999	1	0.535	0.448	-12.571	NA	0.439	NA	0.689
631	KCNA5-D606A	3234440	NM_002234.4KCNA5 c.1817A>C	p.Asp606Ala	not provided	criteria provided, single submitter	1	KCNA5	D606A	VUS	0	0.001	0.126	0.997	0.921	-0.79	2.625	1	-4.86	3.92	1.082	0.951	0.851	0.151	0.619	0.451	1.634	1	0.847	0.915	0.315	0.76	0.995	1	0.187	0.252	-8.016	NA	0.349	NA	0.696
632	KCNA5-D72H	945889	NM_002234.4KCNA5 c.214G>C	p.Asp72His	Atrial fibrillation, familial, 7|Inborn genetic diseases|not provided	criteria provided, multiple submitters, no conflicts	4	KCNA5	D72H	VUS	0.4	0.018	0.132	0.435	0.102	0.34	1.445	1	-4.38	0.885	0.231	0.709	0.145	0.091	0.261	0.195	0.999	0.993	0.156	0.105	0.189	0.235	0.961	0.988	0.168	0.295	-12.989	NA	0.096	3.1e-05	0.87
633	KCNA5-E208K	2916605	NM_002234.4KCNA5 c.622G>A	p.Glu208Lys	Atrial fibrillation, familial, 7	criteria provided, single submitter	1	KCNA5	E208K	VUS	0	0.009	0.138	0.83	0.247	-2.95	2.48	1	-1.04	3.052	-0.137	0.398	0.86	0.086	0.63	0.623	1.41	0.893	0.834	0.992	0.702	0.972	0.998	1	0.512	0.474	-12.271	NA	0.158	NA	0.6
634	KCNA5-E211D	191459	NM_002234.4KCNA5 c.633G>C	p.Glu211Asp	Pulmonary hypertension, primary, 1|not specified|Atrial fibrillation, familial, 7|not provided|KCNA5-related disorder	criteria provided, conflicting classifications	7	KCNA5	E211D	Common neutral	0	0.157	0.264	0.006	0.017	-1.23	1.2	0.8	-1.12	1.458	-0.632	0.264	0.027	0.02	0.188	0.404	0.475	0.969	0.055	0.009	0.475	0.852	0.984	0.99	0.149	0.133	-12.315	NA	0.132	0.000879098	0.525
635	KCNA5-E211K	2811680	NM_002234.4KCNA5 c.631G>A	p.Glu211Lys	Atrial fibrillation, familial, 7	criteria provided, single submitter	1	KCNA5	E211K	VUS	0	0.064	0.334	0.523	0.188	-1.75	2.135	0.996	-1.12	2.001	-0.455	0.339	0.645	0.035	0.392	0.47	0.833	0.923	0.511	0.909	0.544	0.904	0.997	0.999	0.152	0.216	-12.271	NA	0.245	NA	0.606
636	KCNA5-E211Q	1010338	NM_002234.4KCNA5 c.631G>C	p.Glu211Gln	Atrial fibrillation, familial, 7	criteria provided, single submitter	1	KCNA5	E211Q	VUS	0	0.039	0.228	0.44	0.183	-1.28	1.935	0.981	-1.17	1.749	-0.32	0.376	0.395	0.012	0.328	0.422	0.542	0.941	0.115	0.823	0.563	0.783	0.988	0.999	0.141	0.147	-11.719	NA	0.118	NA	0.507
637	KCNA5-E217K	3113044	NM_002234.4KCNA5 c.649G>A	p.Glu217Lys	Inborn genetic diseases	criteria provided, single submitter	1	KCNA5	E217K	VUS	0	0.008	0.012	0.845	0.544	-3.53	3.035	1	-1.13	3.565	0.225	0.55	0.837	0.262	0.814	0.442	1.519	0.986	0.801	0.989	0.63	0.956	0.999	1	0.546	0.436	-12.271	NA	0.941	NA	0.7
638	KCNA5-E21K	1006528	NM_002234.4KCNA5 c.61G>A	p.Glu21Lys	Atrial fibrillation, familial, 7	criteria provided, single submitter	1	KCNA5	E21K	VUS	0	0.011	0.27	0.049	0.026	-0.26	0.895	1	-4.41	1.619	0.09	0.817	0.237	0.849	0.259	0.419	0.705	0.999	0.143	0.403	0.199	0.676	0.996	0.995	0.179	0.219	-12.271	NA	0.081	NA	0.66
639	KCNA5-E223K	537307	NM_002234.4KCNA5 c.667G>A	p.Glu223Lys	Atrial fibrillation, familial, 7|not provided	criteria provided, multiple submitters, no conflicts	2	KCNA5	E223K	VUS	0	0.061	0.198	0.112	0.067	-2.71	1.33	0.982	-4.69	1.82	0.788	0.869	0.087	0.103	0.398	NA	0.601	0.999	0.404	0.127	0.548	0.886	0.996	0.984	0.298	0.259	-12.271	NA	0.131	3.18e-05	0.577
640	KCNA5-E241K	NA	NA	NA	NA	NA	NA	NA	NA	Common neutral	1	0.004	0.013	0.999	0.917	-3.69	2.735	1	-0.29	3.828	0.419	0.576	0.936	0.244	0.72	0.713	1.551	0.974	0.962	0.993	0.792	0.977	0.999	1	0.652	0.587	-12.271	NA	0.994	NA	0.751
641	KCNA5-E33Q	2236540	NM_002234.4KCNA5 c.97G>C	p.Glu33Gln	Inborn genetic diseases	criteria provided, single submitter	1	KCNA5	E33Q	VUS	0.3	0.176	0.246	0.001	0.002	-0.08	0.55	1	-4.62	1.11	0.08	0.815	0.108	0.388	0.229	0.161	0.523	0.998	0.08	0.197	0.192	0.348	0.965	1	0.157	0.112	-11.719	NA	0.067	NA	0.552
642	KCNA5-E33V	537313	NM_002234.4KCNA5 c.98A>T	p.Glu33Val	Atrial fibrillation, familial, 7|not provided	criteria provided, multiple submitters, no conflicts	6	KCNA5	E33V	VUS	0.3	0.001	0.056	0.019	0.025	-0.4	0.895	1	-4.66	1.313	0.202	0.817	0.092	0.557	0.55	NA	0.658	0.992	0.216	0.073	0.217	0.277	0.964	0.991	0.118	0.102	-3.673	NA	0.085	0.000235495	0.561
643	KCNA5-E375K	NA	NA	NA	NA	NA	NA	NA	NA	P/LP	0.3	0.006	0.442	0.635	0.273	-3.11	2.735	1	-4.88	3.547	1.07	0.916	0.851	0.227	0.868	0.496	1.495	0.998	0.836	0.981	0.763	0.978	0.999	1	0.748	0.546	-12.271	NA	0.653	NA	0.792
644	KCNA5-E375X	13469	NM_002234.4KCNA5 c.1123G>T	p.Glu375Ter	Atrial fibrillation, familial, 7	no assertion criteria provided	1	KCNA5	E375X	P/LP	0.3	NA	NA	NA	NA	NA	NA	1	NA	8.513	NA	NA	NA	NA	NA	NA	NA	NA	0.875	NA	NA	NA	0.997	1	NA	NA	NA	NA	NA	NA	NA
645	KCNA5-E48G	127137	NM_002234.4KCNA5 c.143A>G	p.Glu48Gly	Atrial fibrillation, familial, 7	no assertion criteria provided	1	KCNA5	E48G	P/LP	0.1	0.002	0.404	0.001	0.002	-0.21	0.625	1	-4.5	1.193	0.15	0.828	0.131	0.854	0.508	0.162	0.62	0.997	0.064	0.171	0.23	0.415	0.977	0.997	0.265	0.264	-12.606	NA	0.058	1.36e-05	0.579
646	KCNA5-E48K	2711762	NM_002234.4KCNA5 c.142G>A	p.Glu48Lys	Atrial fibrillation, familial, 7	criteria provided, single submitter	1	KCNA5	E48K	VUS	0.1	0.005	0.485	0.22	0.039	-0.14	0.975	1	-4.4	1.563	0.159	0.801	0.172	0.619	0.228	0.281	0.637	0.998	0.097	0.216	0.23	0.642	0.994	0.999	0.291	0.267	-12.271	NA	0.085	1.37e-05	0.632
647	KCNA5-E48Q	NA	NA	NA	NA	NA	NA	NA	NA	Common neutral	0.1	0.106	0.266	0.017	0.005	0.05	0.975	1	-4.46	1.245	0.08	0.781	0.135	0.564	0.246	0.121	0.525	0.997	0.064	0.138	0.224	0.495	0.942	0.999	0.195	0.132	-11.719	NA	0.073	NA	0.587
648	KCNA5-E526D	2273571	NM_002234.4KCNA5 c.1578A>C	p.Glu526Asp	Inborn genetic diseases	criteria provided, single submitter	1	KCNA5	E526D	VUS	0.2	0.019	0.085	0.772	0.432	-2.71	3.325	1	-4.57	2.674	0.907	0.915	0.562	0.283	0.808	0.454	1.381	0.999	0.57	0.979	0.745	0.973	0.997	0.054	0.552	0.476	-12.315	NA	0.439	NA	0.755
649	KCNA5-E526Q	1482068	NM_002234.4KCNA5 c.1576G>C	p.Glu526Gln	Atrial fibrillation, familial, 7	criteria provided, single submitter	1	KCNA5	E526Q	VUS	0.2	0.026	0.06	0.887	0.764	-2.71	3.325	1	-4.54	4.048	1.104	0.953	0.677	0.324	0.875	0.448	1.454	1	0.596	0.911	0.744	0.965	0.997	1	0.623	0.481	-11.719	NA	0.472	3.98e-06	0.748
650	KCNA5-E530K	848914	NM_002234.4KCNA5 c.1588G>A	p.Glu530Lys	Atrial fibrillation, familial, 7|not provided	criteria provided, multiple submitters, no conflicts	2	KCNA5	E530K	VUS	0.5	0.001	0.027	0.91	0.402	-3.18	3.295	1	-4.53	3.553	1.072	0.926	0.534	0.202	0.735	0.413	0.755	1	0.502	0.988	0.562	0.946	0.999	1	0.654	0.659	-12.271	NA	0.127	NA	0.617
651	KCNA5-E530X	1677913	NM_002234.4KCNA5 c.1588G>T	p.Glu530Ter	not provided	criteria provided, single submitter	1	KCNA5	E530X	VUS	0.5	NA	NA	NA	NA	NA	NA	1	NA	8.391	NA	NA	NA	NA	NA	NA	NA	NA	0.769	NA	NA	NA	0.997	1	NA	NA	NA	NA	NA	NA	NA
652	KCNA5-E538Q	2144002	NM_002234.4KCNA5 c.1612G>C	p.Glu538Gln	Atrial fibrillation, familial, 7	criteria provided, single submitter	1	KCNA5	E538Q	VUS	0.3	0.092	0.216	0.958	0.379	-0.36	2.595	0.965	-4.48	2.47	0.671	0.833	0.22	0.097	0.432	0.172	1.271	0.977	0.155	0.794	0.408	0.685	0.984	0.918	0.21	0.218	-11.719	NA	0.084	NA	0.432
653	KCNA5-E571K	NA	NA	NA	NA	NA	NA	NA	NA	Common neutral	0	0.005	0.023	0.004	0.003	-1.52	3.165	0.964	-4.5	2.911	0.346	0.907	0.243	0.036	0.354	0.3	0.672	0.999	0.166	0.898	0.491	0.665	0.991	0.184	0.286	0.271	-12.271	NA	0.117	NA	0.507
654	KCNA5-E610K	13472	NM_002234.4KCNA5 c.1828G>A	p.Glu610Lys	Atrial fibrillation, familial, 7	no assertion criteria provided	1	KCNA5	E610K	P/LP	0	0	0	0.982	0.631	-1.03	2.625	1	-4.77	3.98	1.084	0.941	0.831	0.137	0.781	0.692	1.546	1	0.898	0.891	0.326	0.898	0.999	1	0.451	0.336	-12.271	NA	0.324	8.05e-06	0.753
655	KCNA5-E84A	191456	NM_002234.4KCNA5 c.251A>C	p.Glu84Ala	not provided|Atrial fibrillation, familial, 7	criteria provided, conflicting classifications	5	KCNA5	E84A	Common neutral	0	0.155	0.179	0	0.001	0.15	1.65	1	-4.35	1.78	-0.212	0.686	0.104	0.437	0.304	NA	0.559	0.996	0.128	0.026	0.191	0.519	0.613	0.99	0.104	0.133	-8.016	NA	0.067	0.00011255	0.811
656	KCNA5-F267S	NA	NA	NA	NA	NA	NA	NA	NA	Common neutral	0.3	0	0.029	0.999	0.993	-7.56	2.155	1	-0.32	4.069	0.208	0.527	0.877	0.361	0.774	0.607	1.959	0.981	0.948	0.993	0.887	0.984	0.998	1	0.972	0.944	-11.051	NA	0.987	7.97e-06	0.854
657	KCNA5-F275S	953579	NM_002234.4KCNA5 c.824T>C	p.Phe275Ser	Atrial fibrillation, familial, 7	criteria provided, single submitter	1	KCNA5	F275S	VUS	0.3	0	0.001	0.866	0.465	-7.14	2.965	1	0.03	3.743	-0.072	0.364	0.895	0.299	0.665	0.635	1.662	0.91	0.874	0.991	0.856	0.916	0.997	1	0.938	0.901	-11.051	NA	0.974	7.99e-06	0.838
658	KCNA5-F324L	NA	NA	NA	NA	NA	NA	NA	NA	Common neutral	0.8	0.001	0.065	0.296	0.225	-5.72	2.76	1	-3.97	2.656	1.042	0.91	0.935	0.327	0.917	0.772	1.569	1	0.911	0.993	0.803	0.89	0.996	0.962	0.897	0.884	0	NA	0.978	NA	0.84
659	KCNA5-F522S	579216	NM_002234.4KCNA5 c.1565T>C	p.Phe522Ser	Atrial fibrillation, familial, 7	criteria provided, single submitter	1	KCNA5	F522S	VUS	0.5	0	0	0.999	0.987	-7.22	3.325	1	-4.62	4.463	1.101	0.96	0.948	0.629	0.982	0.706	1.959	0.999	0.865	0.998	0.802	0.962	0.998	1	0.965	0.96	-11.051	NA	0.996	NA	0.826
660	KCNA5-G105V	1921888	NM_002234.4KCNA5 c.314G>T	p.Gly105Val	Atrial fibrillation, familial, 7	criteria provided, single submitter	1	KCNA5	G105V	VUS	0.1	0.002	0.04	0.001	0.004	-0.43	1.65	1	-4.47	1.727	0.02	0.75	0.232	0.479	0.196	0.287	1.047	0.972	0.232	0.087	0.249	0.524	0.974	0.709	0.055	0.06	-3.673	NA	0.106	4.07e-06	0.617
661	KCNA5-G128R	469593	NM_002234.4KCNA5 c.382G>C	p.Gly128Arg	Atrial fibrillation, familial, 7	criteria provided, single submitter	1	KCNA5	G128R	VUS	0.8	0.004	0	1	1	-6.31	4.535	1	-3.75	3.829	1.08	0.963	0.995	0.731	0.949	0.944	1.607	0.999	0.952	0.998	0.92	0.993	0.999	1	0.593	0.607	-11.53	NA	0.995	NA	0.872
662	KCNA5-G12D	1506184	NM_002234.4KCNA5 c.35G>A	p.Gly12Asp	Atrial fibrillation, familial, 7	criteria provided, single submitter	1	KCNA5	G12D	VUS	0.3	0.003	0.003	0.002	0.007	-0.43	0.975	0.577	-4.53	2.114	-0.1	0.862	0.249	0.612	0.267	0.2	0.916	1	0.205	0.768	0.273	0.578	0.997	1	0.239	0.382	-12.315	NA	0.15	7.46e-06	0.658
663	KCNA5-G174A	2515752	NM_002234.4KCNA5 c.521G>C	p.Gly174Ala	Inborn genetic diseases|Atrial fibrillation, familial, 7	criteria provided, conflicting classifications	2	KCNA5	G174A	Common neutral	0.1	1	1	0	0.004	1.36	-1.48	1	-0.91	-0.196	-0.881	0.09	0.178	0.047	0.212	0.527	0.615	0.91	0.115	0.03	0.295	0.72	0.387	0.984	0.102	0.212	-8.016	NA	0.175	1.6e-05	0.72
664	KCNA5-G174S	3287494	NM_002234.4KCNA5 c.520G>A	p.Gly174Ser	Inborn genetic diseases	criteria provided, single submitter	1	KCNA5	G174S	VUS	0.1	0.049	0.132	0.037	0.106	-0.11	-0.15	1	-0.96	2.743	-0.736	0.208	0.487	0.099	0.344	0.518	1.146	0.939	0.486	0.97	0.304	0.872	0.995	1	0.235	0.46	-11.051	NA	0.299	NA	0.707
665	KCNA5-G182R	469594	NM_002234.4KCNA5 c.544G>A	p.Gly182Arg	Atrial fibrillation, familial, 7|not provided	criteria provided, conflicting classifications	4	KCNA5	G182R	Common neutral	0	0	0.001	1	0.995	-6.64	3.915	1	-1.48	4.372	0.569	0.7	0.981	0.63	0.924	0.951	1.607	0.984	0.953	0.607	0.905	0.977	0.999	1	0.864	0.907	-11.53	NA	0.389	0.000207406	0.794
666	KCNA5-G19D	2887561	NM_002234.4KCNA5 c.56G>A	p.Gly19Asp	Atrial fibrillation, familial, 7	criteria provided, single submitter	1	KCNA5	G19D	VUS	0	0.005	0.02	0.1	0.074	-0.06	0.975	0.688	-4.96	1.963	0.335	0.838	0.201	0.701	0.226	0.167	0.749	0.999	0.297	0.137	0.222	0.475	0.953	0.991	0.134	0.138	-12.315	NA	0.081	NA	0.602
667	KCNA5-G206A	1011111	NM_002234.4KCNA5 c.617G>C	p.Gly206Ala	Atrial fibrillation, familial, 7	criteria provided, single submitter	1	KCNA5	G206A	VUS	0	0.009	0.064	0.956	0.647	-5.05	3.42	1	-0.99	3.249	0.232	0.526	0.932	0.139	0.769	NA	1.364	0.931	0.884	0.98	0.736	0.991	0.996	1	0.617	0.52	-8.016	NA	0.849	7.96e-06	0.743
668	KCNA5-G206R	1434777	NM_002234.4KCNA5 c.616G>A	p.Gly206Arg	Atrial fibrillation, familial, 7	criteria provided, single submitter	1	KCNA5	G206R	VUS	0	0	0.001	1	0.988	-6.52	3.62	1	-1.02	3.638	0.606	0.698	0.898	0.324	0.877	0.601	1.605	0.974	0.929	0.996	0.793	0.993	0.999	1	0.848	0.798	-11.53	NA	0.967	2.78e-05	0.804
669	KCNA5-G218V	1437898	NM_002234.4KCNA5 c.653G>T	p.Gly218Val	Atrial fibrillation, familial, 7	criteria provided, single submitter	1	KCNA5	G218V	VUS	0	0	0.03	0.977	0.744	-7.97	3.065	1	-4.54	3.42	1.102	0.951	0.906	0.407	0.926	0.464	1.643	1	0.869	0.999	0.736	0.99	0.997	1	0.937	0.863	-3.673	NA	0.973	3.98e-06	0.672
670	KCNA5-G27S	469598	NM_002234.4KCNA5 c.79G>A	p.Gly27Ser	Atrial fibrillation, familial, 7|not provided|KCNA5-related disorder	criteria provided, conflicting classifications	4	KCNA5	G27S	Common neutral	0.3	0.568	0.611	0.016	0.001	-0.15	0.46	1	-4.41	1.109	0.022	0.742	0.005	0.197	0.245	NA	0.522	0.999	0.073	0.011	0.222	0.498	0.982	0.998	0.045	0.082	-11.051	NA	0.072	0.000267316	0.504
671	KCNA5-G300C	469601	NM_002234.4KCNA5 c.898G>T	p.Gly300Cys	Atrial fibrillation, familial, 7	criteria provided, single submitter	1	KCNA5	G300C	VUS	0	0.001	0.003	0.99	0.858	-2.46	2.12	0.786	-4.5	3.133	0.477	0.932	0.738	0.296	0.491	0.312	1.069	1	0.532	0.672	0.845	0.329	0.994	0.319	0.317	0.273	-9.952	NA	0.151	4.07e-06	0.541
672	KCNA5-G300S	191462	NM_002234.4KCNA5 c.898G>A	p.Gly300Ser	not provided|Atrial fibrillation, familial, 7|not specified	criteria provided, conflicting classifications	5	KCNA5	G300S	Common neutral	0	0.11	0.138	0.116	0.025	-0.46	0.645	0.94	-4.37	1.716	0.088	0.733	0.014	0.249	0.37	NA	0.524	1	0.217	0.019	0.584	0.37	0.988	0.319	0.045	0.087	-11.051	NA	0.071	0.000252628	0.503
673	KCNA5-G302R	NA	NA	NA	NA	NA	NA	NA	NA	Common neutral	0.3	0.071	0.239	0.002	0.002	-1.06	1.04	1	-4.41	0.514	0.066	0.695	0.121	0.03	0.367	0.307	0.628	0.991	0.139	0.05	0.622	0.268	0.94	0.01	0.118	0.165	-11.53	NA	0.09	4.07e-06	0.505
674	KCNA5-G302W	2604874	NM_002234.4KCNA5 c.904G>T	p.Gly302Trp	Inborn genetic diseases	criteria provided, single submitter	1	KCNA5	G302W	VUS	0.3	0.003	0.008	0.959	0.6	-2.43	1.04	1	-4.49	1.913	0.442	0.854	0.32	0.083	0.436	NA	0.625	1	0.22	0.366	0.747	0.309	0.98	0.01	0.277	0.322	-11.611	NA	0.128	8.13e-06	0.505
675	KCNA5-G309D	852918	NM_002234.4KCNA5 c.926G>A	p.Gly309Asp	Atrial fibrillation, familial, 7|not provided	criteria provided, multiple submitters, no conflicts	5	KCNA5	G309D	VUS	0	0.108	0.19	0.091	0.022	-0.21	1.245	0.549	-4.39	1.177	0.143	0.803	0.234	0.161	0.358	NA	0.723	1	0.188	0.04	0.477	0.591	0.954	0.058	0.085	0.146	-12.315	NA	0.105	6.06e-05	0.706
676	KCNA5-G31A	1207644	NM_002234.4KCNA5 c.92G>C	p.Gly31Ala	not provided|Atrial fibrillation, familial, 7	criteria provided, multiple submitters, no conflicts	2	KCNA5	G31A	VUS	0.1	0.621	0.71	0.001	0	0.05	0	1	-4.33	0.737	-0.073	0.7	0.072	0.45	0.274	0.083	0.567	0.998	0.057	0.025	0.189	0.437	0.779	0.989	0.093	0.084	-8.016	NA	0.058	3.69e-05	0.518
677	KCNA5-G31R	3660706	NM_002234.4KCNA5 c.91G>A	p.Gly31Arg	Atrial fibrillation, familial, 7	criteria provided, single submitter	1	KCNA5	G31R	VUS	0.1	0.394	0.439	0.002	0.001	-0.12	0.205	1	-4.3	1.082	-0.046	0.698	0.107	0.519	0.192	0.135	0.63	0.997	0.037	0.053	0.2	0.478	0.948	0.994	0.028	0.077	-11.53	NA	0.076	NA	0.532
678	KCNA5-G31R	855013	NM_002234.4KCNA5 c.91G>C	p.Gly31Arg	Atrial fibrillation, familial, 7	criteria provided, single submitter	1	KCNA5	G31R	VUS	0.1	0.394	0.439	0.002	0.001	-0.12	0.205	1	-4.3	1.082	-0.046	0.698	0.107	0.519	0.192	0.135	0.63	0.997	0.037	0.053	0.2	0.478	0.948	0.994	0.028	0.077	-11.53	NA	0.076	NA	0.532
679	KCNA5-G31V	309332	NM_002234.4KCNA5 c.92G>T	p.Gly31Val	not provided|Atrial fibrillation, familial, 7|Pulmonary arterial hypertension|not specified	criteria provided, multiple submitters, no conflicts	8	KCNA5	G31V	Common neutral	0.1	0.066	0.154	0.099	0.023	-0.58	0.55	1	-4.39	1.187	-0.243	0.343	0.002	NA	0.244	NA	0.704	0.993	0.083	0.004	0.207	0.476	0.967	0.989	0.102	0.181	-3.673	NA	0.077	0.00365695	0.519
680	KCNA5-G32E	1919830	NM_002234.4KCNA5 c.95G>A	p.Gly32Glu	Atrial fibrillation, familial, 7	criteria provided, single submitter	1	KCNA5	G32E	VUS	0.1	0	0.03	0.003	0.004	-0.07	0.55	1	-4.36	1.598	0.188	0.779	0.266	0.731	0.18	NA	0.687	0.999	0.139	0.449	0.192	0.531	0.98	0.996	0.1	0.234	-11.757	NA	0.076	NA	0.597
681	KCNA5-G383D	NA	NA	NA	NA	NA	NA	NA	NA	Common neutral	0.3	0.1	0.168	0.248	0.103	0.1	0.425	1	-4.45	0.82	-0.026	0.767	0.165	0.1	0.417	0.332	1.587	0.998	0.343	0.063	0.484	0.286	0.991	0.621	0.093	0.165	-12.315	NA	0.121	5.97e-05	0.516
682	KCNA5-G384R	191572	NM_002234.4KCNA5 c.1150G>A	p.Gly384Arg	not specified|Atrial fibrillation, familial, 7|not provided	criteria provided, multiple submitters, no conflicts	5	KCNA5	G384R	Common neutral	0.3	0.035	0.112	0.969	0.855	-1.21	1.725	1	-4.5	2.019	0.51	0.875	0.448	0.13	0.307	0.462	1.42	0.998	0.345	0.669	0.61	0.865	0.997	0.904	0.101	0.138	-11.53	NA	0.186	NA	0.519
683	KCNA5-G385E	2915660	NM_002234.4KCNA5 c.1154G>A	p.Gly385Glu	Atrial fibrillation, familial, 7	criteria provided, single submitter	1	KCNA5	G385E	VUS	0	0.15	0.278	0.043	0.028	-0.3	0.495	1	-4.38	1.932	-0.287	0.718	0.281	0.168	0.39	0.425	1.672	0.996	0.232	0.207	0.488	0.722	0.94	0.995	0.112	0.197	-11.757	NA	0.116	NA	0.517
684	KCNA5-G385R	864049	NM_002234.4KCNA5 c.1153G>C	p.Gly385Arg	Atrial fibrillation, familial, 7	criteria provided, single submitter	1	KCNA5	G385R	VUS	0	0.064	0.165	0.889	0.358	-0.81	1.3	1	-4.43	2.622	0.095	0.729	0.45	0.223	0.42	0.517	1.607	0.996	0.205	0.564	0.593	0.846	0.996	0.82	0.095	0.123	-11.53	NA	0.198	NA	0.528
685	KCNA5-G387S	1361976	NM_002234.4KCNA5 c.1159G>A	p.Gly387Ser	Atrial fibrillation, familial, 7	criteria provided, single submitter	1	KCNA5	G387S	VUS	0	0.22	0.15	0.016	0.007	-0.03	-0.65	1	-4.42	0.164	-0.038	0.748	0.063	0.051	0.28	NA	0.554	0.988	0.128	0.021	0.459	0.388	0.885	0.33	0.041	0.071	-11.051	NA	0.072	2.79e-05	0.371
686	KCNA5-G435R	837177	NM_002234.4KCNA5 c.1303G>A	p.Gly435Arg	Atrial fibrillation, familial, 7	criteria provided, single submitter	1	KCNA5	G435R	VUS	0.7	0	0.013	1	0.997	-7.48	3.885	1	-5	4.252	1.075	0.975	0.98	0.563	0.979	0.858	1.607	0.998	0.974	1	0.889	0.981	0.999	1	0.971	0.95	-11.53	NA	0.992	NA	0.917
687	KCNA5-G504R	NA	NA	NA	NA	NA	NA	NA	NA	Common neutral	1	0	0	1	1	-7.24	5.215	1	-5.33	4.168	0.975	0.988	0.989	0.64	0.942	0.894	1.607	0.994	0.972	0.999	0.94	0.963	0.999	0.999	0.959	0.969	-11.53	NA	1	7.95e-06	0.934
688	KCNA5-G53E	2713568	NM_002234.4KCNA5 c.158G>A	p.Gly53Glu	Atrial fibrillation, familial, 7	criteria provided, single submitter	1	KCNA5	G53E	VUS	0.3	0.209	0.148	0	0.001	0.25	0.55	1	-4.4	0.652	0.037	0.757	0.113	0.232	0.254	0.247	0.682	0.987	0.062	0.116	0.197	0.424	0.909	0.998	0.041	0.124	-11.757	NA	0.079	NA	0.593
689	KCNA5-G53V	3113037	NM_002234.4KCNA5 c.158G>T	p.Gly53Val	Inborn genetic diseases	criteria provided, single submitter	1	KCNA5	G53V	VUS	0.3	0.139	0.053	0.037	0.064	-0.3	0.895	0.996	-4.46	0.826	0.117	0.799	0.12	0.283	0.188	0.249	0.689	0.988	0.086	0.053	0.199	0.498	0.944	0.998	0.052	0.115	-3.673	NA	0.084	2.01e-05	0.582
690	KCNA5-G53X	1993012	NM_002234.4KCNA5 c.159G>C	p.Gly53=	Atrial fibrillation, familial, 7|KCNA5-related disorder	criteria provided, single submitter	2	KCNA5	G53X	VUS	0.3	NA	NA	NA	NA	NA	NA	NA	NA	NA	NA	NA	NA	NA	NA	NA	NA	NA	NA	NA	NA	NA	NA	NA	NA	NA	NA	NA	NA	NA	NA
691	KCNA5-G540D	2234135	NM_002234.4KCNA5 c.1619G>A	p.Gly540Asp	Inborn genetic diseases	criteria provided, single submitter	1	KCNA5	G540D	VUS	0.1	0.378	0.659	0.164	0.055	-0.18	2.19	1	-4.39	0.127	0.022	0.779	0.092	0.1	0.323	0.139	0.686	0.903	0.071	0.084	0.199	0.471	0.781	0.065	0.089	0.133	-12.315	NA	0.078	NA	0.343
692	KCNA5-G551R	3113038	NM_002234.4KCNA5 c.1651G>A	p.Gly551Arg	Inborn genetic diseases	criteria provided, single submitter	1	KCNA5	G551R	VUS	0	0.099	0.629	0.001	0.002	0.32	1.32	1	-4.31	1.253	-0.064	0.842	0.084	0.025	0.263	0.249	0.632	0.996	0.04	0.091	0.223	0.489	0.902	0.015	0.062	0.138	-11.53	NA	0.088	NA	0.305
693	KCNA5-G558R	469587	NM_002234.4KCNA5 c.1672G>A	p.Gly558Arg	Atrial fibrillation, familial, 7|not provided	criteria provided, conflicting classifications	3	KCNA5	G558R	Common neutral	0	0.539	0.338	0	0.001	0.23	-0.06	0.995	-4.4	1.085	-0.138	0.678	0.034	0.035	0.249	0.277	0.628	0.994	0.03	0.003	0.181	0.397	0.711	0.016	0.043	0.095	-11.53	NA	0.093	0.000143586	0.35
694	KCNA5-G561R	537309	NM_002234.4KCNA5 c.1681G>C	p.Gly561Arg	Atrial fibrillation, familial, 7	criteria provided, multiple submitters, no conflicts	2	KCNA5	G561R	VUS	0	0.026	0.132	0.138	0.045	-0.35	1.61	0.998	-4.38	1.807	0.073	0.868	0.114	0.053	0.325	0.298	1.014	1	0.099	0.148	0.21	0.466	0.989	0.359	0.106	0.176	-11.53	NA	0.131	3.99e-06	0.343
695	KCNA5-G561R	3655276	NM_002234.4KCNA5 c.1681G>A	p.Gly561Arg	Atrial fibrillation, familial, 7	criteria provided, single submitter	1	KCNA5	G561R	VUS	0	0.026	0.132	0.138	0.045	-0.35	1.61	0.998	-4.38	1.807	0.073	0.868	0.114	0.053	0.325	0.298	1.014	1	0.099	0.148	0.21	0.466	0.989	0.359	0.106	0.176	-11.53	NA	0.131	3.99e-06	0.343
696	KCNA5-G567E	2905525	NM_002234.4KCNA5 c.1700G>A	p.Gly567Glu	Atrial fibrillation, familial, 7	criteria provided, single submitter	1	KCNA5	G567E	VUS	0	0.377	0.794	0	0.001	1.16	1.79	1	-4.29	0.484	0.009	0.787	0.102	0.095	0.239	0.209	0.818	0.994	0.075	0.08	0.186	0.469	0.382	0.051	0.08	0.124	-11.757	NA	0.095	NA	0.396
697	KCNA5-G568V	374033	NM_002234.4KCNA5 c.1703G>T	p.Gly568Val	Heart disease|Atrial fibrillation, familial, 7|not provided	criteria provided, multiple submitters, no conflicts	3	KCNA5	G568V	VUS	0	0.224	0.333	0	0.001	0.37	0.405	0.998	-4.39	-0.522	-0.114	0.725	0.04	0.03	0.23	NA	0.661	0.896	0.07	0.026	0.182	0.449	0.22	0.012	0.051	0.102	-3.673	NA	0.083	0.000239078	0.348
698	KCNA5-G568W	648351	NM_002234.4KCNA5 c.1702G>T	p.Gly568Trp	Atrial fibrillation, familial, 7	criteria provided, single submitter	1	KCNA5	G568W	VUS	0	0.011	0.015	0.911	0.583	-0.73	2.015	1	-4.48	2.831	0.584	0.902	0.409	0.083	0.382	0.391	1.294	1	0.282	0.522	0.252	0.539	0.976	0.987	0.227	0.172	-11.611	NA	0.149	NA	0.383
699	KCNA5-G63V	640925	NM_002234.4KCNA5 c.188G>T	p.Gly63Val	Atrial fibrillation, familial, 7|not provided|Inborn genetic diseases	criteria provided, multiple submitters, no conflicts	3	KCNA5	G63V	VUS	0.1	0.01	0.033	0.883	0.422	-0.21	0	0.998	-4.38	0.956	0.294	0.85	0.101	0.118	0.361	0.154	0.658	0.999	0.116	0.231	0.236	0.469	0.986	1	0.141	0.198	-3.673	NA	0.085	2.59e-05	0.731
700	KCNA5-G74E	537319	NM_002234.4KCNA5 c.221G>A	p.Gly74Glu	Atrial fibrillation, familial, 7	criteria provided, single submitter	1	KCNA5	G74E	Common neutral	0.3	0.003	0.21	0.007	0.009	-0.07	1.7	1	-4.35	1.405	-0.1	0.678	0.013	0.042	0.256	0.287	0.687	0.979	0.183	0.097	0.192	0.214	0.984	0.988	0.13	0.307	-11.757	NA	0.084	0.000114076	0.877
701	KCNA5-H123R	1431283	NM_002234.4KCNA5 c.368A>G	p.His123Arg	Atrial fibrillation, familial, 7	criteria provided, single submitter	1	KCNA5	H123R	VUS	0.1	0.001	0.114	0	0	-0.03	-0.49	0.993	-0.89	1.275	-0.935	0.123	0.281	0.027	0.202	0.516	0.753	0.899	0.081	0.204	0.304	0.912	0.886	0.998	0.216	0.194	-11.53	NA	0.127	NA	0.434
702	KCNA5-H284Y	2037817	NM_002234.4KCNA5 c.850C>T	p.His284Tyr	Atrial fibrillation, familial, 7	criteria provided, single submitter	1	KCNA5	H284Y	VUS	0.5	0.314	0.63	0.182	0.162	0.07	0.895	1	-4.39	1.08	0.256	0.804	0.282	0.295	0.517	0.433	0.834	0.999	0.295	0.111	0.498	0.593	0.972	0.316	0.137	0.186	-12.299	NA	0.076	8.04e-06	0.529
703	KCNA5-H524Y	1677479	NM_002234.4KCNA5 c.1570C>T	p.His524Tyr	not provided	criteria provided, single submitter	1	KCNA5	H524Y	VUS	0.4	0	0.002	0.431	0.248	-5.41	3.325	1	-4.57	3.09	1.094	0.93	0.751	0.26	0.824	0.5	1.477	0.984	0.724	0.996	0.849	0.985	0.995	1	0.938	0.938	-12.299	NA	0.555	NA	0.85
704	KCNA5-I126T	2115110	NM_002234.4KCNA5 c.377T>C	p.Ile126Thr	Atrial fibrillation, familial, 7	criteria provided, single submitter	1	KCNA5	I126T	VUS	0	0	0.001	0.998	0.992	-3.29	3.085	1	-1.29	3.55	0.571	0.7	0.978	0.432	0.84	0.814	1.625	0.992	0.872	0.995	0.899	0.969	0.997	1	0.687	0.712	-10.084	NA	0.984	NA	0.829
705	KCNA5-I252L	1306517	NM_002234.4KCNA5 c.754A>C	p.Ile252Leu	not provided	criteria provided, single submitter	1	KCNA5	I252L	VUS	0.6	0.078	0.23	0	0.005	-1.83	1.635	1	-0.5	1.417	-0.708	0.261	0.328	0.044	0.187	0.376	0.545	0.748	0.367	0.247	0.709	0.881	0.962	0.79	0.31	0.289	0	NA	0.224	NA	0.509
706	KCNA5-I252V	469597	NM_002234.4KCNA5 c.754A>G	p.Ile252Val	Atrial fibrillation, familial, 7	criteria provided, multiple submitters, no conflicts	2	KCNA5	I252V	VUS	0.6	0.285	0.519	0	0.001	-0.53	0.905	1	-0.49	0.926	-0.872	0.22	0.202	0.029	0.136	0.343	0.437	0.581	0.213	0.302	0.525	0.817	0.952	0.79	0.088	0.099	-3.673	NA	0.058	7.96e-06	0.425
707	KCNA5-I260F	1305998	NM_002234.4KCNA5 c.778A>T	p.Ile260Phe	not provided	criteria provided, multiple submitters, no conflicts	2	KCNA5	I260F	VUS	0.9	0	0	0.997	0.989	-3.78	3.085	1	-4.8	3.698	1.073	0.975	0.923	0.715	0.956	0.486	1.826	0.998	0.946	0.987	0.93	0.969	0.989	1	0.837	0.779	-8.229	NA	0.986	7.96e-06	0.86
708	KCNA5-I265M	1500059	NM_002234.4KCNA5 c.795C>G	p.Ile265Met	Atrial fibrillation, familial, 7	criteria provided, single submitter	1	KCNA5	I265M	VUS	0.7	0.001	0.004	0.602	0.541	-1.93	2.15	1	0.06	2.381	-0.399	0.336	0.452	0.089	0.244	0.399	1.119	0.639	0.465	0.924	0.764	0.841	0.993	0.45	0.717	0.634	-4.955	NA	0.159	NA	0.651
709	KCNA5-I333T	NA	NA	NA	NA	NA	NA	NA	NA	Common neutral	0.6	0.032	0.054	0.014	0.101	-3.97	2.015	1	-5.04	3.134	0.973	0.924	0.462	0.208	0.733	0.446	0.957	1	0.689	0.219	0.783	0.885	0.988	0.982	0.427	0.444	-10.084	NA	0.362	5.58e-05	0.776
710	KCNA5-I359V	1381864	NM_002234.4KCNA5 c.1075A>G	p.Ile359Val	Atrial fibrillation, familial, 7|Inborn genetic diseases	criteria provided, multiple submitters, no conflicts	2	KCNA5	I359V	VUS	0.6	0.179	0.18	0.003	0.02	-0.66	1.4	0.999	-4.95	1.74	0.366	0.828	0.293	0.029	0.394	0.52	0.464	0.755	0.145	0.035	0.577	0.76	0.969	0.723	0.149	0.183	-3.673	NA	0.066	1.59e-05	0.699
711	KCNA5-I360V	1950173	NM_002234.4KCNA5 c.1078A>G	p.Ile360Val	Atrial fibrillation, familial, 7	criteria provided, single submitter	1	KCNA5	I360V	VUS	0.9	0.003	0.063	0.988	0.931	-0.95	1.95	1	-5.02	3.764	1.091	0.946	0.92	0.238	0.83	0.793	1.329	0.96	0.778	0.932	0.637	0.936	0.999	1	0.555	0.521	-3.673	NA	0.473	NA	0.737
712	KCNA5-I438V	1063528	NM_002234.4KCNA5 c.1312A>G	p.Ile438Val	Inborn genetic diseases|Atrial fibrillation, familial, 7|not provided	criteria provided, multiple submitters, no conflicts	3	KCNA5	I438V	VUS	0.6	0.045	0.203	0.236	0.241	-0.92	0.845	1	-5	3.042	0.859	0.876	0.677	0.071	0.697	0.747	0.754	0.99	0.655	0.37	0.613	0.942	0.997	1	0.375	0.261	-3.673	NA	0.223	1.19e-05	0.748
713	KCNA5-I443M	997830	NM_002234.4KCNA5 c.1329C>G	p.Ile443Met	Atrial fibrillation, familial, 7	criteria provided, single submitter	1	KCNA5	I443M	VUS	0.9	0	0.018	0.989	0.961	-2.93	2.195	1	-5	2.417	0.984	0.941	0.848	0.243	0.718	0.591	1.455	0.999	0.791	0.872	0.772	0.896	0.995	0.367	0.806	0.736	-4.955	NA	0.352	7.96e-06	0.777
714	KCNA5-I443V	469583	NM_002234.4KCNA5 c.1327A>G	p.Ile443Val	Atrial fibrillation, familial, 7|not provided|not specified	criteria provided, conflicting classifications	5	KCNA5	I443V	Common neutral	0.9	0.037	0.143	0.526	0.557	-0.92	0.955	1	-4.91	2.856	0.896	0.902	0.575	0.11	0.674	NA	0.943	0.998	0.631	0.259	0.613	0.891	0.997	0.999	0.18	0.207	-3.673	NA	0.317	5.57e-05	0.736
715	KCNA5-I467T	537312	NM_002234.4KCNA5 c.1400T>C	p.Ile467Thr	Atrial fibrillation, familial, 7	criteria provided, single submitter	1	KCNA5	I467T	VUS	0.7	0	0.001	1	1	-4.82	5.06	1	-5.06	3.972	0.996	0.985	0.985	0.732	0.973	0.891	1.647	1	0.935	0.994	0.937	0.985	0.998	1	0.966	0.929	-10.084	NA	0.999	3.18e-05	0.864
716	KCNA5-I489M	2908857	NM_002234.4KCNA5 c.1467C>G	p.Ile489Met	Atrial fibrillation, familial, 7	criteria provided, single submitter	1	KCNA5	I489M	VUS	0.2	0.139	0.059	0.009	0.045	-1.11	1.79	0.724	-4.92	1.518	0.861	0.87	0.378	0.114	0.312	0.244	0.694	0.997	0.15	0.06	0.648	0.704	0.889	0.003	0.144	0.131	-4.955	NA	0.095	3.98e-06	0.337
717	KCNA5-I495X	1137412	NM_002234.4KCNA5 c.1485C>A	p.Ile495=	Atrial fibrillation, familial, 7	criteria provided, single submitter	1	KCNA5	I495X	VUS	0.6	NA	NA	NA	NA	NA	NA	NA	NA	NA	NA	NA	NA	NA	NA	NA	NA	NA	NA	NA	NA	NA	NA	NA	NA	NA	NA	NA	NA	NA	NA
718	KCNA5-I495X	2973591	NM_002234.4KCNA5 c.1485C>T	p.Ile495=	Atrial fibrillation, familial, 7	criteria provided, single submitter	1	KCNA5	I495X	VUS	0.6	NA	NA	NA	NA	NA	NA	NA	NA	NA	NA	NA	NA	NA	NA	NA	NA	NA	NA	NA	NA	NA	NA	NA	NA	NA	NA	NA	NA	NA	NA
719	KCNA5-I515V	2166996	NM_002234.4KCNA5 c.1543A>G	p.Ile515Val	Atrial fibrillation, familial, 7	criteria provided, single submitter	1	KCNA5	I515V	VUS	1	0.001	0.023	0.999	0.993	-0.9	2.99	1	-5.2	3.775	1.094	0.97	0.9	0.36	0.862	0.694	1.331	1	0.805	0.938	0.631	0.975	0.999	1	0.653	0.611	-3.673	NA	0.864	3.98e-06	0.88
720	KCNA5-K349E	565316	NM_002234.4KCNA5 c.1045A>G	p.Lys349Glu	Atrial fibrillation, familial, 7	criteria provided, single submitter	1	KCNA5	K349E	VUS	0.5	0.002	0.002	0.998	0.995	-3.67	3.45	1	-4.65	4.214	1.097	0.964	0.951	0.501	0.969	0.697	1.732	0.999	0.922	0.993	0.893	0.936	0.999	1	0.945	0.942	-11.757	NA	0.928	NA	0.834
721	KCNA5-K47R	309333	NM_002234.4KCNA5 c.140A>G	p.Lys47Arg	Atrial fibrillation, familial, 7	criteria provided, multiple submitters, no conflicts	2	KCNA5	K47R	VUS	0.2	0.024	0.528	0	0.001	0.02	0.895	1	-4.46	0.588	0.078	0.77	0.134	0.42	0.183	0.193	0.427	0.992	0.045	0.043	0.2	0.483	0.97	0.989	0.084	0.151	-11.53	NA	0.057	2.73e-05	0.606
722	KCNA5-K52N	957629	NM_002234.4KCNA5 c.156G>T	p.Lys52Asn	Atrial fibrillation, familial, 7	criteria provided, single submitter	1	KCNA5	K52N	VUS	0.4	0.005	0.052	0.016	0.004	0.04	0.345	1	-4.42	0.538	0.078	0.767	0.106	0.157	0.208	0.262	0.629	0.985	0.107	0.317	0.199	0.433	0.936	0.999	0.077	0.09	-12.571	NA	0.158	NA	0.663
723	KCNA5-K565Q	2057725	NM_002234.4KCNA5 c.1693A>C	p.Lys565Gln	Atrial fibrillation, familial, 7	criteria provided, single submitter	1	KCNA5	K565Q	VUS	0	0.02	0.353	0.794	0.167	-0.05	2.66	0.997	-4.54	2.858	0.418	0.919	0.329	0.096	0.527	0.312	0.728	1	0.28	0.564	0.331	0.539	0.98	1	0.182	0.157	-11.719	NA	0.098	NA	0.486
724	KCNA5-K585N	2693074	NM_002234.4KCNA5 c.1755G>C	p.Lys585Asn	Atrial fibrillation, familial, 7	criteria provided, single submitter	1	KCNA5	K585N	VUS	0	0.071	0.157	0.932	0.551	0.35	2.215	0.999	-4.68	2.387	0.581	0.87	0.594	0.17	0.359	0.306	1.588	1	0.54	0.751	0.187	0.689	0.998	0.011	0.116	0.123	-12.571	NA	0.317	NA	0.598
725	KCNA5-L145X	881349	NM_002234.4KCNA5 c.435C>A	p.Leu145=	Atrial fibrillation, familial, 7	criteria provided, single submitter	1	KCNA5	L145X	VUS	0	NA	NA	NA	NA	NA	NA	NA	NA	NA	NA	NA	NA	NA	NA	NA	NA	NA	NA	NA	NA	NA	NA	NA	NA	NA	NA	NA	NA	NA	NA
726	KCNA5-L193P	3113043	NM_002234.4KCNA5 c.578T>C	p.Leu193Pro	Inborn genetic diseases	criteria provided, single submitter	1	KCNA5	L193P	VUS	0	0	0.058	0.031	0.065	-4.87	1.67	0.986	-1.16	2.948	-0.294	0.398	0.736	0.115	0.607	0.837	1.756	0.963	0.589	0.996	0.694	0.899	0.989	1	0.867	0.88	-11.744	NA	0.445	NA	0.683
727	KCNA5-L238F	3891440	NM_002234.4KCNA5 c.712C>T	p.Leu238Phe	Atrial fibrillation, familial, 7	criteria provided, single submitter	1	KCNA5	L238F	Common neutral	0.2	0.001	0.032	0.994	0.947	-3.73	2.605	1	-0.66	3.482	0.521	0.632	0.88	0.187	0.757	0.443	1.5	0.887	0.824	0.99	0.655	0.967	0.999	1	0.778	0.706	-8.229	NA	0.762	3.98e-06	0.594
728	KCNA5-L258F	NA	NA	NA	NA	NA	NA	NA	NA	Common neutral	0.6	0.17	0.449	0.024	0.015	-2.12	1.03	0.986	-0.34	1.245	-0.946	0.17	0.215	0.031	0.038	0.358	1.292	0.584	0.141	0.254	0.691	0.905	0.973	0.155	0.15	0.211	-8.229	NA	0.136	NA	0.768
729	KCNA5-L315P	2726577	NM_002234.4KCNA5 c.944T>C	p.Leu315Pro	Atrial fibrillation, familial, 7|Inborn genetic diseases	criteria provided, multiple submitters, no conflicts	2	KCNA5	L315P	VUS	0	0.129	0.218	0	0.003	-0.75	0.515	1	-4.49	1.657	0.044	0.776	0.214	0.403	0.358	NA	0.85	0.985	0.248	0.02	0.522	0.389	0.918	0.165	0.252	0.214	-11.744	NA	0.062	8.03e-06	0.563
730	KCNA5-L320P	2150941	NM_002234.4KCNA5 c.959T>C	p.Leu320Pro	Atrial fibrillation, familial, 7	criteria provided, single submitter	1	KCNA5	L320P	VUS	0.2	0.001	0.008	0.008	0.014	-2.63	1.935	1	-4.5	2.671	-0.084	0.908	0.752	0.092	0.61	0.555	1.835	0.999	0.611	0.928	0.74	0.756	0.992	1	0.728	0.779	-11.744	NA	0.155	8e-06	0.703
731	KCNA5-L372M	1481109	NM_002234.4KCNA5 c.1114C>A	p.Leu372Met	Atrial fibrillation, familial, 7	criteria provided, single submitter	1	KCNA5	L372M	VUS	0.9	0.001	0.02	0.971	0.909	-1.9	2.9	0.986	-5.13	2.345	1.072	0.962	0.567	0.236	0.706	0.643	1.438	0.987	0.481	0.955	0.787	0.904	0.995	0.214	0.575	0.425	-4.955	NA	0.211	NA	0.739
732	KCNA5-L372V	2153277	NM_002234.4KCNA5 c.1114C>G	p.Leu372Val	Atrial fibrillation, familial, 7|Inborn genetic diseases	criteria provided, multiple submitters, no conflicts	2	KCNA5	L372V	VUS	0.9	0.092	0.095	0.31	0.381	-2.77	1.76	0.989	-5	1.081	0.788	0.917	0.337	0.117	0.538	0.639	1.47	0.94	0.117	0.755	0.799	0.941	0.975	0.214	0.312	0.279	-3.673	NA	0.086	NA	0.712
733	KCNA5-L404V	1698128	NM_002234.4KCNA5 c.1210C>G	p.Leu404Val	not provided|Atrial fibrillation, familial, 7	criteria provided, multiple submitters, no conflicts	2	KCNA5	L404V	VUS	0.7	0.001	0.047	0.998	0.99	-2.91	1.74	1	-4.79	3.169	0.987	0.938	0.858	0.177	0.742	0.655	1.47	0.996	0.745	0.976	0.805	0.942	0.993	0.224	0.725	0.696	-3.673	NA	0.919	NA	0.825
734	KCNA5-L427F	3287495	NM_002234.4KCNA5 c.1281G>T	p.Leu427Phe	Inborn genetic diseases|not provided	criteria provided, multiple submitters, no conflicts	2	KCNA5	L427F	VUS	0.9	0.018	0.083	0.944	0.883	-3.95	2.315	1	-4.97	3.291	1.033	0.946	0.927	0.361	0.833	0.717	1.528	0.999	0.837	0.972	0.811	0.943	0.998	0.461	0.427	0.354	-8.229	NA	0.874	NA	0.789
735	KCNA5-L436R	3113036	NM_002234.4KCNA5 c.1307T>G	p.Leu436Arg	Inborn genetic diseases|Atrial fibrillation, familial, 7	criteria provided, multiple submitters, no conflicts	2	KCNA5	L436R	VUS	0.6	0	0	1	0.998	-5.93	3.455	1	-5.41	4.221	1.062	0.98	0.988	0.72	0.991	0.892	1.777	1	0.98	0.995	0.863	0.965	0.997	1	0.991	0.976	-11.53	NA	0.993	NA	0.86
736	KCNA5-L437P	1721379	NM_002234.4KCNA5 c.1310T>C	p.Leu437Pro	Atrial fibrillation, familial, 7	criteria provided, single submitter	1	KCNA5	L437P	VUS	0.6	0	0	1	1	-6.89	4.02	1	-5.64	4.257	1.056	0.985	0.989	0.838	0.966	0.86	1.866	0.999	0.989	1	0.914	0.762	0.998	0.999	0.979	0.968	-11.744	NA	0.999	NA	0.891
737	KCNA5-L510V	1412310	NM_002234.4KCNA5 c.1528C>G	p.Leu510Val	Atrial fibrillation, familial, 7	criteria provided, single submitter	1	KCNA5	L510V	VUS	0.9	0	0.015	0.999	0.994	-2.71	2.23	1	-5.59	3.194	1.097	0.969	0.967	0.422	0.874	0.864	1.47	0.999	0.864	0.983	0.806	0.953	0.997	0.109	0.892	0.837	-3.673	NA	0.967	NA	0.804
738	KCNA5-L596F	NA	NA	NA	NA	NA	NA	NA	NA	Common neutral	0	0.048	0.092	0.049	0.026	-0.86	1.85	0.56	-4.7	1.887	0.45	0.832	0.17	0.028	0.228	0.282	0.578	1	0.086	0.088	0.26	0.739	0.987	0.008	0.075	0.102	-8.229	NA	0.075	NA	0.487
739	KCNA5-L5P	960087	NM_002234.4KCNA5 c.14T>C	p.Leu5Pro	Atrial fibrillation, familial, 7	criteria provided, single submitter	1	KCNA5	L5P	VUS	0	0	0.002	0.001	0.002	-0.89	1.04	1	-4.86	2.135	0.256	0.855	0.263	0.85	0.378	0.506	0.85	0.941	0.293	0.368	0.335	0.539	0.998	0.998	0.293	0.22	-11.744	NA	0.079	NA	0.779
740	KCNA5-L78F	2070664	NM_002234.4KCNA5 c.234G>C	p.Leu78Phe	Atrial fibrillation, familial, 7	criteria provided, single submitter	1	KCNA5	L78F	VUS	0	0.016	0.334	0.047	0.023	0.2	1.59	1	-4.52	0.852	-0.062	0.678	0.304	0.978	0.246	0.244	0.664	0.946	0.133	0.101	0.188	0.461	0.93	0.988	0.096	0.118	-8.229	NA	0.083	NA	0.799
741	KCNA5-L85R	1896067	NM_002234.4KCNA5 c.254T>G	p.Leu85Arg	Atrial fibrillation, familial, 7	criteria provided, single submitter	1	KCNA5	L85R	VUS	0	0.012	0.181	0	0	-0.12	1.525	1	-4.45	0.378	-0.206	0.638	0.101	0.318	0.319	0.211	0.772	0.633	0.112	0.098	0.199	0.365	0.695	0.992	0.105	0.167	-11.53	NA	0.057	NA	0.716
742	KCNA5-M14R	1518431	NM_002234.4KCNA5 c.41T>G	p.Met14Arg	Atrial fibrillation, familial, 7|Inborn genetic diseases	criteria provided, multiple submitters, no conflicts	3	KCNA5	M14R	VUS	0	0.001	0.063	0.029	0.01	0.05	0.895	1	-4.34	2.793	0.112	0.794	0.234	0.895	0.292	0.331	0.887	0.996	0.416	0.154	0.203	0.5	0.978	0.997	0.812	0.592	-11.53	NA	0.155	1.49e-05	0.723
743	KCNA5-M1T	2920095	NM_002234.4KCNA5 c.2T>C	p.Met1Thr	Atrial fibrillation, familial, 7	criteria provided, single submitter	1	KCNA5	M1T	VUS	1	0	0	0.037	0.023	-0.82	NA	0.985	-4.53	3.031	0.666	0.841	0.977	0.947	0.678	0.929	NA	1	0.557	0.981	0.297	0.9	0.99	1	0.872	0.675	-10.084	NA	NA	NA	NA
744	KCNA5-M1V	858451	NM_002234.4KCNA5 c.1A>G	p.Met1Val	Atrial fibrillation, familial, 7	criteria provided, multiple submitters, no conflicts	2	KCNA5	M1V	VUS	1	0	0	0.003	0.006	-0.61	NA	0.961	-4.44	2.706	0.399	0.799	0.977	0.926	0.573	0.943	NA	0.997	0.651	0.682	0.284	0.9	0.985	0.999	0.753	0.642	-3.673	NA	NA	1.52e-05	NA
745	KCNA5-M210T	658568	NM_002234.4KCNA5 c.629T>C	p.Met210Thr	Atrial fibrillation, familial, 7	criteria provided, single submitter	1	KCNA5	M210T	VUS	0.1	0.039	0.038	0.632	0.362	-3.16	1.89	1	-1.03	2.655	-0.021	0.466	0.708	0.114	0.606	0.559	0.897	0.985	0.614	0.947	0.719	0.899	0.989	1	0.451	0.468	-10.084	NA	0.472	3.98e-06	0.708
746	KCNA5-M304T	469602	NM_002234.4KCNA5 c.911T>C	p.Met304Thr	Atrial fibrillation, familial, 7	criteria provided, single submitter	1	KCNA5	M304T	VUS	0	0.438	0.411	0	0	0.18	0.345	1	-4.32	0.22	0.077	0.704	0.11	0.082	0.298	NA	0.607	0.956	0.036	0.051	0.454	0.112	0.194	0.061	0.055	0.083	-10.084	NA	0.056	8.11e-06	0.517
747	KCNA5-M357T	2713308	NM_002234.4KCNA5 c.1070T>C	p.Met357Thr	Atrial fibrillation, familial, 7	criteria provided, single submitter	1	KCNA5	M357T	VUS	0.8	0	0.021	0.786	0.771	-5.82	3.11	1	-4.92	3.865	1.099	0.951	0.944	0.556	0.969	0.693	1.571	0.999	0.927	0.904	0.857	0.915	0.993	1	0.941	0.947	-10.084	NA	0.924	1.99e-05	0.887
748	KCNA5-M478V	3350399	NM_002234.4KCNA5 c.1432A>G	p.Met478Val	KCNA5-related disorder	no assertion criteria provided	1	KCNA5	M478V	VUS	0.8	0	0.001	0.999	0.995	-3.63	2.505	1	-5.15	3.841	1.1	0.966	0.974	0.596	0.971	0.835	1.465	1	0.91	0.993	0.818	0.995	0.995	1	0.874	0.903	-3.673	NA	0.919	NA	0.761
749	KCNA5-N10D	662585	NM_002234.4KCNA5 c.28A>G	p.Asn10Asp	Atrial fibrillation, familial, 7	criteria provided, multiple submitters, no conflicts	2	KCNA5	N10D	VUS	0	0	0.11	0.808	0.242	-0.66	1.04	0.661	-4.57	3.145	0.431	0.839	0.35	0.89	0.403	0.303	1.545	1	0.242	0.414	0.284	0.568	0.997	0.999	0.313	0.351	-12.315	NA	0.206	7.48e-06	0.807
750	KCNA5-N143S	NA	NA	NA	NA	NA	NA	NA	NA	Common neutral	0	0.021	0.049	0.016	0.026	-0.75	1.395	0.944	-1	2.592	-0.421	0.323	0.416	0.049	0.34	NA	0.577	0.938	0.157	0.637	0.405	0.873	0.987	1	0.217	0.263	-11.051	NA	0.079	1.2e-05	0.3
751	KCNA5-N168S	3113042	NM_002234.4KCNA5 c.503A>G	p.Asn168Ser	Inborn genetic diseases	criteria provided, single submitter	1	KCNA5	N168S	VUS	0	0.026	0.034	0.416	0.17	-3.81	1.735	1	-0.93	3.204	-0.372	0.328	0.718	0.066	0.493	0.579	0.493	0.96	0.639	0.849	0.711	0.96	0.993	1	0.493	0.559	-11.051	NA	0.204	7.97e-06	0.58
752	KCNA5-N190K	844475	NM_002234.4KCNA5 c.570C>G	p.Asn190Lys	Atrial fibrillation, familial, 7	criteria provided, single submitter	1	KCNA5	N190K	VUS	0	0.001	0.012	0.994	0.957	-4.98	3.235	1	-0.99	2.167	0.06	0.544	0.855	0.104	0.577	0.634	1.56	0.932	0.73	0.996	0.834	0.954	0.995	0.675	0.768	0.773	-12.271	NA	0.921	NA	0.74
753	KCNA5-N190S	1502913	NM_002234.4KCNA5 c.569A>G	p.Asn190Ser	Atrial fibrillation, familial, 7	criteria provided, single submitter	1	KCNA5	N190S	VUS	0	0.014	0.071	0.326	0.093	-4.02	1.99	1	-1.02	2.922	-0.427	0.312	0.443	0.026	0.47	0.538	1.068	0.925	0.378	0.992	0.719	0.96	0.985	1	0.454	0.538	-11.051	NA	0.107	3.98e-06	0.617
754	KCNA5-N230H	1035260	NM_002234.4KCNA5 c.688A>C	p.Asn230His	Atrial fibrillation, familial, 7	criteria provided, single submitter	1	KCNA5	N230H	VUS	0.2	0.062	0.103	0.092	0.077	-2.39	1.665	0.999	-0.19	1.122	-0.885	0.251	0.188	0.025	0.131	0.294	0.549	0.794	0.205	0.119	0.428	0.811	0.98	1	0.151	0.15	-12.989	NA	0.062	1.59e-05	0.392
755	KCNA5-N230K	1492635	NM_002234.4KCNA5 c.690C>G	p.Asn230Lys	Atrial fibrillation, familial, 7	criteria provided, single submitter	1	KCNA5	N230K	VUS	0.2	0.088	0.128	0.026	0.052	-2.95	1.495	0.995	-0.16	-1.913	-1.012	0.166	0.13	0.015	0.094	0.413	0.611	0.616	0.209	0.115	0.561	0.845	0.962	0.961	0.174	0.171	-12.271	NA	0.169	NA	0.432
756	KCNA5-N230S	1042694	NM_002234.4KCNA5 c.689A>G	p.Asn230Ser	Atrial fibrillation, familial, 7	criteria provided, single submitter	1	KCNA5	N230S	VUS	0.2	0.04	0.185	0.042	0.059	-2.79	1.575	0.997	0.13	0.998	-0.967	0.18	0.207	0.024	0.123	0.28	0.418	0.703	0.171	0.39	0.541	0.834	0.958	0.967	0.124	0.164	-11.051	NA	0.067	NA	0.35
757	KCNA5-N299K	2627437	NM_002234.4KCNA5 c.897C>A	p.Asn299Lys	Atrial fibrillation, familial, 7|KCNA5-related disorder	criteria provided, multiple submitters, no conflicts	2	KCNA5	N299K	VUS	0.3	0.022	0.062	0.993	0.91	-1.58	2.57	0.913	-4.44	0.663	0.82	0.937	0.84	0.591	0.508	0.343	0.67	1	0.575	0.171	0.753	0.365	0.943	0.735	0.116	0.174	-12.271	NA	0.319	1.63e-05	0.64
758	KCNA5-N299K	1051622	NM_002234.4KCNA5 c.897C>G	p.Asn299Lys	Atrial fibrillation, familial, 7|Inborn genetic diseases	criteria provided, multiple submitters, no conflicts	2	KCNA5	N299K	VUS	0.3	0.022	0.062	0.993	0.91	-1.58	2.57	0.913	-4.44	0.663	0.82	0.937	0.84	0.591	0.508	0.343	0.67	1	0.575	0.171	0.753	0.365	0.943	0.735	0.116	0.174	-12.271	NA	0.319	1.63e-05	0.64
759	KCNA5-N459D	2443679	NM_002234.4KCNA5 c.1375A>G	p.Asn459Asp	not provided	criteria provided, single submitter	1	KCNA5	N459D	VUS	0.3	0.788	0.566	0	0.001	1.74	-0.815	0.967	-5	1.945	-0.083	0.674	0.135	0.036	0.336	0.372	0.607	0.999	0.051	0.933	0.46	0.708	0.929	0.601	0.066	0.07	-12.315	NA	0.106	NA	0.501
760	KCNA5-P188A	3287496	NM_002234.4KCNA5 c.562C>G	p.Pro188Ala	Inborn genetic diseases|KCNA5-related disorder	criteria provided, single submitter	2	KCNA5	P188A	VUS	0.1	0.001	0.003	1	0.997	-6.96	3.855	1	-1.06	3.668	0.816	0.758	0.982	0.354	0.847	0.876	1.439	0.992	0.834	0.999	0.916	0.995	0.996	1	0.851	0.851	-8.016	NA	0.973	NA	0.699
761	KCNA5-P188R	1961716	NM_002234.4KCNA5 c.563C>G	p.Pro188Arg	Atrial fibrillation, familial, 7	criteria provided, single submitter	1	KCNA5	P188R	VUS	0.1	0	0.001	1	1	-7.88	3.71	1	-1.04	3.942	0.816	0.758	0.984	0.507	0.924	0.855	1.509	0.993	0.91	1	0.91	0.995	0.998	1	0.941	0.925	-11.53	NA	0.993	NA	0.763
762	KCNA5-P228H	2202820	NM_002234.4KCNA5 c.683C>A	p.Pro228His	Atrial fibrillation, familial, 7	criteria provided, single submitter	1	KCNA5	P228H	VUS	0.2	0	0.001	1	0.992	-8.03	3.09	1	-0.21	3.172	0.49	0.608	0.873	0.277	0.512	0.277	1.556	0.97	0.757	0.999	0.705	0.99	0.997	1	0.86	0.764	-12.989	NA	0.993	NA	0.594
763	KCNA5-P243A	1463999	NM_002234.4KCNA5 c.727C>G	p.Pro243Ala	Atrial fibrillation, familial, 7|Inborn genetic diseases	criteria provided, multiple submitters, no conflicts	2	KCNA5	P243A	VUS	0.9	0	0.011	0.995	0.978	-7.46	2.76	1	-0.37	2.976	0.485	0.606	0.93	0.223	0.765	0.748	1.439	0.96	0.844	0.998	0.8	0.99	0.996	1	0.856	0.792	-8.016	NA	0.936	3.98e-06	0.696
764	KCNA5-P285A	834438	NM_002234.4KCNA5 c.853C>G	p.Pro285Ala	Atrial fibrillation, familial, 7	criteria provided, single submitter	1	KCNA5	P285A	VUS	0.2	0.182	0.279	0.008	0.008	-1.25	0.695	1	-4.32	0.205	-0.082	0.742	0.136	0.166	0.193	0.305	0.511	0.997	0.197	0.063	0.568	0.562	0.845	0.026	0.074	0.109	-8.016	NA	0.063	NA	0.434
765	KCNA5-P285R	3370035	NM_002234.4KCNA5 c.854C>G	p.Pro285Arg	not provided	criteria provided, single submitter	1	KCNA5	P285R	Common neutral	0.2	0.048	0.101	0.901	0.402	-1.83	0.895	1	-4.39	0.817	0.24	0.793	0.304	0.188	0.397	0.34	0.926	0.999	0.207	0.193	0.634	0.499	0.972	0.842	0.074	0.186	-11.53	NA	0.084	NA	0.474
766	KCNA5-P286L	1522143	NM_002234.4KCNA5 c.857C>T	p.Pro286Leu	Atrial fibrillation, familial, 7|not provided	criteria provided, multiple submitters, no conflicts	2	KCNA5	P286L	VUS	0.2	0.063	0.425	0.693	0.048	-0.73	0.895	1	-4.37	0.48	0.232	0.677	0.147	0.172	0.255	NA	0.537	0.969	0.132	0.077	0.587	0.611	0.941	0.009	0.091	0.085	0	NA	0.072	8.06e-06	0.455
767	KCNA5-P294S	3016731	NM_002234.4KCNA5 c.880C>T	p.Pro294Ser	Atrial fibrillation, familial, 7	criteria provided, single submitter	1	KCNA5	P294S	VUS	0.2	0.716	0.733	0.002	0.004	0.29	1.04	1	-4.29	-0.071	-0.282	0.683	0.133	0.109	0.316	0.255	0.532	0.996	0.099	0.067	0.484	0.422	0.419	0.141	0.064	0.127	-11.051	NA	0.065	NA	0.419
768	KCNA5-P296S	1034637	NM_002234.4KCNA5 c.886C>T	p.Pro296Ser	Atrial fibrillation, familial, 7|Inborn genetic diseases	criteria provided, multiple submitters, no conflicts	3	KCNA5	P296S	VUS	0.2	0.229	0.77	0.001	0.002	0.69	0.805	1	-4.35	-0.905	-0.185	0.703	0.118	0.068	0.192	0.272	0.53	0.988	0.09	0.063	0.457	0.187	0.444	0.012	0.028	0.065	-11.051	NA	0.063	4.06e-06	0.357
769	KCNA5-P306L	3113047	NM_002234.4KCNA5 c.917C>T	p.Pro306Leu	Inborn genetic diseases	criteria provided, single submitter	1	KCNA5	P306L	VUS	0	0.355	0.497	0.003	0.002	-1.19	0	1	-4.38	0.65	0.01	0.694	0.138	0.138	0.264	0.324	0.537	0.938	0.103	0.018	0.664	0.21	0.567	0.023	0.029	0.053	0	NA	0.066	4.05e-06	0.547
770	KCNA5-P306Q	1005634	NM_002234.4KCNA5 c.917C>A	p.Pro306Gln	Atrial fibrillation, familial, 7|Inborn genetic diseases|not provided	criteria provided, multiple submitters, no conflicts	4	KCNA5	P306Q	VUS	0	0.263	0.589	0.006	0.005	0.29	0.895	1	-4.37	0.495	0.03	0.741	0.064	0.17	0.297	0.203	0.491	0.993	0.193	0.01	0.485	0.131	0.217	0.023	0.033	0.063	-11.719	NA	0.073	6.08e-05	0.515
771	KCNA5-P307S	191463	NM_002234.4KCNA5 c.919C>T	p.Pro307Ser	altered potassium channel function|Atrial fibrillation, familial, 7|not specified|Pulmonary arterial hypertension|not provided|KCNA5-related disorder	criteria provided, conflicting classifications	10	KCNA5	P307S	Common neutral	0	0.454	0.87	0.001	0.001	0.02	1.04	1	-4.32	0.253	0.154	0.569	0.011	0.156	0.206	NA	0.531	0.975	0.081	0.002	0.471	0.443	0.615	0.009	0.024	0.054	-11.051	NA	0.06	0.00218204	0.447
772	KCNA5-P310L	191571	NM_002234.4KCNA5 c.929C>T	p.Pro310Leu	not specified|Atrial fibrillation, familial, 7|not provided|KCNA5-related disorder	criteria provided, multiple submitters, no conflicts	11	KCNA5	P310L	Common neutral	0.1	0.092	0.382	0.001	0.002	-1.04	1.245	0.969	-4.39	1.2	-0.521	0.809	0.009	NA	0.324	NA	0.55	0.998	0.16	0.033	0.627	0.59	0.99	0.553	0.127	0.157	0	NA	0.09	0.00395993	0.583
773	KCNA5-P314R	1902563	NM_002234.4KCNA5 c.941C>G	p.Pro314Arg	Atrial fibrillation, familial, 7	criteria provided, single submitter	1	KCNA5	P314R	VUS	0	0.126	0.302	0.026	0.01	-1.13	0.73	1	-4.38	1.293	-0.089	0.754	0.24	0.203	0.234	0.347	1.132	0.998	0.329	0.151	0.654	0.647	0.903	0.137	0.111	0.187	-11.53	NA	0.095	4.02e-06	0.539
774	KCNA5-P323R	1042033	NM_002234.4KCNA5 c.968C>G	p.Pro323Arg	Atrial fibrillation, familial, 7	criteria provided, single submitter	1	KCNA5	P323R	VUS	0.3	0	0.021	0.898	0.514	-8.58	2.745	1	-4.39	3.315	1.095	0.929	0.94	0.346	0.924	0.624	1.508	0.999	0.966	0.997	0.83	0.981	0.998	1	0.927	0.916	-11.53	NA	0.84	NA	0.799
775	KCNA5-P323S	498922	NM_002234.4KCNA5 c.967C>T	p.Pro323Ser	not provided|Atrial fibrillation, familial, 7|Inborn genetic diseases	criteria provided, multiple submitters, no conflicts	4	KCNA5	P323S	VUS	0.3	0.003	0.044	0.784	0.41	-7.62	2.4	1	-4.38	2.72	1.098	0.924	0.924	0.344	0.898	0.527	1.47	0.999	0.886	0.985	0.802	0.923	0.999	1	0.776	0.785	-11.051	NA	0.666	1.2e-05	0.764
776	KCNA5-P347S	469581	NM_002234.4KCNA5 c.1039C>T	p.Pro347Ser	Atrial fibrillation, familial, 7	criteria provided, single submitter	1	KCNA5	P347S	VUS	0.3	0.001	0.002	1	1	-7.65	3.17	1	-4.4	3.818	1.1	0.956	0.946	0.472	0.936	0.794	1.471	0.999	0.86	0.979	0.885	0.965	0.999	1	0.899	0.898	-11.051	NA	0.964	1.99e-05	0.761
777	KCNA5-P37L	2252534	NM_002234.4KCNA5 c.110C>T	p.Pro37Leu	Inborn genetic diseases|Atrial fibrillation, familial, 7	criteria provided, multiple submitters, no conflicts	2	KCNA5	P37L	VUS	0.2	0.003	0.009	0.001	0.001	-0.12	0.975	1	-4.41	2.255	0.066	0.807	0.144	0.31	0.294	0.294	0.81	0.996	0.147	0.529	0.305	0.646	0.998	0.998	0.205	0.292	0	NA	0.066	NA	0.652
778	KCNA5-P381T	946819	NM_002234.4KCNA5 c.1141C>A	p.Pro381Thr	Atrial fibrillation, familial, 7	criteria provided, single submitter	1	KCNA5	P381T	VUS	0.2	0.138	0.605	0.608	0.197	-0.8	0.755	0.878	-4.84	1.002	0.63	0.777	0.213	0.117	0.385	0.317	1.123	0.999	0.293	0.351	0.495	0.299	0.986	0.674	0.099	0.099	-10.084	NA	0.066	3.98e-06	0.397
779	KCNA5-P532L	469586	NM_002234.4KCNA5 c.1595C>T	p.Pro532Leu	Atrial fibrillation, familial, 7|not provided	criteria provided, conflicting classifications	3	KCNA5	P532L	Common neutral	0.1	0.013	0.141	0	0.001	-0.81	0	0.752	-4.36	2.022	0.079	0.737	0.006	0.06	0.332	NA	0.535	0.972	0.121	0.019	0.285	0.709	0.894	0.008	0.059	0.081	0	NA	0.071	0.000365954	0.327
780	KCNA5-P546L	NA	NA	NA	NA	NA	NA	NA	NA	Common neutral	0	0.038	0.119	0.028	0.003	-1.11	1.52	1	-4.39	1.013	0.188	0.849	0.122	0.079	0.212	0.288	0.537	0.997	0.082	0.126	0.288	0.476	0.953	0.039	0.05	0.09	0	NA	0.068	NA	0.282
781	KCNA5-P546S	1023092	NM_002234.4KCNA5 c.1636C>T	p.Pro546Ser	Atrial fibrillation, familial, 7	criteria provided, single submitter	1	KCNA5	P546S	VUS	0	0.556	0.19	0	0	-0.85	-0.21	1	-4.32	-0.625	-0.117	0.623	0.039	0.029	0.233	NA	0.529	0.94	0.039	0.035	0.294	0.346	0.569	1	0.021	0.047	-11.051	NA	0.065	3.99e-06	0.263
782	KCNA5-P582T	1501884	NM_002234.4KCNA5 c.1744C>A	p.Pro582Thr	Atrial fibrillation, familial, 7	criteria provided, single submitter	1	KCNA5	P582T	VUS	0	0.14	0.738	0.062	0.015	0.07	1.87	1	-4.38	0.562	-0.074	0.761	0.096	0.139	0.184	NA	0.615	0.996	0.125	0.043	0.189	0.487	0.93	0.01	0.052	0.075	-10.084	NA	0.071	3.98e-06	0.351
783	KCNA5-P582X	2794059	NM_002234.4KCNA5 c.1746C>A	p.Pro582=	Atrial fibrillation, familial, 7	criteria provided, single submitter	1	KCNA5	P582X	VUS	0	NA	NA	NA	NA	NA	NA	NA	NA	NA	NA	NA	NA	NA	NA	NA	NA	NA	NA	NA	NA	NA	NA	NA	NA	NA	NA	NA	NA	NA	NA
784	KCNA5-P582X	2763999	NM_002234.4KCNA5 c.1746C>T	p.Pro582=	Atrial fibrillation, familial, 7	criteria provided, single submitter	1	KCNA5	P582X	VUS	0	NA	NA	NA	NA	NA	NA	NA	NA	NA	NA	NA	NA	NA	NA	NA	NA	NA	NA	NA	NA	NA	NA	NA	NA	NA	NA	NA	NA	NA	NA
785	KCNA5-P66S	665674	NM_002234.4KCNA5 c.196C>T	p.Pro66Ser	Atrial fibrillation, familial, 7|not provided	criteria provided, multiple submitters, no conflicts	3	KCNA5	P66S	VUS	0	0.008	0.241	0.002	0.003	0.31	-0.895	1	-4.29	0.391	0.009	0.825	0.04	0.025	0.242	0.214	0.529	0.999	0.093	0.121	0.196	0.336	0.996	1	0.194	0.345	-11.051	NA	0.076	2.6e-05	0.758
786	KCNA5-P69L	2154856	NM_002234.4KCNA5 c.206C>T	p.Pro69Leu	Atrial fibrillation, familial, 7	criteria provided, single submitter	1	KCNA5	P69L	VUS	0.2	0.002	0.024	0.355	0.029	0.11	0	1	-4.33	0.241	0.201	0.77	0.074	0.377	0.241	0.298	0.535	0.981	0.096	0.32	0.198	0.349	0.994	0.993	0.044	0.08	0	NA	0.08	6.46e-06	0.739
787	KCNA5-P71L	NA	NA	NA	NA	NA	NA	NA	NA	Common neutral	0.2	0.185	0.036	NA	NA	0.39	0	1	-4.42	0.696	0.103	0.769	0.067	0.072	0.266	0.229	0.535	0.991	0.126	0.303	0.19	0.278	0.981	0.996	0.033	0.064	0	NA	0.094	6.29e-06	0.855
788	KCNA5-P73S	1987471	NM_002234.4KCNA5 c.217C>T	p.Pro73Ser	Atrial fibrillation, familial, 7	criteria provided, single submitter	1	KCNA5	P73S	VUS	0.2	0.048	0.208	0	0.001	0.57	0.625	1	-4.39	0.498	0.131	0.708	0.128	0.095	0.271	NA	0.53	0.973	0.169	0.383	0.197	0.229	0.984	0.988	0.053	0.171	-11.051	NA	0.077	NA	0.825
789	KCNA5-P77A	2730085	NM_002234.4KCNA5 c.229C>G	p.Pro77Ala	Atrial fibrillation, familial, 7	criteria provided, single submitter	1	KCNA5	P77A	VUS	0	0.361	0.515	0.003	0.004	0.73	1.385	1	-4.36	0.365	-0.123	0.689	0.185	0.935	0.16	0.252	0.509	0.97	0.18	0.034	0.188	0.429	0.771	0.999	0.044	0.163	-8.016	NA	0.069	1.14e-05	0.847
790	KCNA5-P77R	653091	NM_002234.4KCNA5 c.230C>G	p.Pro77Arg	Atrial fibrillation, familial, 7	criteria provided, single submitter	1	KCNA5	P77R	VUS	0	0.005	0.157	0.119	0.052	0.16	1.385	1	-4.45	1.636	-0.006	0.724	0.25	0.983	0.18	0.35	0.557	0.979	0.185	0.17	0.197	0.452	0.735	0.994	0.071	0.12	-11.53	NA	0.079	5.64e-06	0.865
791	KCNA5-P77S	469590	NM_002234.4KCNA5 c.229C>T	p.Pro77Ser	Atrial fibrillation, familial, 7|not provided|Pulmonary arterial hypertension	criteria provided, multiple submitters, no conflicts	4	KCNA5	P77S	Common neutral	0	0.306	0.274	0	0.001	1.2	0.695	1	-4.36	0.406	-0.187	0.669	0.005	NA	0.232	NA	0.531	0.956	0.146	0.006	0.188	0.457	0.979	0.999	0.056	0.185	-11.051	NA	0.088	0.00208324	0.845
792	KCNA5-P77X	883691	NM_002234.4KCNA5 c.231C>T	p.Pro77=	Atrial fibrillation, familial, 7	criteria provided, single submitter	1	KCNA5	P77X	VUS	0	NA	NA	NA	NA	NA	NA	NA	NA	NA	NA	NA	NA	NA	NA	NA	NA	NA	NA	NA	NA	NA	NA	NA	NA	NA	NA	NA	NA	NA	NA
793	KCNA5-P7R	2157022	NM_002234.4KCNA5 c.20C>G	p.Pro7Arg	Atrial fibrillation, familial, 7	criteria provided, single submitter	1	KCNA5	P7R	VUS	0	0.003	0.02	0.578	0.12	-0.02	0.975	0.816	-4.36	2.685	0.189	0.832	0.357	0.64	0.378	0.489	0.682	1	0.389	0.471	0.211	0.594	0.997	1	0.259	0.372	-11.53	NA	0.154	NA	0.72
794	KCNA5-P82S	2725346	NM_002234.4KCNA5 c.244C>T	p.Pro82Ser	Atrial fibrillation, familial, 7	criteria provided, single submitter	1	KCNA5	P82S	VUS	0	0.111	0.773	0.015	0.018	1.01	1.525	0.991	-4.34	0.75	-0.062	0.705	0.167	0.603	0.258	NA	0.56	0.995	0.12	0.08	0.188	0.491	0.966	0.999	0.051	0.125	-11.051	NA	0.098	5.11e-06	0.755
795	KCNA5-P82T	2075351	NM_002234.4KCNA5 c.244C>A	p.Pro82Thr	Atrial fibrillation, familial, 7	criteria provided, single submitter	1	KCNA5	P82T	VUS	0	0.211	0.048	0	0.001	0.57	1.175	0.991	-4.34	0.645	-0.073	0.702	0.126	0.581	0.256	NA	0.589	0.995	0.131	0.033	0.188	0.421	0.91	0.999	0.065	0.114	-10.084	NA	0.094	5.11e-06	0.768
796	KCNA5-P86X	309335	NM_002234.4KCNA5 c.258A>C	p.Pro86=	Atrial fibrillation, familial, 7	criteria provided, single submitter	1	KCNA5	P86X	VUS	0	NA	NA	NA	NA	NA	NA	NA	NA	NA	NA	NA	NA	NA	NA	NA	NA	NA	NA	NA	NA	NA	NA	NA	NA	NA	NA	NA	NA	NA	NA
797	KCNA5-P92R	1984532	NM_002234.4KCNA5 c.275C>G	p.Pro92Arg	Atrial fibrillation, familial, 7|Inborn genetic diseases	criteria provided, multiple submitters, no conflicts	2	KCNA5	P92R	VUS	0	0.022	0.136	0.047	0.023	-0.24	1.24	1	-4.33	0.974	0.084	0.782	0.117	0.413	0.213	0.365	0.642	0.995	0.182	0.041	0.203	0.489	0.988	0.99	0.09	0.067	-11.53	NA	0.068	3.91e-05	0.699
798	KCNA5-Q140H	1986569	NM_002234.4KCNA5 c.420G>T	p.Gln140His	Atrial fibrillation, familial, 7	criteria provided, single submitter	1	KCNA5	Q140H	VUS	0	0.005	0.02	0.494	0.197	-3.01	2.76	1	-1.09	2.825	-0.087	0.422	0.484	0.164	0.522	0.585	1.416	0.908	0.454	0.99	0.757	0.916	0.993	1	0.708	0.671	-12.989	NA	0.476	3.99e-06	0.572
799	KCNA5-Q235H	855542	NM_002234.4KCNA5 c.705G>T	p.Gln235His	Atrial fibrillation, familial, 7	criteria provided, single submitter	1	KCNA5	Q235H	VUS	0.3	0.036	0.032	0.102	0.043	-3.97	2.245	1	-0.68	2.316	-0.442	0.323	0.736	0.089	0.62	0.397	1.341	0.734	0.85	0.679	0.657	0.914	0.988	0.995	0.434	0.391	-12.989	NA	0.537	1.59e-05	0.59
800	KCNA5-Q235P	1677486	NM_002234.4KCNA5 c.704A>C	p.Gln235Pro	not provided	criteria provided, single submitter	1	KCNA5	Q235P	VUS	0.3	0.001	0.02	0.988	0.76	-4.85	2.45	1	-0.68	3.646	0.177	0.501	0.897	0.276	0.873	0.556	1.466	0.964	0.949	0.993	0.738	0.878	0.994	1	0.843	0.828	-11.744	NA	0.767	NA	0.564
801	KCNA5-Q379P	1051710	NM_002234.4KCNA5 c.1136A>C	p.Gln379Pro	Atrial fibrillation, familial, 7	criteria provided, single submitter	1	KCNA5	Q379P	VUS	0	0.066	0.234	0.001	0.013	-3.32	1.24	0.9	-4.95	1.318	0.103	0.901	0.222	0.059	0.331	0.407	0.643	0.996	0.234	0.162	0.756	0.846	0.866	0.238	0.503	0.584	-11.744	NA	0.062	NA	0.46
802	KCNA5-Q380E	1042253	NM_002234.4KCNA5 c.1138C>G	p.Gln380Glu	Atrial fibrillation, familial, 7|Inborn genetic diseases	criteria provided, multiple submitters, no conflicts	3	KCNA5	Q380E	VUS	0	0.463	0.431	0.001	0.021	-0.73	1.36	0.869	-4.84	0.886	0.064	0.837	0.135	0.041	0.359	0.375	0.571	0.994	0.185	0.028	0.537	0.772	0.582	0.369	0.129	0.074	-11.757	NA	0.076	7.96e-06	0.485
803	KCNA5-Q428X	1044328	NM_002234.4KCNA5 c.1282C>T	p.Gln428Ter	Atrial fibrillation, familial, 7|not provided	criteria provided, multiple submitters, no conflicts	3	KCNA5	Q428X	VUS	0.4	NA	NA	NA	NA	NA	NA	1	NA	7.243	NA	NA	NA	NA	NA	NA	NA	NA	0.722	NA	NA	NA	0.997	0.901	NA	NA	NA	NA	NA	1.99e-05	NA
804	KCNA5-Q57R	NA	NA	NA	NA	NA	NA	NA	NA	Common neutral	0	0.488	0.512	0	0.001	-0.16	0	1	-4.36	0.026	-0.117	0.612	0.091	0.182	0.216	0.138	0.564	0.985	0.028	0.033	0.192	0.273	0.735	0.999	0.032	0.045	-11.53	NA	0.059	NA	0.67
805	KCNA5-R121H	1477961	NM_002234.4KCNA5 c.362G>A	p.Arg121His	Atrial fibrillation, familial, 7	criteria provided, single submitter	1	KCNA5	R121H	VUS	0.2	0	0.057	1	0.987	-3.11	1.7	1	-1.11	3.817	0.015	0.481	0.863	0.264	0.575	0.637	1.63	0.952	0.735	0.993	0.696	0.837	0.999	0.999	0.545	0.58	-12.989	NA	0.602	NA	0.725
806	KCNA5-R130H	881348	NM_002234.4KCNA5 c.389G>A	p.Arg130His	Atrial fibrillation, familial, 7	criteria provided, single submitter	1	KCNA5	R130H	VUS	0.3	0.02	0.06	0.459	0.157	-3.76	2.465	0.997	-1.19	2.99	-0.178	0.403	0.594	0.16	0.455	0.776	1.635	0.956	0.364	0.991	0.796	0.923	0.998	0.981	0.273	0.309	-12.989	NA	0.146	NA	0.688
807	KCNA5-R152G	3690575	NM_002234.4KCNA5 c.454C>G	p.Arg152Gly	Atrial fibrillation, familial, 7	criteria provided, single submitter	1	KCNA5	R152G	Common neutral	0	0.001	0.014	1	1	-5.62	3.67	1	-1.13	3.31	0.494	0.672	0.973	0.541	0.833	0.725	1.665	0.991	0.951	0.993	0.878	0.992	0.999	0.999	0.701	0.718	-12.606	NA	0.966	1.2e-05	0.696
808	KCNA5-R154S	499403	NM_002234.4KCNA5 c.460C>A	p.Arg154Ser	not provided|Atrial fibrillation, familial, 7	criteria provided, multiple submitters, no conflicts	4	KCNA5	R154S	VUS	0	0.024	0.081	0.092	0.213	-3.38	1.765	0.787	-0.99	2.755	-0.27	0.336	0.251	0.108	0.245	0.469	1.3	0.948	0.135	0.55	0.686	0.874	0.992	0.972	0.378	0.411	-11.051	NA	0.348	2.79e-05	0.331
809	KCNA5-R184H	191458	NM_002234.4KCNA5 c.551G>A	p.Arg184His	not provided|Atrial fibrillation, familial, 7	criteria provided, multiple submitters, no conflicts	2	KCNA5	R184H	VUS	0	0.023	0.018	0.978	0.502	-4.11	3.065	0.865	-1.05	3.612	-0.026	0.403	0.54	0.138	0.496	NA	1.635	0.939	0.222	0.976	0.715	0.967	0.999	0.98	0.386	0.301	-12.989	NA	0.228	1.59e-05	0.576
810	KCNA5-R187K	968432	NM_002234.4KCNA5 c.560G>A	p.Arg187Lys	Atrial fibrillation, familial, 7	criteria provided, single submitter	1	KCNA5	R187K	VUS	0.1	0	0.085	0.974	0.942	-2.64	3.175	1	-1.06	4.241	0.422	0.64	0.926	0.123	0.776	0.795	1.468	0.989	0.823	0.995	0.718	0.979	0.996	1	0.922	0.921	-12.271	NA	0.843	NA	0.742
811	KCNA5-R201C	2506278	NM_002234.4KCNA5 c.601C>T	p.Arg201Cys	not specified	criteria provided, single submitter	1	KCNA5	R201C	VUS	0	0.001	0.032	0.767	0.152	-4.67	2.39	1	-1.14	1.644	-0.162	0.356	0.852	0.163	0.467	0.495	1.681	0.968	0.626	0.993	0.802	0.964	0.998	1	0.469	0.479	-9.952	NA	0.139	3.98e-06	0.658
812	KCNA5-R201H	881350	NM_002234.4KCNA5 c.602G>A	p.Arg201His	Atrial fibrillation, familial, 7	criteria provided, multiple submitters, no conflicts	2	KCNA5	R201H	VUS	0	0.012	0.031	0.994	0.839	-2.99	1.385	1	-1.12	1.924	0.228	0.566	0.805	0.076	0.389	0.398	1.569	0.965	0.523	0.982	0.685	0.908	0.999	1	0.192	0.288	-12.989	NA	0.096	7.96e-06	0.596
813	KCNA5-R201L	2150622	NM_002234.4KCNA5 c.602G>T	p.Arg201Leu	Atrial fibrillation, familial, 7	criteria provided, single submitter	1	KCNA5	R201L	VUS	0	0.024	0.104	0.426	0.303	-3.7	1.295	1	-1.05	1.239	-0.313	0.359	0.796	0.092	0.377	0.469	1.343	0.946	0.648	0.964	0.693	0.884	0.997	1	0.349	0.417	0	NA	0.202	3.98e-06	0.603
814	KCNA5-R212C	191460	NM_002234.4KCNA5 c.634C>T	p.Arg212Cys	Atrial fibrillation, familial, 7|not provided|KCNA5-related disorder	criteria provided, conflicting classifications	7	KCNA5	R212C	Common neutral	0	0.001	0.003	0.989	0.726	-3.56	2.36	1	-1.07	1.836	-0.122	0.404	0.082	0.24	0.559	NA	1.548	0.926	0.61	0.064	0.872	0.975	0.999	0.985	0.403	0.307	-9.952	NA	0.157	0.000266518	0.474
815	KCNA5-R212H	2266006	NM_002234.4KCNA5 c.635G>A	p.Arg212His	Inborn genetic diseases|Atrial fibrillation, familial, 7	criteria provided, multiple submitters, no conflicts	2	KCNA5	R212H	VUS	0	0.016	0.058	0.022	0.003	-2.2	1.46	0.998	-1.05	1.033	-0.519	0.327	0.29	0.06	0.339	0.424	1.324	0.935	0.408	0.954	0.711	0.911	0.997	0.997	0.131	0.157	-12.989	NA	0.098	NA	0.404
816	KCNA5-R214C	661693	NM_002234.4KCNA5 c.640C>T	p.Arg214Cys	Atrial fibrillation, familial, 7|not provided	criteria provided, multiple submitters, no conflicts	2	KCNA5	R214C	VUS	0	0	0.007	1	0.913	-7.06	2.505	1	-0.88	3.067	0.391	0.605	0.959	0.407	0.689	NA	1.632	0.892	0.854	0.576	0.658	0.975	0.998	0.801	0.633	0.475	-9.952	NA	0.279	3.98e-05	0.674
817	KCNA5-R214H	1509612	NM_002234.4KCNA5 c.641G>A	p.Arg214His	Atrial fibrillation, familial, 7	criteria provided, single submitter	1	KCNA5	R214H	VUS	0	0.001	0.034	0.84	0.143	-4.36	2.855	0.999	-1.06	2.949	-0.098	0.417	0.84	0.172	0.659	0.389	1.468	0.959	0.795	0.997	0.642	0.989	0.998	1	0.407	0.297	-12.989	NA	0.259	NA	0.622
818	KCNA5-R229G	2444533	NM_002234.4KCNA5 c.685C>G	p.Arg229Gly	not provided	criteria provided, single submitter	1	KCNA5	R229G	VUS	0.2	0.032	0.115	0.038	0.074	-1.58	1.4	0.865	-0.16	0.213	-0.849	0.233	0.151	0.033	0.183	0.381	0.84	0.782	0.266	0.206	0.343	0.867	0.989	0.984	0.097	0.169	-12.606	NA	0.08	NA	0.281
819	KCNA5-R234L	191461	NM_002234.4KCNA5 c.701G>T	p.Arg234Leu	not provided|Atrial fibrillation, familial, 7	criteria provided, multiple submitters, no conflicts	5	KCNA5	R234L	VUS	0.2	0.001	0.002	0.996	0.937	-5.93	2.62	0.994	-0.27	3.056	-0.025	0.479	0.846	0.216	0.455	NA	1.558	0.852	0.663	0.896	0.675	0.921	0.997	0.992	0.559	0.622	0	NA	0.69	3.98e-05	0.461
820	KCNA5-R234S	1034629	NM_002234.4KCNA5 c.700C>A	p.Arg234Ser	Atrial fibrillation, familial, 7	criteria provided, single submitter	1	KCNA5	R234S	VUS	0.2	0	0.002	0.993	0.937	-4.83	2.62	0.97	-0.14	2.832	-0.072	0.426	0.799	0.138	0.363	0.55	1.447	0.843	0.62	0.993	0.671	0.972	0.997	0.846	0.871	0.736	-11.051	NA	0.87	NA	0.454
821	KCNA5-R23Q	1001400	NM_002234.4KCNA5 c.68G>A	p.Arg23Gln	Atrial fibrillation, familial, 7	criteria provided, single submitter	1	KCNA5	R23Q	VUS	0.1	0.086	0.412	0.008	0.001	-0.06	0.55	1	-4.37	-0.377	0.124	0.748	0.128	0.61	0.135	0.212	0.607	0.971	0.07	0.123	0.189	0.527	0.979	0.995	0.038	0.074	-11.719	NA	0.074	NA	0.456
822	KCNA5-R23W	1913177	NM_002234.4KCNA5 c.67C>T	p.Arg23Trp	Atrial fibrillation, familial, 7	criteria provided, single submitter	1	KCNA5	R23W	VUS	0.1	0.015	0.022	0.946	0.17	-0.08	0.55	1	-4.43	1.407	0.215	0.739	0.268	0.751	0.352	0.376	0.737	0.994	0.164	0.245	0.192	0.589	0.991	0.993	0.08	0.09	-11.611	NA	0.097	1.49e-05	0.526
823	KCNA5-R250Q	1940800	NM_002234.4KCNA5 c.749G>A	p.Arg250Gln	Atrial fibrillation, familial, 7	criteria provided, single submitter	1	KCNA5	R250Q	VUS	0.4	0.001	0.056	0.932	0.274	-3.73	2.315	0.629	-0.37	3.178	-0.204	0.278	0.862	0.078	0.471	0.44	1.565	0.909	0.785	0.992	0.657	0.989	0.999	1	0.67	0.624	-11.719	NA	0.238	NA	0.593
824	KCNA5-R250W	3068184	NM_002234.4KCNA5 c.748C>T	p.Arg250Trp	Atrial fibrillation, familial, 7	criteria provided, single submitter	1	KCNA5	R250W	VUS	0.4	0	0	1	0.991	-7.51	3.005	0.659	-0.4	2.373	0.187	0.549	0.939	0.18	0.532	0.549	1.493	0.927	0.877	0.983	0.79	0.996	0.998	0.077	0.693	0.541	-11.611	NA	0.608	NA	0.741
825	KCNA5-R276K	943244	NM_002234.4KCNA5 c.827G>A	p.Arg276Lys	Atrial fibrillation, familial, 7|not provided	criteria provided, multiple submitters, no conflicts	2	KCNA5	R276K	VUS	0.2	0.254	0.377	0.001	0.003	-1.59	1.065	0.986	0.25	1.083	-0.991	0.148	0.168	0.007	0.095	NA	0.534	0.756	0.105	0.175	0.69	0.797	0.969	0.06	0.137	0.118	-12.271	NA	0.133	1.6e-05	0.711
826	KCNA5-R279C	2259604	NM_002234.4KCNA5 c.835C>T	p.Arg279Cys	Inborn genetic diseases	criteria provided, single submitter	1	KCNA5	R279C	VUS	0	0.002	0.054	0.023	0.018	-3.8	2.355	0.992	-0.06	1.609	-0.843	0.193	0.278	0.169	0.085	0.4	1.219	0.704	0.558	0.443	0.821	0.963	0.993	0.044	0.307	0.347	-9.952	NA	0.426	3.2e-05	0.736
827	KCNA5-R283C	309337	NM_002234.4KCNA5 c.847C>T	p.Arg283Cys	Atrial fibrillation, familial, 7	criteria provided, multiple submitters, no conflicts	3	KCNA5	R283C	VUS	0.3	0.02	0.112	0.998	0.872	-0.62	1.245	1	-4.55	1.795	0.491	0.895	0.674	0.48	0.423	0.461	1.704	0.995	0.454	0.57	0.679	0.802	0.999	0.069	0.078	0.093	-9.952	NA	0.17	4.02e-06	0.631
828	KCNA5-R283H	469599	NM_002234.4KCNA5 c.848G>A	p.Arg283His	Atrial fibrillation, familial, 7	criteria provided, single submitter	1	KCNA5	R283H	VUS	0.3	0.117	0.312	0.125	0.019	-0.08	1.245	1	-4.52	1.913	0.051	0.739	0.235	0.311	0.216	0.398	1.627	0.999	0.154	0.194	0.473	0.681	0.987	0.022	0.064	0.09	-12.989	NA	0.08	2.01e-05	0.572
829	KCNA5-R342L	1480345	NM_002234.4KCNA5 c.1025G>T	p.Arg342Leu	Atrial fibrillation, familial, 7	criteria provided, single submitter	1	KCNA5	R342L	VUS	1	0	0	1	1	-6.79	4.645	1	-5.07	4.418	1.024	0.983	0.954	0.628	0.918	0.742	1.637	0.999	0.969	0.999	0.936	0.99	0.998	1	0.951	0.949	0	NA	0.968	NA	0.875
830	KCNA5-R342S	2306694	NM_002234.4KCNA5 c.1024C>A	p.Arg342Ser	Inborn genetic diseases	criteria provided, single submitter	1	KCNA5	R342S	VUS	1	0	0	1	1	-5.82	4.3	1	-5.04	3.806	1.043	0.981	0.953	0.569	0.924	0.75	1.561	0.999	0.972	0.999	0.929	0.986	0.997	0.772	0.977	0.963	-11.051	NA	0.995	NA	0.869
831	KCNA5-R354W	861735	NM_002234.4KCNA5 c.1060C>T	p.Arg354Trp	Atrial fibrillation, familial, 7	criteria provided, single submitter	1	KCNA5	R354W	VUS	0.6	0.001	0.003	0.999	0.935	-5.85	3.04	1	-5.25	3.6	0.933	0.963	0.885	0.35	0.566	0.72	1.489	1	0.662	0.97	0.894	0.98	0.998	0.288	0.577	0.707	-11.611	NA	0.201	7.96e-06	0.713
832	KCNA5-R400G	1493264	NM_002234.4KCNA5 c.1198C>G	p.Arg400Gly	Atrial fibrillation, familial, 7	criteria provided, single submitter	1	KCNA5	R400G	VUS	0.4	0	0	1	0.998	-6.77	4.185	1	-5.36	2.567	1.076	0.982	0.945	0.639	0.887	0.708	1.665	1	0.931	0.998	0.922	0.991	0.995	0.373	0.968	0.947	-12.606	NA	0.974	NA	0.825
833	KCNA5-R400Q	1012073	NM_002234.4KCNA5 c.1199G>A	p.Arg400Gln	Atrial fibrillation, familial, 7	criteria provided, single submitter	1	KCNA5	R400Q	VUS	0.4	0.008	0.001	0.995	0.954	-3.86	2.895	1	-5.32	4.304	1.078	0.976	0.927	0.268	0.947	0.716	1.577	1	0.938	0.997	0.846	0.99	1	1	0.815	0.664	-11.719	NA	0.822	NA	0.799
834	KCNA5-R403L	2913648	NM_002234.4KCNA5 c.1208G>T	p.Arg403Leu	Atrial fibrillation, familial, 7	criteria provided, single submitter	1	KCNA5	R403L	VUS	1	0	0.001	1	1	-6.8	3.985	1	-5.6	4.334	1.009	0.987	0.964	0.762	0.986	NA	1.637	0.996	0.928	0.954	0.932	0.993	0.998	1	0.955	0.949	0	NA	0.974	4e-05	0.866
835	KCNA5-R409C	1018732	NM_002234.4KCNA5 c.1225C>T	p.Arg409Cys	Atrial fibrillation, familial, 7	criteria provided, single submitter	1	KCNA5	R409C	VUS	1	0	0	1	1	-7.8	5.18	1	-5.18	4.049	1	0.984	0.989	0.646	0.924	0.904	1.711	1	0.974	1	0.939	0.999	0.999	0.743	0.973	0.914	-9.952	NA	0.987	NA	0.898
836	KCNA5-R415C	1475285	NM_002234.4KCNA5 c.1243C>T	p.Arg415Cys	Atrial fibrillation, familial, 7	criteria provided, single submitter	1	KCNA5	R415C	VUS	1	0	0	1	1	-7.79	4.53	1	-5.07	4.061	1.036	0.979	0.983	0.655	0.838	0.885	1.711	1	0.958	1	0.936	0.997	0.999	0.722	0.933	0.879	-9.952	NA	0.989	3.99e-06	0.902
837	KCNA5-R525Q	1677528	NM_002234.4KCNA5 c.1574G>A	p.Arg525Gln	not provided|not specified	criteria provided, multiple submitters, no conflicts	2	KCNA5	R525Q	VUS	0.4	0.036	0.069	0.953	0.65	-3.61	3.325	1	-4.51	4.361	1.101	0.945	0.874	0.384	0.903	0.33	1.576	1	0.841	0.975	0.762	0.989	0.999	1	0.617	0.523	-11.719	NA	0.23	7.95e-06	0.755
838	KCNA5-R525W	944575	NM_002234.4KCNA5 c.1573C>T	p.Arg525Trp	Atrial fibrillation, familial, 7	criteria provided, multiple submitters, no conflicts	3	KCNA5	R525W	VUS	0.4	0	0	1	0.997	-7.22	3.325	1	-4.66	3.909	1.099	0.96	0.963	0.355	0.861	NA	1.493	1	0.876	0.946	0.898	0.996	0.999	0.506	0.94	0.947	-11.611	NA	0.607	6.76e-05	0.846
839	KCNA5-R54C	1386040	NM_002234.4KCNA5 c.160C>T	p.Arg54Cys	Atrial fibrillation, familial, 7	criteria provided, multiple submitters, no conflicts	2	KCNA5	R54C	VUS	0.3	0.002	0.1	0.001	0	-0.66	0.46	1	-4.51	0.919	0.015	0.776	0.084	0.036	0.228	0.336	0.715	0.789	0.126	0.278	0.24	0.511	0.957	0.999	0.213	0.125	-9.952	NA	0.105	2e-05	0.644
840	KCNA5-R550S	1392343	NM_002234.4KCNA5 c.1650A>C	p.Arg550Ser	Atrial fibrillation, familial, 7	criteria provided, single submitter	1	KCNA5	R550S	VUS	0	1	1	0	0	1.31	-2.18	1	-4.35	-0.169	-0.04	0.428	0.035	0.029	0.229	0.321	0.593	0.934	0.054	0.067	0.181	0.366	0.35	0.947	0.091	0.103	-11.051	NA	0.085	NA	0.21
841	KCNA5-R554Q	966389	NM_002234.4KCNA5 c.1661G>A	p.Arg554Gln	Atrial fibrillation, familial, 7	criteria provided, single submitter	1	KCNA5	R554Q	VUS	0.1	0.09	0.323	0.475	0.048	0	2.24	1	-4.41	1.798	0.191	0.734	0.088	0.05	0.246	NA	0.687	1	0.075	0.137	0.24	0.429	0.993	0.011	0.035	0.065	-11.719	NA	0.075	3.19e-05	0.336
842	KCNA5-R554W	666388	NM_002234.4KCNA5 c.1660C>T	p.Arg554Trp	Atrial fibrillation, familial, 7	criteria provided, multiple submitters, no conflicts	2	KCNA5	R554W	VUS	0.1	0.003	0.01	0.987	0.394	-2.08	2.24	1	-4.5	2.933	0.363	0.886	0.243	0.072	0.395	NA	0.992	1	0.21	0.167	0.407	0.547	0.998	0.013	0.204	0.189	-11.611	NA	0.098	3.99e-05	0.401
843	KCNA5-R577Q	537311	NM_002234.4KCNA5 c.1730G>A	p.Arg577Gln	Atrial fibrillation, familial, 7|Pulmonary arterial hypertension	criteria provided, multiple submitters, no conflicts	3	KCNA5	R577Q	VUS	0	0.048	0.183	0.019	0.003	0.19	2.19	1	-4.48	1.568	0.246	0.806	0.099	0.114	0.173	NA	0.61	0.999	0.102	0.02	0.22	0.679	0.955	0.026	0.047	0.096	-11.719	NA	0.078	5.58e-05	0.267
844	KCNA5-R577X	573045	NM_002234.4KCNA5 c.1729C>T	p.Arg577Ter	Atrial fibrillation, familial, 7	criteria provided, single submitter	1	KCNA5	R577X	VUS	0	NA	NA	NA	NA	NA	NA	1	NA	5.862	NA	NA	NA	NA	NA	NA	NA	NA	0.59	NA	NA	NA	0.988	0.082	NA	NA	NA	NA	NA	2.79e-05	NA
845	KCNA5-R578K	191573	NM_002234.4KCNA5 c.1733G>A	p.Arg578Lys	not specified|Atrial fibrillation, familial, 7|Brugada syndrome 1|not provided	criteria provided, conflicting classifications	11	KCNA5	R578K	Common neutral	0	0.034	0.467	0.001	0.002	0.16	2.14	0.998	-4.37	1.917	-0.173	0.72	0.008	NA	0.232	NA	0.643	1	0.188	0.004	0.207	0.559	0.966	0.199	0.204	0.16	-12.271	NA	0.088	0.00539901	0.417
846	KCNA5-R58I	1426309	NM_002234.4KCNA5 c.173G>T	p.Arg58Ile	Atrial fibrillation, familial, 7	criteria provided, single submitter	1	KCNA5	R58I	VUS	0.1	0.004	0.264	0.112	0.03	-0.51	0.975	1	-4.43	1.869	0.159	0.757	0.237	0.57	0.275	0.356	1.108	0.997	0.306	0.467	0.227	0.532	0.967	1	0.087	0.144	-5.684	NA	0.141	NA	0.786
847	KCNA5-R597Q	537308	NM_002234.4KCNA5 c.1790G>A	p.Arg597Gln	Atrial fibrillation, familial, 7|not provided	criteria provided, conflicting classifications	3	KCNA5	R597Q	Common neutral	0	0.01	0.027	0.357	0.072	-0.33	2.44	0.744	-4.57	3.236	0.633	0.857	0.135	0.082	0.311	NA	0.715	1	0.389	0.052	0.241	0.919	0.997	0.024	0.113	0.127	-11.719	NA	0.091	0.000199671	0.48
848	KCNA5-R597W	882944	NM_002234.4KCNA5 c.1789C>T	p.Arg597Trp	Atrial fibrillation, familial, 7	criteria provided, multiple submitters, no conflicts	2	KCNA5	R597W	VUS	0	0.001	0.002	0.978	0.619	-1.76	2.44	0.754	-4.66	3.395	0.842	0.904	0.669	0.193	0.525	0.488	0.992	1	0.513	0.783	0.359	0.939	0.999	0.055	0.125	0.168	-11.611	NA	0.169	7.99e-06	0.631
849	KCNA5-R609P	469588	NM_002234.4KCNA5 c.1826G>C	p.Arg609Pro	Atrial fibrillation, familial, 7	criteria provided, multiple submitters, no conflicts	2	KCNA5	R609P	VUS	0	0.002	0.109	0.956	0.693	-0.75	2.555	0.998	-4.65	3.67	0.986	0.92	0.623	0.09	0.479	0.15	1.437	1	0.745	0.915	0.254	0.843	0.995	0.597	0.363	0.393	-11.744	NA	0.352	NA	0.532
850	KCNA5-R609Q	665819	NM_002234.4KCNA5 c.1826G>A	p.Arg609Gln	Atrial fibrillation, familial, 7|Inborn genetic diseases	criteria provided, multiple submitters, no conflicts	2	KCNA5	R609Q	VUS	0	0.119	0.305	0.174	0.018	-0.28	1.855	0.987	-4.56	2.928	0.684	0.847	0.164	0.031	0.279	0.165	0.615	1	0.195	0.508	0.215	0.838	0.994	0.597	0.147	0.107	-11.719	NA	0.097	8.04e-06	0.445
851	KCNA5-R65P	3113039	NM_002234.4KCNA5 c.194G>C	p.Arg65Pro	Inborn genetic diseases|Atrial fibrillation, familial, 7	criteria provided, multiple submitters, no conflicts	2	KCNA5	R65P	VUS	0	0.023	0.135	0.819	0.32	-0.29	1.32	1	-4.45	0.632	0.238	0.787	0.234	0.151	0.352	0.285	0.76	0.999	0.215	0.151	0.195	0.363	0.967	0.991	0.398	0.357	-11.744	NA	0.066	3.89e-05	0.784
852	KCNA5-R65W	1401129	NM_002234.4KCNA5 c.193C>T	p.Arg65Trp	Atrial fibrillation, familial, 7|not provided	criteria provided, multiple submitters, no conflicts	3	KCNA5	R65W	VUS	0	0.005	0.012	0.01	0.003	0.19	1.32	1	-4.5	0.876	0.151	0.825	0.116	0.122	0.224	0.342	0.545	0.996	0.229	0.609	0.197	0.533	0.994	0.991	0.115	0.099	-11.611	NA	0.11	1.97e-05	0.8
853	KCNA5-R76L	1061754	NM_002234.4KCNA5 c.227G>T	p.Arg76Leu	Atrial fibrillation, familial, 7|Inborn genetic diseases	criteria provided, multiple submitters, no conflicts	3	KCNA5	R76L	VUS	0	0	0.38	0	0.002	-0.71	1.65	1	-4.41	0.818	-0.085	0.704	0.238	0.94	0.216	0.354	0.655	0.936	0.198	0.424	0.223	0.526	0.954	0.988	0.182	0.313	0	NA	0.079	NA	0.86
854	KCNA5-R87Q	565628	NM_002234.4KCNA5 c.260G>A	p.Arg87Gln	Atrial fibrillation, familial, 7|not provided	criteria provided, multiple submitters, no conflicts	3	KCNA5	R87Q	VUS	0	1	0.713	0	0	0.26	-0.425	1	-4.33	-0.227	-0.187	0.638	0.016	0.059	0.276	NA	0.606	0.914	0.176	0.016	0.189	0.427	0.927	0.993	0.027	0.057	-11.719	NA	0.066	0.000326703	0.656
855	KCNA5-R90L	2081242	NM_002234.4KCNA5 c.269G>T	p.Arg90Leu	Atrial fibrillation, familial, 7	criteria provided, single submitter	1	KCNA5	R90L	VUS	0	0.068	0.352	0.002	0.001	0.64	1.24	1	-4.35	1.03	0.141	0.746	0.167	0.586	0.219	0.28	0.659	0.921	0.134	0.188	0.197	0.519	0.944	0.991	0.263	0.124	0	NA	0.064	4.46e-06	0.684
856	KCNA5-R90W	883692	NM_002234.4KCNA5 c.268C>T	p.Arg90Trp	Atrial fibrillation, familial, 7	criteria provided, single submitter	1	KCNA5	R90W	VUS	0	0.046	0.087	0.991	0.232	-0.71	1.24	0.989	-4.44	1.274	0.228	0.739	0.248	0.642	0.329	NA	0.545	0.997	0.216	0.695	0.253	0.585	0.99	0.993	0.122	0.07	-11.611	NA	0.094	1.35e-05	0.701
857	KCNA5-S116F	955024	NM_002234.4KCNA5 c.347C>T	p.Ser116Phe	Atrial fibrillation, familial, 7|Inborn genetic diseases	criteria provided, multiple submitters, no conflicts	3	KCNA5	S116F	VUS	0	0.067	0.031	0.396	0.041	-1.1	1.445	0.729	-4.47	2.334	0.6	0.743	0.241	0.32	0.261	NA	0.692	0.999	0.224	0.505	0.36	0.585	0.988	0.994	0.159	0.242	-8.229	NA	0.12	NA	0.471
858	KCNA5-S127F	NA	NA	NA	NA	NA	NA	NA	NA	Common neutral	0	0	0	1	0.987	-4.43	4.165	1	-1.12	3.452	0.83	0.761	0.911	0.429	0.778	NA	1.475	0.993	0.545	0.99	0.898	0.97	0.998	1	0.653	0.731	-8.229	NA	0.992	4e-06	0.78
859	KCNA5-S171N	2432987	NM_002234.4KCNA5 c.512G>A	p.Ser171Asn	Atrial fibrillation, familial, 7	criteria provided, single submitter	1	KCNA5	S171N	VUS	0.5	0	0.004	0.998	0.978	-2.43	3.765	0.998	-1.1	4.043	0.666	0.711	0.929	0.294	0.659	0.617	1.404	1	0.797	0.996	0.855	0.958	0.996	1	0.851	0.906	-12.571	NA	0.985	3.98e-06	0.82
860	KCNA5-S181Y	1314974	NM_002234.4KCNA5 c.542C>A	p.Ser181Tyr	not provided	criteria provided, single submitter	1	KCNA5	S181Y	VUS	0.1	0	0.017	0.994	0.937	-4.74	2.935	1	-1.14	3.903	0.522	0.661	0.962	0.404	0.907	0.772	1.665	0.983	0.933	0.999	0.807	0.985	0.991	1	0.908	0.919	-12.299	NA	0.963	NA	0.803
861	KCNA5-S348N	1024450	NM_002234.4KCNA5 c.1043G>A	p.Ser348Asn	Atrial fibrillation, familial, 7	criteria provided, multiple submitters, no conflicts	2	KCNA5	S348N	VUS	0.3	0.058	0.336	0.41	0.348	-1.97	1.33	1	-4.92	2.915	0.817	0.87	0.724	0.192	0.563	0.544	1.408	0.998	0.722	0.498	0.724	0.935	0.992	1	0.444	0.408	-12.571	NA	0.32	3.98e-06	0.795
862	KCNA5-S395F	2751949	NM_002234.4KCNA5 c.1184C>T	p.Ser395Phe	Atrial fibrillation, familial, 7	criteria provided, single submitter	1	KCNA5	S395F	VUS	0.6	0	0.002	0.899	0.747	-5.78	2.51	1	-5	3.888	1.102	0.951	0.939	0.521	0.961	0.719	1.536	1	0.932	0.994	0.79	0.988	0.998	1	0.942	0.915	-8.229	NA	0.972	3.98e-06	0.861
863	KCNA5-S465C	1022595	NM_002234.4KCNA5 c.1394C>G	p.Ser465Cys	Atrial fibrillation, familial, 7	criteria provided, single submitter	1	KCNA5	S465C	VUS	0.2	0.004	0.018	0.971	0.895	-3.36	3.795	0.999	-4.44	3.534	1.097	0.954	0.853	0.179	0.759	NA	1.347	1	0.594	0.976	0.885	0.918	0.991	0.996	0.586	0.501	-9.952	NA	0.201	7.95e-06	0.626
864	KCNA5-S498L	1055873	NM_002234.4KCNA5 c.1493C>T	p.Ser498Leu	Atrial fibrillation, familial, 7|KCNA5-related disorder|not provided	criteria provided, multiple submitters, no conflicts	3	KCNA5	S498L	VUS	0.5	0	0.002	0.978	0.861	-5	2.68	1	-4.87	3.916	1.101	0.957	0.896	0.217	0.832	NA	1.376	1	0.836	0.967	0.8	0.969	0.999	1	0.906	0.892	0	NA	0.883	3.58e-05	0.774
865	KCNA5-S557N	1014743	NM_002234.4KCNA5 c.1670G>A	p.Ser557Asn	Atrial fibrillation, familial, 7|not provided	criteria provided, multiple submitters, no conflicts	3	KCNA5	S557N	VUS	0	0.033	0.174	0.842	0.236	-0.66	2.595	0.993	-4.4	2.34	0.86	0.854	0.325	0.083	0.4	0.248	1.4	1	0.193	0.545	0.391	0.403	0.992	1	0.159	0.266	-12.571	NA	0.096	3.99e-06	0.478
866	KCNA5-S575T	NA	NA	NA	NA	NA	NA	NA	NA	Common neutral	0.3	0.091	0.029	0	0	-0.73	0.55	1	-4.43	1.208	0.107	0.841	0.065	0.034	0.277	NA	0.477	0.998	0.063	0.077	0.248	0.333	0.85	0.038	0.08	0.098	-10.084	NA	0.067	NA	0.301
867	KCNA5-S592N	NA	NA	NA	NA	NA	NA	NA	NA	Common neutral	0	0.004	0.189	0.965	0.63	0.27	2.655	0.997	-4.77	3.333	1.011	0.943	0.553	0.088	0.426	0.274	1.4	1	0.569	0.598	0.187	0.714	0.992	0.95	0.235	0.274	-12.571	NA	0.13	1.59e-05	0.66
868	KCNA5-S62X	2813355	NM_002234.4KCNA5 c.186G>A	p.Ser62=	Atrial fibrillation, familial, 7	criteria provided, single submitter	1	KCNA5	S62X	VUS	0.2	NA	NA	NA	NA	NA	NA	1	NA	4.864	NA	NA	NA	NA	NA	NA	NA	NA	0.315	NA	NA	NA	0.99	0.995	NA	NA	NA	NA	NA	NA	NA
869	KCNA5-S62X	883690	NM_002234.4KCNA5 c.186G>C	p.Ser62=	Atrial fibrillation, familial, 7	criteria provided, conflicting classifications	2	KCNA5	S62X	VUS	0.2	NA	NA	NA	NA	NA	NA	1	NA	4.864	NA	NA	NA	NA	NA	NA	NA	NA	0.315	NA	NA	NA	0.99	0.995	NA	NA	NA	NA	NA	NA	NA
870	KCNA5-T106K	NA	NA	NA	NA	NA	NA	NA	NA	Common neutral	0.2	0.758	0.887	0.029	0.011	-0.17	0.895	1	-4.35	-0.161	-0.095	0.677	0.062	0.113	0.176	0.356	0.635	0.954	0.092	0.02	0.197	0.37	0.63	0.643	0.033	0.037	-12.271	NA	0.088	4.07e-06	0.513
871	KCNA5-T133K	1517712	NM_002234.4KCNA5 c.398C>A	p.Thr133Lys	Atrial fibrillation, familial, 7|not provided	criteria provided, multiple submitters, no conflicts	3	KCNA5	T133K	VUS	0.1	0	0.001	1	0.994	-4.8	4.335	1	-1.43	3.458	0.956	0.815	0.988	0.682	0.941	0.874	1.575	0.997	0.953	0.998	0.897	0.976	0.994	1	0.967	0.955	-12.271	NA	0.983	1.6e-05	0.813
872	KCNA5-T15A	2694243	NM_002234.4KCNA5 c.43A>G	p.Thr15Ala	Atrial fibrillation, familial, 7	criteria provided, single submitter	1	KCNA5	T15A	VUS	0.1	0.155	1	0.001	0.001	0.18	0.625	1	-4.26	1.957	0.058	0.755	0.149	0.89	0.222	0.211	0.516	0.997	0.059	0.028	0.193	0.409	0.969	1	0.057	0.099	-8.016	NA	0.072	5.96e-05	0.709
873	KCNA5-T15I	2880475	NM_002234.4KCNA5 c.44C>T	p.Thr15Ile	Atrial fibrillation, familial, 7	criteria provided, single submitter	1	KCNA5	T15I	VUS	0.1	0.049	0.129	0.294	0.058	-0.39	0.975	1	-4.46	2.518	0.115	0.822	0.242	0.74	0.324	0.299	0.569	0.999	0.225	0.75	0.241	0.493	0.995	0.999	0.128	0.177	-5.684	NA	0.169	NA	0.77
874	KCNA5-T266I	579528	NM_002234.4KCNA5 c.797C>T	p.Thr266Ile	not provided|Atrial fibrillation, familial, 7	criteria provided, conflicting classifications	3	KCNA5	T266I	Common neutral	0.4	1	1	0.007	0.014	2.77	-0.16	1	0.08	0.4	-1.025	0.077	0.06	0.023	0.13	NA	0.678	0.308	0.174	0.028	0.483	0.899	0.249	0.952	0.122	0.209	-5.684	NA	0.21	0.000123543	0.722
875	KCNA5-T271N	2717043	NM_002234.4KCNA5 c.812C>A	p.Thr271Asn	Atrial fibrillation, familial, 7	criteria provided, single submitter	1	KCNA5	T271N	VUS	1	0	0.001	0.999	0.988	-4.75	3.09	1	-0.49	3.225	0.676	0.68	0.965	0.247	0.756	NA	1.57	0.973	0.97	0.991	0.928	0.986	0.992	1	0.951	0.918	-12.571	NA	0.973	7.98e-06	0.855
876	KCNA5-T311M	2290167	NM_002234.4KCNA5 c.932C>T	p.Thr311Met	Inborn genetic diseases	criteria provided, single submitter	1	KCNA5	T311M	VUS	0.1	0.042	0.052	0.959	0.502	-1.69	1.1	1	-4.49	2.179	0.399	0.882	0.694	0.26	0.378	0.258	1.45	0.999	0.491	0.536	0.738	0.617	0.974	0.552	0.119	0.168	-4.955	NA	0.105	8.06e-06	0.68
877	KCNA5-T311P	3113048	NM_002234.4KCNA5 c.931A>C	p.Thr311Pro	Inborn genetic diseases	criteria provided, single submitter	1	KCNA5	T311P	VUS	0.1	0.029	0.09	0.009	0.007	-1.58	1.1	1	-4.49	1.719	0.116	0.829	0.409	0.181	0.396	0.319	0.732	0.999	0.454	0.267	0.684	0.362	0.965	0.112	0.439	0.391	-11.744	NA	0.064	NA	0.64
878	KCNA5-T311S	2489272	NM_002234.4KCNA5 c.931A>T	p.Thr311Ser	Inborn genetic diseases	criteria provided, single submitter	1	KCNA5	T311S	VUS	0.1	0.217	0.317	0.007	0.006	-0.52	0.405	1	-4.39	0.927	-0.027	0.764	0.266	0.234	0.308	0.225	1.14	0.998	0.328	0.082	0.564	0.408	0.701	0.112	0.113	0.132	-11.051	NA	0.075	4.03e-06	0.644
879	KCNA5-T329A	1360745	NM_002234.4KCNA5 c.985A>G	p.Thr329Ala	Atrial fibrillation, familial, 7	criteria provided, single submitter	1	KCNA5	T329A	VUS	0.4	0.003	0.039	0.859	0.759	-4.6	2.34	1	-4.93	3.59	1.077	0.937	0.944	0.509	0.965	0.73	1.448	1	0.932	0.988	0.795	0.846	0.996	1	0.733	0.785	-8.016	NA	0.778	NA	0.867
880	KCNA5-T336S	2111603	NM_002234.4KCNA5 c.1006A>T	p.Thr336Ser	Atrial fibrillation, familial, 7	criteria provided, single submitter	1	KCNA5	T336S	VUS	0.7	0.743	0.652	0.88	0.669	0.27	0.25	0.998	-5.24	1.849	0.727	0.873	0.355	0.289	0.443	0.651	1.027	0.989	0.211	0.201	0.527	0.67	0.894	0.295	0.153	0.155	-11.051	NA	0.189	NA	0.733
881	KCNA5-T39K	2726507	NM_002234.4KCNA5 c.116C>A	p.Thr39Lys	Atrial fibrillation, familial, 7	criteria provided, single submitter	1	KCNA5	T39K	VUS	0.3	0.004	0.01	0.218	0.072	-0.33	1.04	0.986	-4.53	2.495	0.267	0.832	0.338	0.79	0.318	0.302	1.609	0.999	0.305	0.868	0.234	0.479	0.991	0.998	0.15	0.271	-12.271	NA	0.098	1.44e-05	0.76
882	KCNA5-T39P	842980	NM_002234.4KCNA5 c.115A>C	p.Thr39Pro	Atrial fibrillation, familial, 7	criteria provided, single submitter	1	KCNA5	T39P	VUS	0.3	0.074	0.012	0.002	0.002	-0.26	1.04	0.59	-4.57	2.334	0.133	0.855	0.254	0.684	0.277	0.174	1.665	0.999	0.224	0.9	0.213	0.372	0.996	1	0.2	0.416	-11.744	NA	0.062	7.21e-06	0.715
883	KCNA5-T527A	1473067	NM_002234.4KCNA5 c.1579A>G	p.Thr527Ala	Atrial fibrillation, familial, 7	criteria provided, single submitter	1	KCNA5	T527A	VUS	0.4	0.03	0.043	0.249	0.119	-4.12	2.95	1	-4.47	2.75	0.972	0.903	0.808	0.325	0.767	0.561	1.442	0.999	0.802	0.994	0.762	0.948	0.997	1	0.484	0.516	-8.016	NA	0.155	NA	0.673
884	KCNA5-T527M	13470	NM_002234.4KCNA5 c.1580C>T	p.Thr527Met	Atrial fibrillation, familial, 7|not provided	criteria provided, multiple submitters, no conflicts	4	KCNA5	T527M	VUS	0.4	0.007	0.031	0.954	0.372	-4.96	3.295	1	-4.57	3.211	0.963	0.895	0.351	0.402	0.942	NA	1.493	0.999	0.918	0.422	0.782	0.966	0.999	1	0.526	0.492	-4.955	NA	0.13	0.00013522	0.723
885	KCNA5-T607S	2911951	NM_002234.4KCNA5 c.1819A>T	p.Thr607Ser	Atrial fibrillation, familial, 7	criteria provided, single submitter	1	KCNA5	T607S	VUS	0.1	0.252	0.289	0	0.002	-0.17	1.25	0.638	-4.52	0.967	0.392	0.825	0.164	0.025	0.251	0.155	0.472	1	0.114	0.043	0.203	0.479	0.875	0.055	0.05	0.056	-11.051	NA	0.064	4.02e-06	0.381
886	KCNA5-T611K	566746	NM_002234.4KCNA5 c.1832C>A	p.Thr611Lys	Atrial fibrillation, familial, 7	criteria provided, single submitter	1	KCNA5	T611K	VUS	0.1	0	0	1	0.997	-1.42	2.625	1	-4.7	3.543	1.101	0.956	0.812	0.276	0.639	0.257	1.609	1	0.813	0.856	0.343	0.83	0.994	1	0.413	0.456	-12.271	NA	0.293	4.02e-06	0.702
887	KCNA5-V107G	2414191	NM_002234.4KCNA5 c.320T>G	p.Val107Gly	Atrial fibrillation, familial, 7	criteria provided, single submitter	1	KCNA5	V107G	VUS	0.2	0.395	0.346	0.002	0.002	1	0.895	1	-4.41	0.014	-0.129	0.7	0.102	0.127	0.201	NA	0.691	0.715	0.141	0.028	0.189	0.189	0.417	0.642	0.046	0.034	-12.606	NA	0.066	4.06e-06	0.563
888	KCNA5-V122F	1406144	NM_002234.4KCNA5 c.364G>T	p.Val122Phe	Atrial fibrillation, familial, 7	criteria provided, single submitter	1	KCNA5	V122F	VUS	0.2	0	0.012	1	0.999	-3.59	3.565	1	-1.62	3.142	0.388	0.733	0.96	0.515	0.683	0.701	1.634	0.979	0.87	0.998	0.722	0.681	0.992	0.935	0.839	0.583	-8.229	NA	0.79	NA	0.622
889	KCNA5-V189A	2257200	NM_002234.4KCNA5 c.566T>C	p.Val189Ala	Inborn genetic diseases	criteria provided, single submitter	1	KCNA5	V189A	VUS	0	0.238	0.523	0.073	0.271	-2.2	-0.12	1	-0.95	2.394	-0.891	0.207	0.306	0.029	0.227	0.437	0.923	0.76	0.117	0.503	0.628	0.82	0.937	0.99	0.215	0.321	-8.016	NA	0.242	NA	0.646
890	KCNA5-V236M	638821	NM_002234.4KCNA5 c.706G>A	p.Val236Met	Atrial fibrillation, familial, 7	criteria provided, single submitter	1	KCNA5	V236M	VUS	0.7	0.022	0.053	0.784	0.54	-2.12	1.77	1	-0.3	2.812	-0.38	0.328	0.63	0.065	0.205	0.43	1.422	0.564	0.617	0.8	0.373	0.941	0.999	1	0.283	0.303	-4.955	NA	0.251	3.98e-06	0.422
891	KCNA5-V255I	3113045	NM_002234.4KCNA5 c.763G>A	p.Val255Ile	Inborn genetic diseases	criteria provided, single submitter	1	KCNA5	V255I	VUS	0.5	0.205	0.42	0.015	0.028	-0.5	0.97	1	-0.99	2.352	-0.835	0.219	0.468	0.027	0.264	0.326	0.712	0.433	0.694	0.35	0.519	0.924	0.984	1	0.102	0.149	-5.684	NA	0.098	3.98e-06	0.743
892	KCNA5-V257A	998896	NM_002234.4KCNA5 c.770T>C	p.Val257Ala	Atrial fibrillation, familial, 7	criteria provided, single submitter	1	KCNA5	V257A	VUS	0.4	0	0.018	0.979	0.921	-3.78	2.66	1	-0.3	3.753	0.319	0.549	0.882	0.203	0.684	0.411	1.596	0.836	0.831	0.994	0.818	0.955	0.998	1	0.801	0.806	-8.016	NA	0.942	NA	0.836
893	KCNA5-V259F	574748	NM_002234.4KCNA5 c.775G>T	p.Val259Phe	Atrial fibrillation, familial, 7	criteria provided, single submitter	1	KCNA5	V259F	VUS	0.7	0.06	0.094	0.407	0.145	-4.6	1.56	1	-0.28	2.552	-0.628	0.216	0.772	0.101	0.533	NA	1.665	0.756	0.813	0.989	0.796	0.957	0.986	1	0.688	0.526	-8.229	NA	0.66	NA	0.764
894	KCNA5-V259I	2917091	NM_002234.4KCNA5 c.775G>A	p.Val259Ile	Atrial fibrillation, familial, 7	criteria provided, single submitter	1	KCNA5	V259I	VUS	0.7	0.05	0.164	0.191	0.222	-0.83	1.655	1	-0.26	2.383	-0.417	0.329	0.349	0.029	0.179	0.429	0.632	0.503	0.735	0.245	0.609	0.907	0.996	1	0.259	0.2	-5.684	NA	0.184	3.98e-05	0.64
895	KCNA5-V312M	NA	NA	NA	NA	NA	NA	NA	NA	Common neutral	0	0.088	0.273	0.004	0.013	-0.18	-1.1	1	-4.48	1.394	0.176	0.783	0.2	0.205	0.174	0.222	0.53	0.995	0.143	0.086	0.481	0.428	0.926	0.023	0.042	0.11	-4.955	NA	0.089	NA	0.637
896	KCNA5-V341L	1400521	NM_002234.4KCNA5 c.1021G>C	p.Val341Leu	Atrial fibrillation, familial, 7	criteria provided, single submitter	1	KCNA5	V341L	VUS	0.8	0.119	0.326	0.426	0.474	-2.66	0.565	1	-4.65	3.184	0.882	0.867	0.697	0.146	0.713	0.4	1.297	0.996	0.736	0.864	0.758	0.863	0.995	1	0.458	0.448	0	NA	0.512	7.96e-06	0.782
897	KCNA5-V341M	NA	NA	NA	NA	NA	NA	NA	NA	Common neutral	0.8	0.042	0.07	0.954	0.782	-2.68	2.05	1	-5.11	3.449	1.085	0.946	0.857	0.209	0.801	NA	1.445	0.998	0.804	0.831	0.783	0.945	0.998	1	0.409	0.393	-4.955	NA	0.465	1.59e-05	0.808
898	KCNA5-V362M	1350088	NM_002234.4KCNA5 c.1084G>A	p.Val362Met	Atrial fibrillation, familial, 7	criteria provided, multiple submitters, no conflicts	2	KCNA5	V362M	VUS	0.6	0.001	0.063	0.766	0.675	-1.69	1.835	0.808	-5.06	2.798	0.909	0.934	0.432	0.162	0.478	0.449	1.157	0.984	0.227	0.577	0.72	0.949	0.997	0.439	0.226	0.261	-4.955	NA	0.132	3.98e-06	0.628
899	KCNA5-V452I	523450	NM_002234.4KCNA5 c.1354G>A	p.Val452Ile	Atrial fibrillation, familial, 7|Cardiac arrhythmia	criteria provided, single submitter	1	KCNA5	V452I	VUS	0.8	0.112	0.251	0.934	0.572	-0.84	0.75	0.996	-4.33	2.838	0.54	0.794	0.446	0.071	0.357	0.488	0.859	0.966	0.139	0.849	0.594	0.934	0.992	0.854	0.146	0.145	-5.684	NA	0.177	NA	0.576
900	KCNA5-V452L	574366	NM_002234.4KCNA5 c.1354G>C	p.Val452Leu	Atrial fibrillation, familial, 7|not provided	criteria provided, multiple submitters, no conflicts	2	KCNA5	V452L	VUS	0.8	0.001	0.019	0.996	0.961	-2.8	2.195	0.999	-4.33	3.665	0.977	0.919	0.671	0.237	0.672	0.458	1.382	0.999	0.552	0.957	0.773	0.971	0.996	0.854	0.691	0.681	0	NA	0.882	3.98e-06	0.739
901	KCNA5-V475X	2826320	NM_002234.4KCNA5 c.1425G>T	p.Val475=	Atrial fibrillation, familial, 7	criteria provided, single submitter	1	KCNA5	V475X	VUS	0.6	NA	NA	NA	NA	NA	NA	NA	NA	NA	NA	NA	NA	NA	NA	NA	NA	NA	NA	NA	NA	NA	NA	NA	NA	NA	NA	NA	NA	NA	NA
902	KCNA5-V476I	2971930	NM_002234.4KCNA5 c.1426G>A	p.Val476Ile	Atrial fibrillation, familial, 7	criteria provided, single submitter	1	KCNA5	V476I	VUS	0.9	0.019	0.123	0.973	0.931	-0.91	1.485	1	-4.46	4.022	1.054	0.917	0.839	0.144	0.766	0.728	1.314	0.999	0.693	0.771	0.635	0.943	0.997	1	0.362	0.225	-5.684	NA	0.495	1.59e-05	0.673
903	KCNA5-V491A	3632358	NM_002234.4KCNA5 c.1472T>C	p.Val491Ala	Atrial fibrillation, familial, 7	criteria provided, single submitter	1	KCNA5	V491A	Common neutral	0.2	0.002	0.118	0.236	0.349	-3.03	1.495	0.94	-4.37	3.195	0.988	0.879	0.492	0.162	0.549	NA	1.609	0.998	0.532	0.23	0.737	0.726	0.996	1	0.521	0.627	-8.016	NA	0.3	2.78e-05	0.718
904	KCNA5-V491I	1943532	NM_002234.4KCNA5 c.1471G>A	p.Val491Ile	Atrial fibrillation, familial, 7	criteria provided, single submitter	1	KCNA5	V491I	VUS	0.2	0.398	0.26	0.043	0.241	-0.1	0.325	0.694	-4.38	2.096	0.385	0.805	0.279	0.063	0.295	0.45	1.314	0.98	0.107	0.534	0.471	0.889	0.966	0.012	0.142	0.112	-5.684	NA	0.108	NA	0.562
905	KCNA5-V496M	1026851	NM_002234.4KCNA5 c.1486G>A	p.Val496Met	Atrial fibrillation, familial, 7	criteria provided, single submitter	1	KCNA5	V496M	VUS	0.7	0	0.001	1	0.999	-2.71	3.38	1	-5	4.171	1.092	0.971	0.935	0.41	0.92	0.639	1.467	1	0.939	0.995	0.864	0.982	0.999	1	0.753	0.777	-4.955	NA	0.937	7.95e-06	0.881
906	KCNA5-V505A	1304443	NM_002234.4KCNA5 c.1514T>C	p.Val505Ala	not provided	criteria provided, single submitter	1	KCNA5	V505A	VUS	0.9	0	0	1	0.997	-3.62	3.54	1	-5.11	3.819	1.093	0.972	0.91	0.556	0.954	0.821	0.662	0.999	0.561	0.99	0.849	0.846	0.997	0.984	0.881	0.865	-8.016	NA	0.995	NA	0.88
907	KCNA5-V512M	1678024	NM_002234.4KCNA5 c.1534G>A	p.Val512Met	not provided	criteria provided, multiple submitters, no conflicts	2	KCNA5	V512M	VUS	0.7	0	0.013	0.997	0.984	-2.71	3.305	1	-5.18	4.195	1.079	0.975	0.955	0.425	0.933	0.828	1.467	1	0.858	0.99	0.899	0.962	0.999	1	0.788	0.808	-4.955	NA	0.985	NA	0.899
908	KCNA5-V514I	1449275	NM_002234.4KCNA5 c.1540G>A	p.Val514Ile	Atrial fibrillation, familial, 7	criteria provided, single submitter	1	KCNA5	V514I	VUS	0.9	0.001	0.125	0.99	0.901	-0.9	0.94	1	-5.24	3.938	1.061	0.93	0.848	0.202	0.606	0.802	1.314	0.999	0.652	0.457	0.607	0.952	0.995	1	0.629	0.449	-5.684	NA	0.49	2.39e-05	0.701
909	KCNA5-V516I	1374392	NM_002234.4KCNA5 c.1546G>A	p.Val516Ile	Atrial fibrillation, familial, 7	criteria provided, multiple submitters, no conflicts	2	KCNA5	V516I	VUS	0.5	0.001	0.024	1	0.991	-0.9	3.325	1	-4.46	3.974	1.098	0.956	0.832	0.152	0.772	0.759	1.305	1	0.675	0.96	0.668	0.979	0.999	1	0.743	0.685	-5.684	NA	0.822	3.98e-06	0.837
910	KCNA5-V556F	2900465	NM_002234.4KCNA5 c.1666G>T	p.Val556Phe	Atrial fibrillation, familial, 7	criteria provided, single submitter	1	KCNA5	V556F	VUS	0.1	0.886	0.741	0.026	0.029	-0.06	0.55	0.999	-4.44	1.235	0.083	0.774	0.059	0.058	0.305	0.282	0.764	1	0.079	0.145	0.189	0.431	0.77	0.009	0.064	0.082	-8.229	NA	0.085	NA	0.301
911	KCNA5-V588I	1423839	NM_002234.4KCNA5 c.1762G>A	p.Val588Ile	Atrial fibrillation, familial, 7	criteria provided, single submitter	1	KCNA5	V588I	VUS	0	0.547	0.533	0.001	0.001	-0.02	-1.4	1	-4.32	0.949	-0.218	0.623	0.059	0.03	0.259	0.348	0.422	0.952	0.047	0.042	0.184	0.596	0.835	0.052	0.025	0.051	-5.684	NA	0.074	7.97e-06	0.355
912	KCNA5-V594M	2049433	NM_002234.4KCNA5 c.1780G>A	p.Val594Met	Atrial fibrillation, familial, 7	criteria provided, single submitter	1	KCNA5	V594M	VUS	0	0.05	0.088	0.605	0.039	-0.49	1.895	0.923	-4.7	2.517	0.754	0.828	0.176	0.068	0.286	0.314	1.464	0.997	0.215	0.68	0.237	0.851	0.994	0.351	0.119	0.166	-4.955	NA	0.097	7.98e-06	0.633
913	KCNA5-V64M	2865106	NM_002234.4KCNA5 c.190G>A	p.Val64Met	Atrial fibrillation, familial, 7	criteria provided, single submitter	1	KCNA5	V64M	VUS	0	0.06	0.23	0.009	0.004	0.2	0	1	-4.39	0.224	0.04	0.723	0.101	0.058	0.196	0.145	0.526	0.947	0.157	0.134	0.19	0.439	0.99	0.994	0.07	0.082	-4.955	NA	0.119	NA	0.795
914	KCNA5-Y155C	191457	NM_002234.4KCNA5 c.464A>G	p.Tyr155Cys	not provided|Atrial fibrillation, familial, 7	criteria provided, conflicting classifications	3	KCNA5	Y155C	Common neutral	0	0.001	0.002	1	0.997	-6.62	3.73	1	-1.03	3.952	0.285	0.647	0.855	0.552	0.815	NA	1.645	0.983	0.85	0.913	0.886	0.981	0.997	0.991	0.712	0.634	-9.952	NA	0.676	7.17e-05	0.725
915	KCNA5-Y179H	2102244	NM_002234.4KCNA5 c.535T>C	p.Tyr179His	Atrial fibrillation, familial, 7	criteria provided, single submitter	1	KCNA5	Y179H	VUS	0	0	0	1	1	-4.13	4.45	1	-1.42	4.311	0.895	0.805	0.989	0.437	0.954	0.932	1.671	0.999	0.958	0.999	0.921	0.993	0.997	1	0.853	0.867	-12.989	NA	0.997	7.98e-06	0.84
916	KCNB1-A192V	3113085	NM_004975.4KCNB1 c.575C>T	p.Ala192Val	Inborn genetic diseases|Developmental and epileptic encephalopathy, 26	criteria provided, multiple submitters, no conflicts	2	KCNB1	A192V	VUS	0.4	NA	0.004	1	0.994	NA	3.97	1	NA	4.274	1.091	0.96	0.911	0.438	NA	0.644	NA	NA	0.824	0.99	0.934	0.954	0.999	1	0.919	0.851	-3.28	0.67	0.995	4.8e-06	0.857
917	KCNB1-A205V	3250988	NM_004975.4KCNB1 c.614C>T	p.Ala205Val	not provided	criteria provided, single submitter	1	KCNB1	A205V	VUS	0.4	NA	0.04	0.931	0.688	NA	1.745	1	NA	3.947	0.958	0.894	0.835	0.446	NA	0.472	NA	NA	0.762	0.986	0.872	0.98	0.999	1	0.64	0.443	-3.28	0.348	0.978	NA	0.866
918	KCNB1-A238S	2798477	NM_004975.4KCNB1 c.712G>T	p.Ala238Ser	Developmental and epileptic encephalopathy, 26	criteria provided, single submitter	1	KCNB1	A238S	VUS	0.6	0.083	0.056	0.998	0.942	-1.25	1.735	1	-5.04	3.525	1.095	0.954	0.786	0.288	0.678	0.502	2.927	0.932	0.675	0.962	0.755	NA	0.996	1	0.275	0.194	-3.229	0.155	0.476	NA	0.891
919	KCNB1-A28V	936998	NM_004975.4KCNB1 c.83C>T	p.Ala28Val	Developmental and epileptic encephalopathy, 26|not provided	criteria provided, multiple submitters, no conflicts	2	KCNB1	A28V	VUS	0	NA	0.062	0.959	0.268	NA	1.735	0.999	NA	3.425	0.598	0.786	0.344	0.256	NA	0.207	NA	NA	0.426	0.89	0.39	0.928	0.999	1	0.209	0.219	-3.28	0.181	0.175	NA	0.661
920	KCNB1-A339P	860413	NM_004975.4KCNB1 c.1015G>C	p.Ala339Pro	Developmental and epileptic encephalopathy, 26	criteria provided, single submitter	1	KCNB1	A339P	VUS	0.6	0.002	0.003	1	0.996	-4.86	3.88	1	-5.01	3.764	1.082	0.975	0.971	0.602	0.965	0.823	3.597	0.996	0.846	0.994	0.965	NA	0.997	1	0.979	0.956	-3.756	0.483	1	NA	0.91
921	KCNB1-A352V	2662254	NM_004975.4KCNB1 c.1055C>T	p.Ala352Val	not provided	criteria provided, single submitter	1	KCNB1	A352V	VUS	0.8	0.127	0.176	1	0.998	-4	1.46	1	-4.26	3.488	1.02	0.916	0.89	0.385	0.733	0.542	3.08	0.961	0.841	0.957	0.883	NA	0.999	1	0.512	0.509	-3.28	0.554	0.95	NA	0.902
922	KCNB1-A3T	2994175	NM_004975.4KCNB1 c.7G>A	p.Ala3Thr	Developmental and epileptic encephalopathy, 26	criteria provided, single submitter	1	KCNB1	A3T	VUS	0.2	NA	0.091	0.1	0.036	NA	0.805	0.874	NA	2.145	0.313	0.763	0.129	0.345	NA	0.159	NA	NA	0.145	0.213	0.284	0.765	0.994	1	0.134	0.123	-3.795	NA	0.075	NA	0.685
923	KCNB1-A406V	659148	NM_004975.4KCNB1 c.1217C>T	p.Ala406Val	Developmental and epileptic encephalopathy, 26	criteria provided, multiple submitters, no conflicts	2	KCNB1	A406V	P/LP	1	NA	0.033	1	0.994	NA	3.54	1	NA	3.995	1.079	0.978	0.96	0.608	NA	0.846	NA	NA	0.753	0.985	0.972	0.979	0.999	1	0.57	0.549	-3.28	0.638	0.998	NA	0.901
924	KCNB1-A41V	855507	NM_004975.4KCNB1 c.122C>T	p.Ala41Val	Developmental and epileptic encephalopathy, 26	criteria provided, single submitter	1	KCNB1	A41V	VUS	0.3	NA	0.309	0.075	0.039	NA	-1.53	0.983	NA	2.8	-0.967	0.177	0.249	0.107	NA	0.581	NA	NA	0.505	0.542	0.416	0.881	0.997	1	0.078	0.127	-3.28	0.075	0.118	NA	0.85
925	KCNB1-A435P	1685356	NM_004975.4KCNB1 c.1303G>C	p.Ala435Pro	Developmental and epileptic encephalopathy, 26	criteria provided, single submitter	1	KCNB1	A435P	P/LP	0.1	0.021	0.021	1	0.994	-4.89	2.455	1	-4.2	3.731	1.044	0.937	0.757	0.549	0.866	0.417	3.557	0.974	0.609	0.989	0.624	NA	0.997	1	0.92	0.892	-3.756	0.593	1	NA	0.887
926	KCNB1-A453V	1358331	NM_004975.4KCNB1 c.1358C>T	p.Ala453Val	Developmental and epileptic encephalopathy, 26	criteria provided, single submitter	1	KCNB1	A453V	VUS	0.1	NA	0.292	0.908	0.607	NA	1.48	1	NA	3.795	0.828	0.87	0.654	0.238	NA	NA	NA	NA	0.59	0.941	0.528	0.953	0.999	1	0.315	0.308	-3.28	0.185	0.172	NA	0.726
927	KCNB1-A515T	2432989	NM_004975.4KCNB1 c.1543G>A	p.Ala515Thr	Developmental and epileptic encephalopathy, 26	criteria provided, single submitter	1	KCNB1	A515T	VUS	0.3	NA	0.613	0.005	0.011	NA	1.445	1	NA	2.005	-1.097	0.043	0.158	0.008	NA	0.297	NA	NA	0.521	0.235	0.27	0.756	0.791	1	0.112	0.114	-3.795	0.129	0.071	3.98e-06	0.765
928	KCNB1-A551T	2797689	NM_004975.4KCNB1 c.1651G>A	p.Ala551Thr	Developmental and epileptic encephalopathy, 26	criteria provided, single submitter	1	KCNB1	A551T	VUS	0	0.443	0.583	0.005	0.02	-0.26	0.95	1	1.92	0.989	-0.993	0.054	0.05	0.004	0.101	0.275	0.254	0.11	0.015	0.08	0.257	NA	0.936	0.513	0.028	0.049	-3.795	0.068	0.064	NA	0.309
929	KCNB1-A552T	1215098	NM_004975.4KCNB1 c.1654G>A	p.Ala552Thr	not provided|Developmental and epileptic encephalopathy, 26	criteria provided, multiple submitters, no conflicts	2	KCNB1	A552T	Common neutral	0	0.414	0.585	0	0	0.05	0	1	1.98	0.225	-1.006	0.019	0.009	0.002	0.03	NA	0.18	0.103	0.027	0.008	0.192	NA	0.677	0.334	0.026	0.05	-3.795	0.098	0.059	3.58e-05	0.248
930	KCNB1-A552V	646121	NM_004975.4KCNB1 c.1655C>T	p.Ala552Val	Developmental and epileptic encephalopathy, 26|not provided	criteria provided, multiple submitters, no conflicts	2	KCNB1	A552V	Common neutral	0	0.285	0.357	0.001	0.001	-0.54	-0.345	1	1.95	2.084	-1.081	0.03	0.078	0.001	0.16	NA	0.185	0.129	0.019	0.049	0.219	NA	0.965	0.995	0.058	0.082	-3.28	0.089	0.068	5.57e-05	0.257
931	KCNB1-A570D	NA	NA	NA	NA	NA	NA	NA	NA	Common neutral	0	NA	0.622	0.001	0.004	NA	-0.255	0.895	NA	1.978	-0.975	0.03	0.084	0.004	NA	0.487	NA	NA	0.065	0.066	0.214	0.655	0.85	1	0.09	0.148	-4.152	0.113	0.089	3.58e-05	0.524
932	KCNB1-A601T	1805803	NM_004975.4KCNB1 c.1801G>A	p.Ala601Thr	Developmental and epileptic encephalopathy, 26	criteria provided, single submitter	1	KCNB1	A601T	VUS	0.3	1	1	0	0.005	-0.32	0	0.88	2.07	1.632	-0.961	0.022	0.06	0.003	0.094	0.311	0.181	0.168	0.027	0.143	0.223	NA	0.197	0.999	0.056	0.07	-3.795	0.081	0.064	NA	0.446
933	KCNB1-A621S	708213	NM_004975.4KCNB1 c.1861G>T	p.Ala621Ser	Developmental and epileptic encephalopathy, 26|not provided|Inborn genetic diseases	criteria provided, multiple submitters, no conflicts	3	KCNB1	A621S	Common neutral	0.1	NA	0.873	0.011	0.02	NA	1.04	1	NA	0.563	-0.986	0.036	0.068	0.006	NA	NA	NA	NA	0.043	0.183	0.201	0.728	0.684	0.997	0.064	0.05	-3.229	NA	0.07	0.000115657	0.405
934	KCNB1-A621V	661163	NM_004975.4KCNB1 c.1862C>T	p.Ala621Val	Developmental and epileptic encephalopathy, 26|not provided|Inborn genetic diseases	criteria provided, conflicting classifications	3	KCNB1	A621V	Common neutral	0.1	0.501	0.484	0.005	0.011	-0.36	1.59	1	1.75	1.038	-0.97	0.032	0.11	0.005	0.104	0.656	0.186	0.299	0.068	0.025	0.229	NA	0.902	0.985	0.044	0.054	-3.28	NA	0.065	1.2e-05	0.43
935	KCNB1-A646D	872731	NM_004975.4KCNB1 c.1937C>A	p.Ala646Asp	not provided|Developmental and epileptic encephalopathy, 26	criteria provided, multiple submitters, no conflicts	2	KCNB1	A646D	VUS	0.3	NA	0.622	0	0.001	NA	-0.345	1	NA	1.451	-1.014	0.036	0.098	0.007	NA	0.379	NA	NA	0.241	0.038	0.192	0.555	0.917	0.983	0.124	0.181	-4.152	NA	0.094	7.96e-06	0.346
936	KCNB1-A646T	851269	NM_004975.4KCNB1 c.1936G>A	p.Ala646Thr	Inborn genetic diseases|Developmental and epileptic encephalopathy, 26	criteria provided, conflicting classifications	3	KCNB1	A646T	Common neutral	0.3	0.498	0.677	0	0.001	-0.23	-0.895	1	2.05	1.07	-0.969	0.018	0.043	0.007	0.075	0.259	0.18	0.151	0.037	0.03	0.222	NA	0.769	0.991	0.054	0.058	-3.795	NA	0.063	NA	0.308
937	KCNB1-A671S	2759476	NM_004975.4KCNB1 c.2011G>T	p.Ala671Ser	Developmental and epileptic encephalopathy, 26	criteria provided, single submitter	1	KCNB1	A671S	VUS	0.1	NA	1	0	0.005	NA	-0.915	0.998	NA	1.146	-1.026	0.02	0.069	0.003	NA	0.387	NA	NA	0.046	0.069	0.19	0.673	0.312	0.937	0.096	0.103	-3.229	NA	0.067	NA	0.337
938	KCNB1-A702V	762094	NM_004975.4KCNB1 c.2105C>T	p.Ala702Val	not provided|Developmental and epileptic encephalopathy, 26	criteria provided, multiple submitters, no conflicts	2	KCNB1	A702V	Common neutral	0	0.288	0.339	0.717	0.052	-0.15	1.1	0.823	1.95	2.189	-1.016	0.028	0.036	0.011	0.141	NA	0.24	0.375	0.274	0.058	0.249	NA	0.587	1	0.074	0.099	-3.28	NA	0.087	0.000107637	0.451
939	KCNB1-A706T	581484	NM_004975.4KCNB1 c.2116G>A	p.Ala706Thr	Developmental and epileptic encephalopathy, 26	criteria provided, single submitter	1	KCNB1	A706T	Common neutral	0	0.455	1	0.01	0.007	-0.24	0	0.978	1.91	0.78	-1.052	0.025	0.068	0.009	0.106	NA	0.247	0.171	0.082	0.026	0.234	NA	0.913	0.986	0.076	0.095	-3.795	NA	0.071	1.99e-05	0.426
940	KCNB1-A706V	NA	NA	NA	NA	NA	NA	NA	NA	Common neutral	0	0.184	0.871	0.051	0.048	-0.33	1.1	0.92	1.91	1.863	-1.073	0.039	0.117	0.011	0.095	0.561	0.219	0.31	0.166	0.109	0.227	NA	0.986	1	0.096	0.129	-3.28	NA	0.095	7.97e-06	0.437
941	KCNB1-A731P	3343244	NM_004975.4KCNB1 c.2191G>C	p.Ala731Pro	not provided	criteria provided, single submitter	1	KCNB1	A731P	VUS	0.3	0.209	0.106	0.003	0.004	-0.07	1.39	0.996	-4.02	2.233	0.464	0.847	0.139	0.044	0.3	0.167	0.414	0.589	0.256	0.433	0.25	NA	0.996	1	0.233	0.269	-3.756	NA	0.189	NA	0.55
942	KCNB1-A745V	845087	NM_004975.4KCNB1 c.2234C>T	p.Ala745Val	Developmental and epileptic encephalopathy, 26	criteria provided, single submitter	1	KCNB1	A745V	VUS	0.1	1	0.755	0.004	0.001	-0.21	0.55	0.983	-3.89	2.255	-0.017	0.707	0.102	0.035	0.277	0.28	0.185	0.319	0.072	0.294	0.219	NA	0.224	1	0.094	0.114	-3.28	NA	0.078	NA	0.434
943	KCNB1-A750V	848107	NM_004975.4KCNB1 c.2249C>T	p.Ala750Val	Developmental and epileptic encephalopathy, 26|not provided	criteria provided, multiple submitters, no conflicts	2	KCNB1	A750V	Common neutral	0.1	0.038	0.103	0.05	0.005	-1	1.735	1	-3.98	2.692	0.125	0.73	0.206	0.043	0.317	NA	0.35	0.67	0.381	0.187	0.287	NA	0.996	1	0.125	0.157	-3.28	NA	0.101	3.98e-05	0.574
944	KCNB1-A819S	2711140	NM_004975.4KCNB1 c.2455G>T	p.Ala819Ser	Developmental and epileptic encephalopathy, 26	criteria provided, single submitter	1	KCNB1	A819S	VUS	0.1	0.361	0.429	0.002	0.002	0.67	0.55	0.999	-3.91	1.5	-0.109	0.716	0.083	0.027	0.194	0.24	0.169	0.433	0.035	0.342	0.197	NA	0.977	0.999	0.072	0.084	-3.229	NA	0.075	NA	0.419
945	KCNB1-A819V	740544	NM_004975.4KCNB1 c.2456C>T	p.Ala819Val	Developmental and epileptic encephalopathy, 26|Inborn genetic diseases	criteria provided, multiple submitters, no conflicts	2	KCNB1	A819V	Common neutral	0.1	0.16	0.115	0	0.001	-0.71	0.55	0.998	-3.98	2.012	0.053	0.782	0.012	0.042	0.268	0.25	0.188	0.427	0.076	0.077	0.268	NA	0.988	0.968	0.056	0.087	-3.28	NA	0.081	0.00013123	0.452
946	KCNB1-A849D	2792606	NM_004975.4KCNB1 c.2546C>A	p.Ala849Asp	Developmental and epileptic encephalopathy, 26	criteria provided, single submitter	1	KCNB1	A849D	VUS	0.2	NA	0.106	0	0.001	NA	0.345	0.846	NA	2.285	0.323	0.715	0.16	0.114	NA	0.241	NA	NA	0.142	0.377	0.212	0.742	0.972	1	0.126	0.145	-4.152	NA	0.102	NA	0.469
947	KCNB1-C397F	984381	NM_004975.4KCNB1 c.1190G>T	p.Cys397Phe	Developmental and epileptic encephalopathy, 26	no assertion criteria provided	1	KCNB1	C397F	P/LP	0.8	NA	0.003	1	0.999	NA	2.295	1	NA	3.682	1.107	0.963	0.942	0.472	NA	0.65	NA	NA	0.905	1	0.927	0.989	0.991	1	0.978	0.971	-4.009	0.689	0.999	NA	0.935
948	KCNB1-C397Y	452347	NM_004975.4KCNB1 c.1190G>A	p.Cys397Tyr	not provided|Developmental and epileptic encephalopathy, 26	criteria provided, multiple submitters, no conflicts	2	KCNB1	C397Y	P/LP	0.8	0	0.003	1	0.999	-10.9	3.625	1	-4.84	3.65	1.058	0.98	0.955	0.848	0.945	0.649	4.618	0.992	0.901	1	0.972	NA	0.996	1	0.977	0.972	-5.332	0.719	1	NA	0.956
949	KCNB1-C710S	2891991	NM_004975.4KCNB1 c.2128T>A	p.Cys710Ser	Developmental and epileptic encephalopathy, 26	criteria provided, single submitter	1	KCNB1	C710S	VUS	0	0.863	0.944	0	0	0.24	-0.97	0.938	1.98	1.548	-1.09	0.024	0.076	0.005	0.139	0.513	0.229	0.082	0.056	0.095	0.2	NA	0.363	0.999	0.136	0.187	-3.229	NA	0.056	NA	0.389
950	KCNB1-C831R	2841925	NM_004975.4KCNB1 c.2491T>C	p.Cys831Arg	Developmental and epileptic encephalopathy, 26	criteria provided, single submitter	1	KCNB1	C831R	VUS	0.2	0.329	0.344	0.005	0.013	-0.4	0.345	0.998	-3.93	2.11	-0.155	0.715	0.105	0.045	0.258	0.35	0.329	0.465	0.196	0.07	0.275	NA	0.861	0.779	0.284	0.207	-4.435	NA	0.108	NA	0.555
951	KCNB1-D218E	1056665	NM_004975.4KCNB1 c.654T>G	p.Asp218Glu	Developmental and epileptic encephalopathy, 26	criteria provided, single submitter	1	KCNB1	D218E	VUS	0	0.095	0.065	0.987	0.827	-2.74	1.63	1	-3.97	1.644	0.692	0.828	0.771	0.41	0.573	0.26	2.84	0.972	0.548	0.896	0.834	NA	0.983	1	0.311	0.273	-4.301	0.225	0.95	NA	0.689
952	KCNB1-D358N	1705155	NM_004975.4KCNB1 c.1072G>A	p.Asp358Asn	not specified	criteria provided, single submitter	1	KCNB1	D358N	VUS	0.2	NA	0.51	0.642	0.174	NA	0.805	1	NA	2.224	0.476	0.745	0.545	0.215	NA	0.385	NA	NA	0.735	0.782	0.753	0.952	0.99	1	0.169	0.154	-4.481	0.12	0.139	NA	0.852
953	KCNB1-D382H	451018	NM_004975.4KCNB1 c.1144G>C	p.Asp382His	not provided	criteria provided, single submitter	1	KCNB1	D382H	P/LP	1	0	0.001	1	1	-6.94	4.865	1	-5.34	3.762	0.979	0.989	0.994	0.917	0.985	0.951	3.4	0.995	0.987	0.999	0.985	NA	0.995	1	0.95	0.953	-4.69	0.723	1	NA	0.905
954	KCNB1-D382N	633631	NM_004975.4KCNB1 c.1144G>A	p.Asp382Asn	Epileptic encephalopathy	criteria provided, single submitter	1	KCNB1	D382N	P/LP	1	NA	0.006	1	1	NA	4.515	1	NA	3.849	1.036	0.984	0.991	0.793	NA	0.94	NA	NA	0.831	1	0.961	0.993	0.999	1	0.892	0.895	-4.481	0.731	0.995	NA	0.897
955	KCNB1-D382V	943655	NM_004975.4KCNB1 c.1145A>T	p.Asp382Val	Developmental and epileptic encephalopathy, 26	criteria provided, single submitter	1	KCNB1	D382V	P/LP	1	0	0.001	1	1	-8.92	4.865	1	-5.33	3.986	0.978	0.988	0.994	0.889	0.985	0.925	4.141	0.997	0.982	1	0.985	NA	0.993	1	0.949	0.954	-3.28	0.649	1	NA	0.873
956	KCNB1-D452G	948656	NM_004975.4KCNB1 c.1355A>G	p.Asp452Gly	Developmental and epileptic encephalopathy, 26	criteria provided, single submitter	1	KCNB1	D452G	VUS	0.1	0.001	0.004	0.997	0.961	-6.51	2.28	1	-4.16	4.03	1.054	0.924	0.694	0.451	0.812	0.281	0.686	0.867	0.581	0.993	0.689	NA	0.998	1	0.853	0.83	-4.339	0.679	0.726	NA	0.755
957	KCNB1-D462A	2717173	NM_004975.4KCNB1 c.1385A>C	p.Asp462Ala	Developmental and epileptic encephalopathy, 26	criteria provided, single submitter	1	KCNB1	D462A	VUS	0.1	NA	0.003	1	0.987	NA	2.32	1	NA	3.849	1.084	0.942	0.844	0.345	NA	0.352	NA	NA	0.798	0.979	0.633	0.818	0.996	1	0.573	0.635	-4.095	0.55	0.804	NA	0.672
958	KCNB1-D480Y	3252148	NM_004975.4KCNB1 c.1438G>T	p.Asp480Tyr	not provided	criteria provided, single submitter	1	KCNB1	D480Y	VUS	0.4	0	0.003	0.998	0.987	-3.65	2.605	1	0.9	3.784	-0.71	0.32	0.796	0.025	0.478	0.686	0.828	0.824	0.594	0.977	0.603	NA	0.994	1	0.409	0.649	-5.332	0.167	0.409	NA	0.695
959	KCNB1-D645E	1219470	NM_004975.4KCNB1 c.1935T>G	p.Asp645Glu	not provided|Developmental and epileptic encephalopathy, 26	criteria provided, multiple submitters, no conflicts	2	KCNB1	D645E	VUS	0.4	0.501	0.827	0	0.001	-0.31	0.11	1	2.11	0.391	-1.036	0.02	0.041	0.005	0.028	0.286	0.173	0.311	0.023	0.071	0.205	NA	0.878	0.982	0.029	0.031	-4.301	NA	0.068	3.98e-06	0.37
960	KCNB1-D67A	NA	NA	NA	NA	NA	NA	NA	NA	Common neutral	0.1	0.111	0.156	0.056	0.158	-2.9	0.705	1	-3.98	3.53	0.57	0.805	0.427	0.19	0.663	0.508	2.766	0.959	0.417	0.935	0.625	NA	0.984	1	0.286	0.407	-4.095	0.122	0.162	NA	0.664
961	KCNB1-D693E	2143870	NM_004975.4KCNB1 c.2079C>G	p.Asp693Glu	Developmental and epileptic encephalopathy, 26	criteria provided, single submitter	1	KCNB1	D693E	VUS	0	NA	0.942	0.044	0.07	NA	1.61	0.827	NA	1.423	-1.041	0.031	0.155	0.005	NA	0.417	NA	NA	0.082	0.057	0.253	0.69	0.963	0.874	0.04	0.049	-4.301	NA	0.093	3.98e-06	0.498
962	KCNB1-D693E	1310109	NM_004975.4KCNB1 c.2079C>A	p.Asp693Glu	not provided	criteria provided, single submitter	1	KCNB1	D693E	VUS	0	NA	0.942	0.044	0.07	NA	1.61	0.827	NA	1.423	-1.041	0.031	0.155	0.005	NA	0.417	NA	NA	0.082	0.057	0.253	0.69	0.963	0.874	0.04	0.049	-4.301	NA	0.093	3.98e-06	0.498
963	KCNB1-D715H	647767	NM_004975.4KCNB1 c.2143G>C	p.Asp715His	Developmental and epileptic encephalopathy, 26|not provided	criteria provided, multiple submitters, no conflicts	2	KCNB1	D715H	VUS	0	0.002	0.007	0.978	0.868	-1.93	1.845	1	1.62	3.695	-1.065	0.075	0.54	0.024	0.312	0.725	0.787	0.377	0.345	0.878	0.387	NA	0.993	1	0.185	0.217	-4.69	NA	0.184	NA	0.545
964	KCNB1-D757N	2735740	NM_004975.4KCNB1 c.2269G>A	p.Asp757Asn	Developmental and epileptic encephalopathy, 26	criteria provided, single submitter	1	KCNB1	D757N	VUS	0.1	NA	0.02	0.998	0.859	NA	1.795	1	NA	3.889	0.907	0.937	0.792	0.354	NA	0.366	NA	NA	0.628	0.843	0.446	0.908	0.999	1	0.144	0.184	-4.481	NA	0.254	3.98e-06	0.719
965	KCNB1-D762N	1013456	NM_004975.4KCNB1 c.2284G>A	p.Asp762Asn	not provided	criteria provided, single submitter	1	KCNB1	D762N	VUS	0.1	0.003	0.045	0.893	0.51	-0.8	1.795	1	-4.29	3.725	0.798	0.911	0.548	0.307	0.483	0.472	0.514	0.893	0.371	0.851	0.384	NA	0.998	1	0.105	0.137	-4.481	NA	0.125	NA	0.566
966	KCNB1-D79N	2739455	NM_004975.4KCNB1 c.235G>A	p.Asp79Asn	Developmental and epileptic encephalopathy, 26	criteria provided, single submitter	1	KCNB1	D79N	VUS	0	0.692	0.498	0	0.001	0.4	0.875	0.519	-1.04	2.573	-0.729	0.289	0.181	0.02	0.184	0.406	1.675	0.734	0.127	0.761	0.422	NA	0.988	1	0.14	0.105	-4.481	0.089	0.108	NA	0.616
967	KCNB1-E126G	2632661	NM_004975.4KCNB1 c.377A>G	p.Glu126Gly	KCNB1-related disorder	criteria provided, single submitter	1	KCNB1	E126G	VUS	0	NA	0.004	0.998	0.988	NA	2.01	1	NA	4.47	0.426	0.642	0.909	0.401	NA	0.662	NA	NA	0.817	0.998	0.885	0.988	0.999	1	0.774	0.858	-4.339	0.523	0.972	NA	0.905
968	KCNB1-E147D	2828184	NM_004975.4KCNB1 c.441G>T	p.Glu147Asp	Developmental and epileptic encephalopathy, 26|not provided	criteria provided, multiple submitters, no conflicts	2	KCNB1	E147D	VUS	0	NA	0.154	0.952	0.78	NA	1.64	1	NA	2.551	0.88	0.881	0.601	0.257	NA	0.245	NA	NA	0.615	0.986	0.408	0.941	0.995	1	0.486	0.362	-4.152	0.582	0.949	NA	0.886
969	KCNB1-E157D	582652	NM_004975.4KCNB1 c.471G>T	p.Glu157Asp	Developmental and epileptic encephalopathy, 26|Inborn genetic diseases	criteria provided, multiple submitters, no conflicts	2	KCNB1	E157D	VUS	0	0.372	0.354	0.006	0.02	-1.51	0.62	0.999	-4.07	2.05	0.229	0.725	0.121	0.044	0.4	0.195	1.605	0.873	0.183	0.546	0.34	NA	0.973	0.998	0.168	0.143	-4.152	0.173	0.113	NA	0.851
970	KCNB1-E233D	3346565	NM_004975.4KCNB1 c.699G>T	p.Glu233Asp	KCNB1-related disorder	no assertion criteria provided	1	KCNB1	E233D	VUS	0.9	0	0	1	1	-2.9	2.315	1	-4.3	2.957	0.945	0.923	0.922	0.429	0.767	0.765	2.914	0.979	0.843	0.99	0.887	NA	0.998	0.996	0.757	0.629	-4.152	0.69	0.999	NA	0.877
971	KCNB1-E330D	429607	NM_004975.4KCNB1 c.990G>C	p.Glu330Asp	not provided	criteria provided, single submitter	2	KCNB1	E330D	P/LP	0.8	NA	0.007	1	0.997	NA	2.55	1	NA	2.879	1.075	0.956	0.934	0.64	NA	0.769	NA	NA	0.753	0.97	0.921	0.988	0.997	0.928	0.835	0.749	-4.152	0.71	0.999	NA	0.886
972	KCNB1-E330K	521643	NM_004975.4KCNB1 c.988G>A	p.Glu330Lys	Inborn genetic diseases	criteria provided, single submitter	1	KCNB1	E330K	P/LP	0.8	NA	0.023	0.998	0.951	NA	1.415	1	NA	3.88	1.102	0.955	0.944	0.482	NA	0.787	NA	NA	0.855	0.977	0.906	0.995	0.999	1	0.887	0.777	-4.372	0.688	1	NA	0.923
973	KCNB1-E330Q	2811308	NM_004975.4KCNB1 c.988G>C	p.Glu330Gln	Developmental and epileptic encephalopathy, 26	criteria provided, single submitter	1	KCNB1	E330Q	P/LP	0.8	NA	0.003	0.999	0.971	NA	2.19	1	NA	3.614	1.106	0.962	0.915	0.431	NA	0.757	NA	NA	0.733	0.941	0.891	0.956	0.997	1	0.855	0.752	-4.256	0.639	0.994	NA	0.879
974	KCNB1-E353K	392897	NM_004975.4KCNB1 c.1057G>A	p.Glu353Lys	not provided	criteria provided, single submitter	1	KCNB1	E353K	P/LP	1	NA	0.007	1	0.997	NA	4.82	1	NA	3.898	1.044	0.983	0.963	0.846	NA	0.816	NA	NA	0.799	0.998	0.977	0.995	0.999	1	0.95	0.898	-4.372	0.66	0.999	NA	0.915
975	KCNB1-E422A	421307	NM_004975.4KCNB1 c.1265A>C	p.Glu422Ala	not provided	criteria provided, single submitter	1	KCNB1	E422A	P/LP	0.4	0.009	0.038	0.993	0.926	-4.41	2.075	1	-4.11	4.051	1.036	0.916	0.896	0.545	0.778	0.349	3.211	0.967	0.838	0.988	0.866	NA	0.997	1	0.592	0.519	-4.095	0.354	0.977	NA	0.885
976	KCNB1-E422D	626121	NM_004975.4KCNB1 c.1266G>C	p.Glu422Asp	Developmental and epileptic encephalopathy, 26	criteria provided, single submitter	1	KCNB1	E422D	VUS	0.4	NA	0.179	0.468	0.241	NA	1.525	1	NA	1.752	0.485	0.785	0.561	0.177	NA	0.311	NA	NA	0.717	0.808	0.744	0.959	0.991	0.988	0.232	0.194	-4.152	0.15	0.939	NA	0.884
977	KCNB1-E43G	633619	NM_004975.4KCNB1 c.128A>G	p.Glu43Gly	Epileptic encephalopathy	criteria provided, single submitter	1	KCNB1	E43G	P/LP	0	NA	0.03	1	0.998	NA	3.6	1	NA	4.565	0.602	0.696	0.933	0.604	NA	0.686	NA	NA	0.851	0.995	0.946	0.977	0.999	1	0.706	0.663	-4.339	0.706	0.982	NA	0.876
978	KCNB1-E466A	1391873	NM_004975.4KCNB1 c.1397A>C	p.Glu466Ala	Developmental and epileptic encephalopathy, 26|not provided	criteria provided, multiple submitters, no conflicts	2	KCNB1	E466A	VUS	0.1	0.005	0.023	0.945	0.643	-3.82	1.39	1	-4.1	3.798	0.873	0.852	0.545	0.094	0.601	0.315	0.362	0.761	0.464	0.891	0.562	NA	0.995	1	0.353	0.285	-4.095	0.154	0.337	NA	0.639
979	KCNB1-E470K	1993245	NM_004975.4KCNB1 c.1408G>A	p.Glu470Lys	Developmental and epileptic encephalopathy, 26	criteria provided, single submitter	1	KCNB1	E470K	VUS	0	0.009	0.082	0.186	0.159	-1.52	2.295	1	1.54	2.997	-1.048	0.114	0.211	0.023	0.195	0.625	0.298	0.441	0.172	0.947	0.311	NA	0.997	1	0.188	0.201	-4.372	0.121	0.109	NA	0.426
980	KCNB1-E497X	633636	NM_004975.4KCNB1 c.1489G>T	p.Glu497Ter	Intellectual disability	criteria provided, single submitter	1	KCNB1	E497X	P/LP	0.3	NA	NA	NA	NA	NA	NA	1	NA	6.522	NA	NA	NA	NA	NA	NA	NA	NA	0.782	NA	NA	NA	0.997	0.997	NA	NA	NA	NA	NA	NA	NA
981	KCNB1-E559G	2790239	NM_004975.4KCNB1 c.1676A>G	p.Glu559Gly	Developmental and epileptic encephalopathy, 26	criteria provided, single submitter	1	KCNB1	E559G	VUS	0	0.018	0.019	0.975	0.851	-2.8	2.495	1	1.09	3.59	-0.943	0.286	0.354	0.024	0.298	0.564	0.76	0.55	0.155	0.972	0.438	NA	0.997	1	0.256	0.251	-4.339	0.181	0.11	NA	0.495
982	KCNB1-E563X	1804245	NM_004975.4KCNB1 c.1687G>T	p.Glu563Ter	not provided	criteria provided, single submitter	1	KCNB1	E563X	VUS	0	NA	NA	NA	NA	NA	NA	1	NA	6.674	NA	NA	NA	NA	NA	NA	NA	NA	0.823	NA	NA	NA	0.997	1	NA	NA	NA	NA	NA	NA	NA
983	KCNB1-E655K	639890	NM_004975.4KCNB1 c.1963G>A	p.Glu655Lys	Developmental and epileptic encephalopathy, 26	criteria provided, conflicting classifications	2	KCNB1	E655K	Common neutral	0.3	NA	0.018	0.995	0.852	NA	2.475	0.998	NA	3.284	-0.808	0.303	0.443	0.025	NA	0.675	NA	NA	0.377	0.407	0.351	0.882	0.999	1	0.243	0.182	-4.372	NA	0.197	1.19e-05	0.587
984	KCNB1-E678D	2143523	NM_004975.4KCNB1 c.2034G>T	p.Glu678Asp	Developmental and epileptic encephalopathy, 26	criteria provided, single submitter	1	KCNB1	E678D	VUS	0.1	NA	0.291	0.053	0.039	NA	1.745	0.822	NA	1.774	-1.032	0.056	0.148	0.006	NA	0.547	NA	NA	0.205	0.082	0.278	0.684	0.979	0.9	0.074	0.065	-4.152	NA	0.089	NA	0.513
985	KCNB1-E793G	3287513	NM_004975.4KCNB1 c.2378A>G	p.Glu793Gly	Inborn genetic diseases	criteria provided, single submitter	1	KCNB1	E793G	VUS	0	NA	0.187	0.049	0.024	NA	0.695	1	NA	2.464	-0.172	0.816	0.187	0.064	NA	0.147	NA	NA	0.243	0.621	0.296	0.624	0.993	1	0.115	0.151	-4.339	NA	0.084	NA	0.377
986	KCNB1-E798Q	430043	NM_004975.4KCNB1 c.2392G>C	p.Glu798Gln	Developmental and epileptic encephalopathy, 26|not provided	criteria provided, conflicting classifications	2	KCNB1	E798Q	VUS	0.1	NA	0.047	0.893	0.482	NA	0.895	1	NA	2.867	0.926	0.878	0.289	0.171	NA	0.097	NA	NA	0.258	0.527	0.4	0.775	0.994	1	0.215	0.116	-4.256	NA	0.094	NA	0.513
987	KCNB1-F240I	1374026	NM_004975.4KCNB1 c.718T>A	p.Phe240Ile	Developmental and epileptic encephalopathy, 26	criteria provided, single submitter	1	KCNB1	F240I	VUS	1	0	0	1	1	-5.79	4.12	1	-5.35	4.074	0.991	0.987	0.972	0.864	0.968	0.867	3.964	0.997	0.871	0.999	0.981	NA	0.992	1	0.945	0.917	0	0.726	1	NA	0.899
988	KCNB1-F351S	1055078	NM_004975.4KCNB1 c.1052T>C	p.Phe351Ser	Developmental and epileptic encephalopathy, 26|not provided	criteria provided, multiple submitters, no conflicts	2	KCNB1	F351S	VUS	0.4	NA	0.061	1	0.999	NA	1.98	1	NA	3.709	1.074	0.943	0.914	0.359	NA	0.593	NA	NA	0.883	0.998	0.914	0.851	0.998	1	0.862	0.907	-3.229	0.656	0.996	NA	0.907
989	KCNB1-F351V	2709811	NM_004975.4KCNB1 c.1051T>G	p.Phe351Val	Developmental and epileptic encephalopathy, 26	criteria provided, single submitter	1	KCNB1	F351V	VUS	0.4	NA	0.008	1	0.999	NA	1.545	1	NA	4.001	1.078	0.929	0.908	0.398	NA	0.564	NA	NA	0.822	0.995	0.9	0.921	0.99	1	0.859	0.86	-3.28	0.579	0.984	NA	0.901
990	KCNB1-F361L	2661944	NM_004975.4KCNB1 c.1083C>A	p.Phe361Leu	not provided	criteria provided, single submitter	1	KCNB1	F361L	VUS	1	0.183	0.153	1	0.996	-5.89	2.735	1	-5.69	2.988	1.088	0.975	0.979	0.346	0.877	0.901	3.375	0.977	0.876	0.985	0.948	NA	0.997	0.997	0.594	0.614	-2.833	0.622	1	NA	0.904
991	KCNB1-F416L	859281	NM_004975.4KCNB1 c.1246T>C	p.Phe416Leu	Developmental and epileptic encephalopathy, 26|not provided	criteria provided, multiple submitters, no conflicts	3	KCNB1	F416L	P/LP	0.8	0	0.006	0.999	0.963	-5.88	2.39	1	-4.4	3.941	1.012	0.93	0.927	0.438	0.828	0.734	3.362	0.989	0.905	0.988	0.906	NA	0.999	1	0.909	0.882	-2.833	0.699	1	NA	0.954
992	KCNB1-F416L	633635	NM_004975.4KCNB1 c.1248C>A	p.Phe416Leu	Epileptic encephalopathy|Developmental and epileptic encephalopathy, 26	criteria provided, multiple submitters, no conflicts	2	KCNB1	F416L	P/LP	0.8	0	0.006	0.999	0.963	-5.88	2.39	1	-4.4	3.941	1.012	0.93	0.927	0.438	0.828	0.734	3.362	0.989	0.905	0.988	0.906	NA	0.999	1	0.909	0.882	-2.833	0.699	1	NA	0.954
993	KCNB1-F419S	2280868	NM_004975.4KCNB1 c.1256T>C	p.Phe419Ser	Inborn genetic diseases	criteria provided, single submitter	1	KCNB1	F419S	VUS	0.5	0	0.001	1	0.987	-7.74	2.215	1	-4.11	4.293	1.069	0.931	0.929	0.497	0.94	0.599	4.919	0.985	0.909	0.996	0.9	NA	0.999	1	0.954	0.958	-3.229	0.578	1	NA	0.952
994	KCNB1-F676L	1388592	NM_004975.4KCNB1 c.2028C>G	p.Phe676Leu	Developmental and epileptic encephalopathy, 26	criteria provided, single submitter	1	KCNB1	F676L	VUS	0.2	0.044	0.012	0.218	0.152	-2.18	2.175	0.923	1.12	2.358	-1.015	0.139	0.629	0.018	0.16	0.896	0.371	0.355	0.362	0.305	0.362	NA	0.988	0.953	0.192	0.2	-2.833	NA	0.817	3.98e-06	0.688
995	KCNB1-G123V	1704028	NM_004975.4KCNB1 c.368G>T	p.Gly123Val	not provided	criteria provided, single submitter	1	KCNB1	G123V	VUS	0	NA	0.002	1	1	NA	3.87	1	NA	4.01	0.784	0.759	0.987	0.618	NA	0.883	NA	NA	0.87	1	0.958	0.995	0.998	1	0.966	0.954	-3.28	0.645	0.995	NA	0.908
996	KCNB1-G160D	3287512	NM_004975.4KCNB1 c.479G>A	p.Gly160Asp	Inborn genetic diseases	criteria provided, single submitter	1	KCNB1	G160D	VUS	0.3	0.198	0.498	0.232	0.186	-1.91	1.2	1	-4.02	2.531	0.656	0.84	0.691	0.165	0.617	NA	3.539	0.96	0.669	0.975	0.372	NA	0.992	1	0.423	0.475	-4.152	0.154	0.499	NA	0.853
997	KCNB1-G316D	3343136	NM_004975.4KCNB1 c.947G>A	p.Gly316Asp	not provided	criteria provided, single submitter	1	KCNB1	G316D	VUS	0.8	NA	0	1	1	NA	2.72	1	NA	3.801	1.101	0.969	0.983	0.553	NA	0.914	NA	NA	0.906	0.998	0.962	0.997	0.998	1	0.955	0.955	-4.152	0.723	1	NA	0.952
998	KCNB1-G316V	1721354	NM_004975.4KCNB1 c.947G>T	p.Gly316Val	Developmental and epileptic encephalopathy, 26	criteria provided, single submitter	1	KCNB1	G316V	VUS	0.8	0	0	1	1	-8.69	3.065	1	-4.8	3.765	1.099	0.97	0.98	0.685	0.963	0.868	3.521	0.995	0.932	0.999	0.965	NA	0.997	1	0.969	0.961	-3.28	0.732	0.999	NA	0.933
999	KCNB1-G321S	1068345	NM_004975.4KCNB1 c.961G>A	p.Gly321Ser	Developmental and epileptic encephalopathy, 26	criteria provided, single submitter	1	KCNB1	G321S	P/LP	1	NA	0.007	1	0.999	NA	2.665	1	NA	3.764	1.103	0.972	0.971	0.628	NA	0.844	NA	NA	0.82	0.997	0.93	0.991	0.999	1	0.923	0.908	-3.229	0.671	0.985	NA	0.938
1000	KCNB1-G332V	451423	NM_004975.4KCNB1 c.995G>T	p.Gly332Val	not provided	criteria provided, multiple submitters, no conflicts	2	KCNB1	G332V	P/LP	0.7	0	0	1	0.999	-8.99	1.775	1	-4.86	3.647	1.109	0.96	0.959	0.459	0.968	0.803	3.521	0.997	0.913	0.998	0.9	NA	0.997	1	0.95	0.944	-3.28	0.69	0.995	NA	0.926
1001	KCNB1-G341V	1707995	NM_004975.4KCNB1 c.1022G>T	p.Gly341Val	not provided	criteria provided, single submitter	1	KCNB1	G341V	VUS	0.7	NA	0.022	0.999	0.98	NA	1.76	1	NA	3.663	1.109	0.95	0.938	0.493	NA	0.729	NA	NA	0.89	0.982	0.89	0.981	0.997	1	0.93	0.913	-3.28	0.541	0.991	NA	0.937
1002	KCNB1-G379E	1199933	NM_004975.4KCNB1 c.1136G>A	p.Gly379Glu	not provided|Developmental and epileptic encephalopathy, 26	criteria provided, multiple submitters, no conflicts	2	KCNB1	G379E	P/LP	1	0	0.002	1	1	-7.93	4.875	1	-7.53	3.699	0.907	0.998	0.994	0.954	0.982	0.904	3.597	0.998	0.977	1	0.984	NA	0.998	1	0.965	0.965	-4.301	0.687	1	NA	0.946
1003	KCNB1-G379R	156535	NM_004975.4KCNB1 c.1135G>A	p.Gly379Arg	Developmental and epileptic encephalopathy, 26|not provided	no assertion criteria provided	2	KCNB1	G379R	P/LP	1	NA	0.001	1	1	NA	4.875	1	NA	3.847	0.907	0.998	0.994	0.964	NA	0.901	NA	NA	0.989	1	0.985	0.998	0.999	1	0.956	0.941	-4.435	0.72	1	NA	0.95
1004	KCNB1-G379V	1031489	NM_004975.4KCNB1 c.1136G>T	p.Gly379Val	Developmental and epileptic encephalopathy, 26	criteria provided, multiple submitters, no conflicts	2	KCNB1	G379V	P/LP	1	0	0.001	1	1	-8.92	4.875	1	-7.54	3.646	0.907	0.998	0.994	0.954	0.977	0.904	3.521	0.999	0.978	1	0.984	NA	0.996	1	0.973	0.962	-3.28	0.705	1	NA	0.934
1005	KCNB1-G381X	566869	NM_004975.4KCNB1 c.1143A>T	p.Gly381=	Developmental and epileptic encephalopathy, 26	criteria provided, single submitter	1	KCNB1	G381X	VUS	1	NA	NA	NA	NA	NA	NA	1	NA	6.74	NA	NA	NA	NA	NA	NA	NA	NA	0.725	NA	NA	NA	0.993	1	NA	NA	NA	NA	NA	NA	NA
1006	KCNB1-G38A	432932	NM_004975.4KCNB1 c.113G>C	p.Gly38Ala	not provided	criteria provided, single submitter	1	KCNB1	G38A	VUS	0	NA	0.012	1	0.999	NA	2.655	1	NA	3.899	0.696	0.761	0.968	0.536	NA	0.872	NA	NA	0.719	0.998	0.892	0.996	0.998	1	0.892	0.827	-4.095	0.691	0.993	NA	0.871
1007	KCNB1-G390E	1452081	NM_004975.4KCNB1 c.1169G>A	p.Gly390Glu	Developmental and epileptic encephalopathy, 26	criteria provided, single submitter	1	KCNB1	G390E	P/LP	1	NA	0.002	1	1	NA	3.665	1	NA	3.67	1.032	0.981	0.994	0.895	NA	0.968	NA	NA	0.931	1	0.923	0.995	0.998	1	0.962	0.964	-4.301	0.719	1	NA	0.946
1008	KCNB1-G394E	2763837	NM_004975.4KCNB1 c.1181G>A	p.Gly394Glu	Developmental and epileptic encephalopathy, 26	criteria provided, single submitter	1	KCNB1	G394E	P/LP	0.8	NA	0.002	1	1	NA	4.205	1	NA	3.508	1.064	0.979	0.977	0.871	NA	0.807	NA	NA	0.946	1	0.966	0.986	0.998	1	0.971	0.957	-4.301	0.662	1	NA	0.923
1009	KCNB1-G394R	633632	NM_004975.4KCNB1 c.1180G>A	p.Gly394Arg	Epileptic encephalopathy|not provided	criteria provided, multiple submitters, no conflicts	2	KCNB1	G394R	P/LP	0.8	0	0.001	1	1	-7.93	4.205	1	-4.97	3.607	1.064	0.979	0.99	0.841	0.98	0.892	3.414	0.999	0.953	1	0.969	NA	0.999	1	0.956	0.956	-4.435	0.666	1	NA	0.929
1010	KCNB1-G395E	1678046	NM_004975.4KCNB1 c.1184G>A	p.Gly395Glu	not provided	criteria provided, single submitter	1	KCNB1	G395E	P/LP	0.5	NA	0.015	0.999	0.992	NA	3.02	1	NA	3.409	1.101	0.968	0.939	0.521	NA	0.671	NA	NA	0.935	0.984	0.96	0.958	0.998	1	0.87	0.789	-4.301	0.232	1	NA	0.933
1011	KCNB1-G395R	545438	NM_004975.4KCNB1 c.1183G>A	p.Gly395Arg	Developmental and epileptic encephalopathy, 26|Epileptic encephalopathy|Intellectual disability	criteria provided, multiple submitters, no conflicts	3	KCNB1	G395R	P/LP	0.5	NA	0.012	1	0.995	NA	3.02	1	NA	3.511	1.101	0.968	0.987	0.59	NA	0.932	NA	NA	0.924	0.986	0.946	0.956	0.999	1	0.853	0.736	-4.435	0.272	1	NA	0.937
1012	KCNB1-G401A	2102410	NM_004975.4KCNB1 c.1202G>C	p.Gly401Ala	Developmental and epileptic encephalopathy, 26	criteria provided, single submitter	1	KCNB1	G401A	P/LP	1	NA	0	1	1	NA	3.625	1	NA	3.152	1.078	0.979	0.953	0.555	NA	0.749	NA	NA	0.78	0.997	0.928	0.993	0.998	1	0.929	0.808	-4.095	0.696	0.995	NA	0.921
1013	KCNB1-G401R	633633	NM_004975.4KCNB1 c.1201G>A	p.Gly401Arg	Epileptic encephalopathy|Developmental and epileptic encephalopathy, 26	criteria provided, multiple submitters, no conflicts	2	KCNB1	G401R	P/LP	1	NA	0	1	1	NA	4.87	1	NA	3.406	0.979	0.989	0.994	0.922	NA	0.906	NA	NA	0.955	1	0.983	0.994	0.999	1	0.935	0.81	-4.435	0.723	1	NA	0.946
1014	KCNB1-G473D	2986172	NM_004975.4KCNB1 c.1418G>A	p.Gly473Asp	Developmental and epileptic encephalopathy, 26	criteria provided, single submitter	1	KCNB1	G473D	Common neutral	0.2	NA	0.603	0	0.002	NA	1.39	1	NA	1.163	-0.907	0.076	0.087	0.009	NA	NA	NA	NA	0.194	0.111	0.192	0.672	0.602	0.422	0.067	0.121	-4.152	0.061	0.095	NA	0.374
1015	KCNB1-G510V	864105	NM_004975.4KCNB1 c.1529G>T	p.Gly510Val	Developmental and epileptic encephalopathy, 26	criteria provided, single submitter	1	KCNB1	G510V	VUS	0.3	NA	0.096	0.942	0.636	NA	2.175	1	NA	3.121	-1.091	0.083	0.275	0.019	NA	0.309	NA	NA	0.48	0.773	0.428	0.83	0.992	0.92	0.296	0.285	-3.28	0.146	0.08	NA	0.594
1016	KCNB1-G510X	828102	NM_004975.4KCNB1 c.1528G>T	p.Gly510Ter	Developmental and epileptic encephalopathy, 26	no assertion criteria provided	1	KCNB1	G510X	P/LP	0.3	NA	NA	NA	NA	NA	NA	1	NA	6.555	NA	NA	NA	NA	NA	NA	NA	NA	0.476	NA	NA	NA	0.993	0.999	NA	NA	NA	NA	NA	NA	NA
1017	KCNB1-G618D	1927137	NM_004975.4KCNB1 c.1853G>A	p.Gly618Asp	Developmental and epileptic encephalopathy, 26	criteria provided, single submitter	1	KCNB1	G618D	Common neutral	0.1	0.191	0.633	0.019	0.026	-0.5	0.69	1	2.02	0.853	-1	0.043	0.057	0.006	0.08	NA	0.254	0.557	0.064	0.017	0.253	NA	0.732	0.985	0.055	0.083	-4.152	NA	0.084	7.97e-06	0.482
1018	KCNB1-G618S	2243101	NM_004975.4KCNB1 c.1852G>A	p.Gly618Ser	Inborn genetic diseases|not provided	criteria provided, conflicting classifications	2	KCNB1	G618S	VUS	0.1	0.106	0.745	0	0.001	-0.07	0	1	2.18	0.819	-0.984	0.042	0.063	0.005	0.063	NA	0.185	0.284	0.075	0.029	0.212	NA	0.91	1	0.068	0.087	-3.229	NA	0.072	7.97e-06	0.411
1019	KCNB1-G625D	1482815	NM_004975.4KCNB1 c.1874G>A	p.Gly625Asp	Developmental and epileptic encephalopathy, 26	criteria provided, single submitter	1	KCNB1	G625D	VUS	0.1	NA	0.401	0.001	0.003	NA	0.805	0.999	NA	1.271	-1.104	0.055	0.174	0.004	NA	0.586	NA	NA	0.232	0.136	0.202	0.726	0.972	1	0.085	0.097	-4.152	NA	0.087	NA	0.49
1020	KCNB1-G628E	1809668	NM_004975.4KCNB1 c.1883G>A	p.Gly628Glu	not provided|Developmental and epileptic encephalopathy, 26	criteria provided, conflicting classifications	3	KCNB1	G628E	Common neutral	0.3	NA	0.295	0.002	0.01	NA	0.665	0.506	NA	1.194	-1.025	0.029	0.068	0.003	NA	NA	NA	NA	0.047	0.035	0.202	0.673	0.516	1	0.04	0.097	-4.301	NA	0.079	4.8e-05	0.451
1021	KCNB1-G679S	2233634	NM_004975.4KCNB1 c.2035G>A	p.Gly679Ser	Inborn genetic diseases	criteria provided, single submitter	1	KCNB1	G679S	VUS	0	NA	0.625	0.005	0.014	NA	1.21	0.99	NA	1.916	-1.117	0.055	0.092	0.006	NA	0.536	NA	NA	0.06	0.276	0.196	0.748	0.987	1	0.091	0.114	-3.229	NA	0.085	3.98e-06	0.386
1022	KCNB1-G789E	2003949	NM_004975.4KCNB1 c.2366G>A	p.Gly789Glu	Developmental and epileptic encephalopathy, 26	criteria provided, multiple submitters, no conflicts	2	KCNB1	G789E	VUS	0.3	0.437	0.653	0.002	0.002	0.21	0.695	0.816	-3.98	1.193	0.016	0.809	0.135	0.059	0.275	0.131	0.251	0.185	0.053	0.088	0.207	NA	0.902	0.981	0.048	0.09	-4.301	NA	0.091	NA	0.419
1023	KCNB1-G824R	2663697	NM_004975.4KCNB1 c.2470G>C	p.Gly824Arg	not provided	criteria provided, single submitter	1	KCNB1	G824R	VUS	0	NA	0.524	0	0.002	NA	0	0.953	NA	1.885	-0.172	0.664	0.066	0.024	NA	0.188	NA	NA	0.11	0.044	0.219	0.762	0.892	0.895	0.061	0.083	-4.435	NA	0.105	NA	0.456
1024	KCNB1-G846V	958081	NM_004975.4KCNB1 c.2537G>T	p.Gly846Val	Developmental and epileptic encephalopathy, 26|Inborn genetic diseases	criteria provided, multiple submitters, no conflicts	2	KCNB1	G846V	VUS	0.1	NA	0.008	0.996	0.65	NA	0.805	1	NA	3.407	1.053	0.919	0.74	0.296	NA	0.581	NA	NA	0.508	0.813	0.574	0.803	0.995	1	0.369	0.31	-3.28	NA	0.123	1.59e-05	0.529
1025	KCNB1-G847E	2979151	NM_004975.4KCNB1 c.2540G>A	p.Gly847Glu	Developmental and epileptic encephalopathy, 26	criteria provided, single submitter	1	KCNB1	G847E	VUS	0.3	0.419	1	0.004	0.003	0.41	0.345	0.886	-3.7	1.532	0.119	0.801	0.135	0.099	0.269	0.315	0.244	0.159	0.17	0.046	0.22	NA	0.71	1	0.046	0.104	-4.301	NA	0.112	NA	0.454
1026	KCNB1-H313N	3236683	NM_004975.4KCNB1 c.937C>A	p.His313Asn	Developmental and epileptic encephalopathy, 26	criteria provided, single submitter	1	KCNB1	H313N	P/LP	0.6	0	0.003	1	0.994	-6.76	3.25	1	-4.96	3.956	1.094	0.972	0.972	0.661	0.823	0.846	3.285	0.981	0.852	0.995	0.95	NA	0.991	1	0.921	0.906	-4.481	0.701	0.999	NA	0.934
1027	KCNB1-H313R	384177	NM_004975.4KCNB1 c.938A>G	p.His313Arg	not provided	criteria provided, single submitter	1	KCNB1	H313R	P/LP	0.6	NA	0.004	1	0.996	NA	2.16	1	NA	3.825	1.105	0.962	0.956	0.206	NA	0.857	NA	NA	0.8	0.998	0.931	0.991	0.996	1	0.949	0.943	-4.435	0.727	1	NA	0.935
1028	KCNB1-H42Q	580878	NM_004975.4KCNB1 c.126C>G	p.His42Gln	Developmental and epileptic encephalopathy, 26	criteria provided, single submitter	1	KCNB1	H42Q	VUS	0	0.165	0.171	1	0.999	-6.39	1.755	1	-1.05	3.164	-0.221	0.46	0.891	0.163	0.54	0.766	2.166	0.978	0.831	0.963	0.85	NA	0.979	0.999	0.552	0.461	-4.256	0.683	0.995	NA	0.845
1029	KCNB1-H482Q	970573	NM_004975.4KCNB1 c.1446C>A	p.His482Gln	Developmental and epileptic encephalopathy, 26	criteria provided, single submitter	1	KCNB1	H482Q	VUS	0.5	0.012	0.07	0.45	0.363	-2.77	2.585	1	1.07	2.502	-0.911	0.149	0.58	0.025	0.157	0.742	0.723	0.583	0.601	0.853	0.413	NA	0.973	0.426	0.256	0.283	-4.256	0.222	0.318	NA	0.724
1030	KCNB1-H606R	1362845	NM_004975.4KCNB1 c.1817A>G	p.His606Arg	Developmental and epileptic encephalopathy, 26	criteria provided, single submitter	1	KCNB1	H606R	VUS	0.5	NA	0.237	0	0.003	NA	2.215	1	NA	2.117	-1.091	0.071	0.188	0.007	NA	0.399	NA	NA	0.328	0.391	0.377	0.776	0.651	1	0.183	0.146	-4.435	0.101	0.124	NA	0.629
1031	KCNB1-H649R	2824972	NM_004975.4KCNB1 c.1946A>G	p.His649Arg	Developmental and epileptic encephalopathy, 26	criteria provided, single submitter	1	KCNB1	H649R	VUS	0.5	0.664	0.632	0	0.002	-0.71	-0.57	1	2.03	-0.805	-1.023	0.017	0.039	0.005	0.026	0.424	0.228	0.232	0.034	0.057	0.201	NA	0.259	1	0.048	0.046	-4.435	NA	0.054	NA	0.253
1032	KCNB1-H692R	2789340	NM_004975.4KCNB1 c.2075A>G	p.His692Arg	Developmental and epileptic encephalopathy, 26	criteria provided, single submitter	1	KCNB1	H692R	VUS	0	0.093	0.326	0.061	0.079	-0.53	0.755	1	1.97	1.169	-1.015	0.044	0.149	0.011	0.066	0.525	0.234	0.352	0.132	0.128	0.26	NA	0.899	0.96	0.06	0.072	-4.435	NA	0.054	NA	0.521
1033	KCNB1-H836N	NA	NA	NA	NA	NA	NA	NA	NA	Common neutral	0.5	NA	0.012	0.999	0.952	NA	0.895	1	NA	3.608	0.922	0.943	0.69	0.47	NA	0.608	NA	NA	0.557	0.582	0.556	0.758	0.977	1	0.415	0.48	-4.481	NA	0.144	2.39e-05	0.707
1034	KCNB1-H8Y	2632502	NM_004975.4KCNB1 c.22C>T	p.His8Tyr	KCNB1-related disorder	criteria provided, single submitter	1	KCNB1	H8Y	VUS	0	NA	0.642	0.918	0.268	NA	1.1	0.682	NA	2.298	0.535	0.717	0.177	0.155	NA	0.189	NA	NA	0.371	0.439	0.25	0.694	0.946	1	0.188	0.091	-5.332	0.108	0.08	NA	0.811
1035	KCNB1-I193K	475267	NM_004975.4KCNB1 c.578T>A	p.Ile193Lys	Developmental and epileptic encephalopathy, 26	criteria provided, single submitter	1	KCNB1	I193K	VUS	0.5	NA	0.002	0.996	0.954	NA	3.505	1	NA	4.114	1.097	0.953	0.941	0.515	NA	0.769	NA	NA	0.828	0.993	0.941	0.905	0.965	1	0.802	0.879	-4.372	0.403	0.996	NA	0.829
1036	KCNB1-I196N	2096529	NM_004975.4KCNB1 c.587T>A	p.Ile196Asn	Developmental and epileptic encephalopathy, 26	criteria provided, single submitter	1	KCNB1	I196N	VUS	0.4	0.01	0.01	0.697	0.275	-6.47	2.37	1	-4.54	3.539	0.996	0.906	0.903	0.504	0.838	0.618	2.893	0.937	0.803	0.979	0.963	NA	0.969	1	0.798	0.81	-4.481	0.431	0.992	NA	0.891
1037	KCNB1-I196S	2584450	NM_004975.4KCNB1 c.587T>G	p.Ile196Ser	Developmental and epileptic encephalopathy, 26	criteria provided, single submitter	1	KCNB1	I196S	P/LP	0.4	0	0.037	0.87	0.542	-5.54	1.4	1	-4.51	4.114	0.982	0.891	0.907	0.556	0.889	0.598	3.576	0.991	0.777	0.995	0.901	NA	0.991	1	0.89	0.888	-3.229	0.545	0.982	NA	0.859
1038	KCNB1-I199F	803613	NM_004975.4KCNB1 c.595A>T	p.Ile199Phe	Developmental and epileptic encephalopathy, 26	criteria provided, multiple submitters, no conflicts	2	KCNB1	I199F	P/LP	0.9	NA	0.001	1	0.987	NA	3.87	1	NA	3.886	1.084	0.973	0.931	0.596	NA	0.708	NA	NA	0.835	0.995	0.974	0.978	0.989	1	0.854	0.794	-4.009	0.642	0.999	NA	0.827
1039	KCNB1-I199S	1303788	NM_004975.4KCNB1 c.596T>G	p.Ile199Ser	not provided	criteria provided, single submitter	1	KCNB1	I199S	VUS	0.9	NA	0	1	0.987	NA	3.87	1	NA	4.113	1.084	0.973	0.94	0.621	NA	0.724	NA	NA	0.892	0.997	0.945	0.979	0.994	1	0.924	0.9	-3.229	0.554	0.999	NA	0.836
1040	KCNB1-I237F	1482616	NM_004975.4KCNB1 c.709A>T	p.Ile237Phe	Developmental and epileptic encephalopathy, 26	criteria provided, single submitter	1	KCNB1	I237F	VUS	0.8	0	0.001	0.998	0.985	-3.82	2.78	1	-5	3.951	1.101	0.965	0.9	0.322	0.952	0.602	4.317	0.995	0.875	0.993	0.927	NA	0.989	1	0.893	0.826	-4.009	0.706	0.996	NA	0.875
1041	KCNB1-I307V	1057900	NM_004975.4KCNB1 c.919A>G	p.Ile307Val	Developmental and epileptic encephalopathy, 26	criteria provided, single submitter	1	KCNB1	I307V	P/LP	0.9	0.177	0.079	0.938	0.836	-0.94	1.655	1	-5.01	3.179	1.065	0.918	0.659	0.191	0.763	0.677	2.782	0.933	0.624	0.896	0.686	NA	0.997	1	0.215	0.136	-3.28	0.192	0.775	NA	0.912
1042	KCNB1-I392V	2707981	NM_004975.4KCNB1 c.1174A>G	p.Ile392Val	Developmental and epileptic encephalopathy, 26	criteria provided, single submitter	1	KCNB1	I392V	VUS	0.6	0.236	0.421	0.863	0.531	-0.29	0.01	1	-5.17	2.766	0.934	0.859	0.476	0.067	0.653	0.697	2.782	0.95	0.563	0.741	0.587	NA	0.993	1	0.147	0.089	-3.28	0.121	0.241	NA	0.911
1043	KCNB1-I409T	633634	NM_004975.4KCNB1 c.1226T>C	p.Ile409Thr	Intellectual disability	criteria provided, single submitter	1	KCNB1	I409T	P/LP	0.7	NA	0.001	1	0.999	NA	0.615	1	NA	3.881	1.132	0.956	0.889	0.263	NA	0.614	NA	NA	0.848	0.996	0.885	0.968	0.998	1	0.859	0.793	-3.795	0.726	0.999	NA	0.938
1044	KCNB1-I411N	2504540	NM_004975.4KCNB1 c.1232T>A	p.Ile411Asn	not provided	criteria provided, single submitter	1	KCNB1	I411N	P/LP	0.9	NA	0.001	1	0.999	NA	3.675	1	NA	4.109	1.061	0.978	0.945	0.753	NA	0.673	NA	NA	0.905	0.997	0.918	0.976	0.993	1	0.822	0.818	-4.481	0.726	0.999	NA	0.918
1045	KCNB1-I411V	2129843	NM_004975.4KCNB1 c.1231A>G	p.Ile411Val	Developmental and epileptic encephalopathy, 26	criteria provided, single submitter	1	KCNB1	I411V	VUS	0.9	0.002	0.015	0.972	0.946	-0.98	1.16	1	-4.58	3.589	0.924	0.912	0.607	0.166	0.736	0.54	2.782	0.881	0.666	0.918	0.689	NA	0.999	1	0.552	0.393	-3.28	0.687	0.687	NA	0.84
1046	KCNB1-I430T	2815998	NM_004975.4KCNB1 c.1289T>C	p.Ile430Thr	Developmental and epileptic encephalopathy, 26	criteria provided, single submitter	1	KCNB1	I430T	VUS	0.1	0.028	0.009	0.615	0.356	-3.65	2.125	1	-4.05	3.245	0.815	0.857	0.563	0.307	0.727	0.379	2.524	0.977	0.607	0.968	0.573	NA	0.991	1	0.355	0.425	-3.795	0.252	0.937	NA	0.913
1047	KCNB1-I463T	475257	NM_004975.4KCNB1 c.1388T>C	p.Ile463Thr	Developmental and epileptic encephalopathy, 26|not provided	criteria provided, multiple submitters, no conflicts	2	KCNB1	I463T	Common neutral	0	0.001	0.011	0.615	0.103	-2.69	0	1	-3.97	2.96	0.446	0.749	0.087	0.069	0.433	NA	0.31	0.674	0.569	0.243	0.445	NA	0.989	1	0.393	0.368	-3.795	0.133	0.274	0.000155113	0.553
1048	KCNB1-I654F	947824	NM_004975.4KCNB1 c.1960A>T	p.Ile654Phe	Developmental and epileptic encephalopathy, 26	criteria provided, single submitter	1	KCNB1	I654F	VUS	0.2	NA	0.193	0.051	0.053	NA	1.61	0.879	NA	2.165	-1.011	0.067	0.183	0.012	NA	0.396	NA	NA	0.399	0.21	0.318	0.772	0.967	0.996	0.101	0.073	-4.009	NA	0.096	NA	0.427
1049	KCNB1-I725V	2691340	NM_004975.4KCNB1 c.2173A>G	p.Ile725Val	not specified|Developmental and epileptic encephalopathy, 26	criteria provided, multiple submitters, no conflicts	2	KCNB1	I725V	VUS	0.2	0.535	1	0	0	0.07	0.55	0.856	-3.83	0.663	-0.173	0.691	0.073	0.048	0.241	0.16	0.154	0.215	0.072	0.028	0.205	NA	0.506	0.816	0.034	0.039	-3.28	NA	0.064	NA	0.405
1050	KCNB1-I814M	392430	NM_004975.4KCNB1 c.2442T>G	p.Ile814Met	not provided|Developmental and epileptic encephalopathy, 26	criteria provided, conflicting classifications	3	KCNB1	I814M	Common neutral	0	0.143	0.122	0.08	0.043	-0.14	0.55	0.711	-4.04	1.823	0.331	0.8	0.065	0.061	0.246	0.29	0.199	0.472	0.275	0.017	0.243	NA	0.933	0.969	0.064	0.059	-4.544	NA	0.092	0.000115323	0.445
1051	KCNB1-I837T	3339863	NM_004975.4KCNB1 c.2510T>C	p.Ile837Thr	not specified	criteria provided, single submitter	1	KCNB1	I837T	VUS	0.2	0.115	0.133	0	0	-0.92	0.46	0.906	-4.11	2.567	0.359	0.765	0.162	0.059	0.331	0.468	0.236	0.134	0.201	0.034	0.32	NA	0.897	1	0.061	0.071	-3.795	NA	0.578	7.96e-06	0.563
1052	KCNB1-K149R	3025606	NM_004975.4KCNB1 c.446A>G	p.Lys149Arg	not provided|Developmental and epileptic encephalopathy, 26	criteria provided, multiple submitters, no conflicts	2	KCNB1	K149R	VUS	0	1	1	0.003	0.006	1.64	-0.255	0.999	-3.97	2.186	-0.15	0.602	0.065	0.047	0.363	NA	1.468	0.75	0.098	0.08	0.207	NA	0.265	1	0.061	0.098	-4.435	0.046	0.087	NA	0.89
1053	KCNB1-K189M	3343657	NM_004975.4KCNB1 c.566A>T	p.Lys189Met	not provided	criteria provided, single submitter	1	KCNB1	K189M	VUS	0.4	NA	0.001	1	0.982	NA	3.305	1	NA	4.903	1.096	0.947	0.893	0.659	NA	NA	NA	NA	0.778	0.998	0.73	0.956	0.995	1	0.653	0.572	-4.544	0.271	0.986	NA	0.798
1054	KCNB1-K189N	872734	NM_004975.4KCNB1 c.567G>C	p.Lys189Asn	not provided	criteria provided, single submitter	1	KCNB1	K189N	VUS	0.4	NA	0.004	0.998	0.951	NA	3.305	1	NA	5.189	1.093	0.959	0.873	0.541	NA	NA	NA	NA	0.72	0.993	0.718	0.952	0.999	1	0.854	0.795	-4.481	0.245	0.996	NA	0.864
1055	KCNB1-K189X	1436753	NM_004975.4KCNB1 c.567G>A	p.Lys189=	Developmental and epileptic encephalopathy, 26	criteria provided, single submitter	1	KCNB1	K189X	VUS	0.4	NA	NA	NA	NA	NA	NA	1	NA	7.914	NA	NA	NA	NA	NA	NA	NA	NA	0.789	NA	NA	NA	0.992	1	NA	NA	NA	NA	NA	NA	NA
1056	KCNB1-K309R	2585373	NM_004975.4KCNB1 c.926A>G	p.Lys309Arg	Developmental and epileptic encephalopathy, 26	criteria provided, single submitter	1	KCNB1	K309R	VUS	0.8	0	0	0.998	0.98	-2.9	1.7	1	-4.1	4.051	1.058	0.925	0.878	0.422	0.909	0.658	2.766	0.992	0.808	0.985	0.883	NA	0.999	1	0.797	0.716	-4.435	0.714	0.91	NA	0.915
1057	KCNB1-K360N	1396566	NM_004975.4KCNB1 c.1080G>C	p.Lys360Asn	Developmental and epileptic encephalopathy, 26	criteria provided, single submitter	1	KCNB1	K360N	VUS	0.4	0.023	0.046	0.996	0.969	-4.4	1.19	1	-4.7	3.245	0.886	0.906	0.814	0.328	0.674	0.437	3.375	0.965	0.605	0.991	0.851	NA	0.997	0.993	0.568	0.468	-4.481	0.222	0.913	NA	0.857
1058	KCNB1-K535R	1676549	NM_004975.4KCNB1 c.1604A>G	p.Lys535Arg	not provided	criteria provided, single submitter	1	KCNB1	K535R	VUS	0.1	0.111	0.17	0.43	0.257	-0.58	1.935	0.995	1.77	2.608	-1.099	0.072	0.218	0.008	0.059	0.357	0.286	0.474	0.255	0.492	0.251	NA	0.994	1	0.129	0.133	-4.435	0.126	0.091	NA	0.607
1059	KCNB1-K776R	578493	NM_004975.4KCNB1 c.2327A>G	p.Lys776Arg	Developmental and epileptic encephalopathy, 26|not provided	criteria provided, multiple submitters, no conflicts	2	KCNB1	K776R	Common neutral	0.1	NA	0.311	0.384	0.062	NA	0.695	0.806	NA	1.456	0.254	0.802	0.122	0.073	NA	0.263	NA	NA	0.051	0.042	0.284	0.589	0.987	0.994	0.053	0.071	-4.435	NA	0.068	3.18e-05	0.334
1060	KCNB1-K7E	577816	NM_004975.4KCNB1 c.19A>G	p.Lys7Glu	Developmental and epileptic encephalopathy, 26	criteria provided, conflicting classifications	2	KCNB1	K7E	Common neutral	0	NA	0.028	0.969	0.507	NA	1.355	0.998	NA	3.983	0.605	0.84	0.317	0.296	NA	0.391	NA	NA	0.273	0.883	0.293	0.717	0.997	1	0.275	0.168	-4.301	NA	0.264	NA	0.812
1061	KCNB1-L208R	2582626	NM_004975.4KCNB1 c.623T>G	p.Leu208Arg	Developmental and epileptic encephalopathy, 26	criteria provided, single submitter	1	KCNB1	L208R	P/LP	0.7	0	0.001	1	0.997	-5.54	3.93	1	-4.77	4.106	1.087	0.972	0.965	0.601	0.981	0.817	3.557	0.999	0.935	0.998	0.979	NA	0.996	1	0.96	0.962	-4.435	0.669	0.993	NA	0.913
1062	KCNB1-L271P	572716	NM_004975.4KCNB1 c.812T>C	p.Leu271Pro	Developmental and epileptic encephalopathy, 26	criteria provided, single submitter	1	KCNB1	L271P	VUS	0.7	0	0.001	1	0.999	-6.64	3.325	1	-5.24	4.205	1.033	0.983	0.955	0.828	0.972	0.709	4.317	0.998	0.893	0.998	0.971	NA	0.998	1	0.975	0.959	-3.756	0.586	1	NA	0.943
1063	KCNB1-L317F	2431948	NM_004975.4KCNB1 c.949C>T	p.Leu317Phe	Developmental and epileptic encephalopathy, 26	criteria provided, single submitter	1	KCNB1	L317F	VUS	0.6	NA	0	1	0.999	NA	2.485	1	NA	3.635	1.102	0.964	0.976	0.446	NA	0.905	NA	NA	0.775	0.996	0.928	0.997	0.998	1	0.823	0.78	-4.009	0.657	0.998	NA	0.9
1064	KCNB1-L317P	1707544	NM_004975.4KCNB1 c.950T>C	p.Leu317Pro	Developmental and epileptic encephalopathy, 26	criteria provided, single submitter	1	KCNB1	L317P	VUS	0.6	0	0	1	1	-6.76	4.53	1	-5.32	4.212	1.014	0.986	0.992	0.855	0.985	0.927	4.317	0.999	0.97	0.999	0.982	NA	0.998	1	0.985	0.975	-3.756	0.684	1	NA	0.936
1065	KCNB1-L320P	1446788	NM_004975.4KCNB1 c.959T>C	p.Leu320Pro	Developmental and epileptic encephalopathy, 26	criteria provided, single submitter	1	KCNB1	L320P	P/LP	0.8	0	0	1	1	-6.76	4.305	1	-5.58	4.127	1.002	0.988	0.992	0.866	0.984	0.937	4.317	0.999	0.965	0.999	0.98	NA	0.998	1	0.977	0.969	-3.756	0.666	1	NA	0.938
1066	KCNB1-L334P	559895	NM_004975.4KCNB1 c.1001T>C	p.Leu334Pro	Epileptic encephalopathy|Developmental and epileptic encephalopathy, 26	criteria provided, multiple submitters, no conflicts	2	KCNB1	L334P	P/LP	0.6	NA	0	1	1	NA	3.35	1	NA	4.129	1.025	0.986	0.988	0.86	NA	0.864	NA	NA	0.958	0.998	0.965	0.98	0.998	1	0.981	0.98	-3.756	0.707	1	NA	0.927
1067	KCNB1-L336F	1057172	NM_004975.4KCNB1 c.1006C>T	p.Leu336Phe	Developmental and epileptic encephalopathy, 26	criteria provided, single submitter	1	KCNB1	L336F	VUS	0.7	NA	0.004	1	0.996	NA	0.875	1	NA	3.707	0.777	0.92	0.903	0.314	NA	0.805	NA	NA	0.685	0.981	0.877	0.865	0.999	1	0.579	0.589	-4.009	0.279	0.982	NA	0.886
1068	KCNB1-L407P	1685357	NM_004975.4KCNB1 c.1220T>C	p.Leu407Pro	Developmental and epileptic encephalopathy, 26	criteria provided, single submitter	1	KCNB1	L407P	P/LP	0.9	0	0.001	1	1	-6.86	4.385	1	-5.71	4.103	1.019	0.986	0.961	0.888	0.968	0.766	4.317	0.994	0.932	0.999	0.982	NA	0.998	1	0.971	0.966	-3.756	0.665	1	NA	0.927
1069	KCNB1-L688P	645917	NM_004975.4KCNB1 c.2063T>C	p.Leu688Pro	Developmental and epileptic encephalopathy, 26	criteria provided, single submitter	1	KCNB1	L688P	VUS	0	0.189	0.328	0.991	0.856	0.4	0.69	1	1.89	2.476	-1.115	0.066	0.345	0.01	0.179	0.46	0.303	0.293	0.194	0.202	0.208	NA	0.991	0.998	0.152	0.245	-3.756	NA	0.053	NA	0.558
1070	KCNB1-L820F	1006183	NM_004975.4KCNB1 c.2460G>T	p.Leu820Phe	Developmental and epileptic encephalopathy, 26|Inborn genetic diseases	criteria provided, multiple submitters, no conflicts	2	KCNB1	L820F	VUS	0.2	NA	0.106	0.187	0.097	NA	0.695	0.905	NA	2.414	0.148	0.783	0.181	0.072	NA	0.235	NA	NA	0.107	0.214	0.278	0.747	0.98	0.958	0.08	0.112	-4.009	NA	0.059	NA	0.493
1071	KCNB1-M144I	950197	NM_004975.4KCNB1 c.432G>A	p.Met144Ile	Developmental and epileptic encephalopathy, 26	criteria provided, single submitter	1	KCNB1	M144I	VUS	0	0.087	0.28	0.063	0.05	-0.67	0.235	1	-3.9	2.545	0.107	0.681	0.393	0.152	0.459	0.263	3.285	0.976	0.643	0.932	0.234	NA	0.992	1	0.369	0.288	0	0.092	0.98	3.98e-06	0.93
1072	KCNB1-M144L	1706310	NM_004975.4KCNB1 c.430A>C	p.Met144Leu	not provided	criteria provided, single submitter	1	KCNB1	M144L	VUS	0	NA	0.309	0.27	0.184	NA	0.6	1	NA	3.299	0.264	0.689	0.338	0.068	NA	0.311	NA	NA	0.578	0.958	0.258	0.936	0.949	1	0.334	0.322	-2.833	0.132	0.708	NA	0.93
1073	KCNB1-M21L	2145739	NM_004975.4KCNB1 c.61A>T	p.Met21Leu	Developmental and epileptic encephalopathy, 26|not provided	criteria provided, multiple submitters, no conflicts	2	KCNB1	M21L	VUS	0.1	0.182	0.673	0.009	0.005	-0.13	0.895	0.898	-3.79	2.563	-0.301	0.675	0.115	0.112	0.199	0.307	1.615	0.624	0.256	0.303	0.214	NA	0.922	0.996	0.147	0.139	-2.833	0.087	0.1	NA	0.607
1074	KCNB1-M21T	1947131	NM_004975.4KCNB1 c.62T>C	p.Met21Thr	Developmental and epileptic encephalopathy, 26	criteria provided, single submitter	1	KCNB1	M21T	VUS	0.1	0.19	0.469	0	0.002	-1.35	0.205	0.712	-3.84	2.571	0.078	0.631	0.112	0.149	0.229	0.259	1.909	0.483	0.091	0.288	0.293	NA	0.864	1	0.134	0.149	-3.795	0.085	0.086	NA	0.685
1075	KCNB1-M242T	1903616	NM_004975.4KCNB1 c.725T>C	p.Met242Thr	Developmental and epileptic encephalopathy, 26	criteria provided, multiple submitters, no conflicts	2	KCNB1	M242T	VUS	0.5	0.006	0.015	0.999	0.969	-4.49	0.99	1	-4.91	3.752	1.092	0.925	0.919	0.181	0.834	0.725	3.362	0.894	0.803	0.979	0.879	NA	0.99	1	0.589	0.599	-3.795	0.247	0.603	NA	0.904
1076	KCNB1-M340I	2580220	NM_004975.4KCNB1 c.1020G>A	p.Met340Ile	Developmental and epileptic encephalopathy, 26	criteria provided, single submitter	1	KCNB1	M340I	VUS	0.9	0.128	0.182	0.592	0.326	-2.75	-0.385	1	-4.82	2.367	0.702	0.825	0.805	0.314	0.708	0.696	3.306	0.966	0.776	0.926	0.843	NA	0.989	1	0.419	0.445	0	0.096	0.985	NA	0.859
1077	KCNB1-M375V	957470	NM_004975.4KCNB1 c.1123A>G	p.Met375Val	Developmental and epileptic encephalopathy, 26	criteria provided, single submitter	1	KCNB1	M375V	P/LP	0.8	NA	0.003	0.997	0.988	NA	2.1	1	NA	3.588	1.108	0.966	0.957	0.29	NA	0.854	NA	NA	0.813	0.988	0.903	0.985	0.993	1	0.887	0.834	-3.28	0.729	0.982	NA	0.892
1078	KCNB1-M450I	1960331	NM_004975.4KCNB1 c.1350G>A	p.Met450Ile	Developmental and epileptic encephalopathy, 26	criteria provided, single submitter	1	KCNB1	M450I	VUS	0.1	NA	0.14	0.007	0.004	NA	-0.345	1	NA	1.877	0.171	0.744	0.169	0.025	NA	0.305	NA	NA	0.165	0.226	0.248	0.864	0.967	0.992	0.223	0.237	0	0.086	0.264	3.98e-06	0.747
1079	KCNB1-M450T	3255225	NM_004975.4KCNB1 c.1349T>C	p.Met450Thr	KCNB1-related disorder|Developmental and epileptic encephalopathy, 26	criteria provided, single submitter	2	KCNB1	M450T	VUS	0.1	NA	0.003	0.329	0.191	NA	0.345	1	NA	2.859	0.519	0.75	0.367	0.117	NA	NA	NA	NA	0.336	0.909	0.548	0.813	0.984	1	0.666	0.727	-3.795	0.144	0.512	NA	0.822
1080	KCNB1-M532T	1428035	NM_004975.4KCNB1 c.1595T>C	p.Met532Thr	Developmental and epileptic encephalopathy, 26	criteria provided, single submitter	1	KCNB1	M532T	VUS	0	0.11	0.132	0.098	0.047	-1.47	2.34	1	1.87	2.908	-1.111	0.073	0.264	0.009	0.163	0.423	0.226	0.459	0.293	0.234	0.504	NA	0.981	1	0.243	0.237	-3.795	0.129	0.197	1.99e-05	0.812
1081	KCNB1-M532V	870207	NM_004975.4KCNB1 c.1594A>G	p.Met532Val	Developmental and epileptic encephalopathy, 26	criteria provided, multiple submitters, no conflicts	2	KCNB1	M532V	VUS	0	0.012	0.082	0.08	0.111	-1.31	2.34	1	1.99	2.733	-1.114	0.07	0.31	0.009	0.121	0.426	0.233	0.583	0.449	0.537	0.48	NA	0.985	1	0.334	0.26	-3.28	0.164	0.094	NA	0.677
1082	KCNB1-M536L	938424	NM_004975.4KCNB1 c.1606A>T	p.Met536Leu	Developmental and epileptic encephalopathy, 26|not provided	criteria provided, multiple submitters, no conflicts	2	KCNB1	M536L	VUS	0.1	0.034	0.231	0.023	0.039	-0.96	2.075	1	2.04	2.443	-1.114	0.072	0.203	0.004	0.061	0.374	0.177	0.356	0.372	0.47	0.291	NA	0.95	0.997	0.346	0.308	-2.833	0.181	0.253	NA	0.781
1083	KCNB1-M661K	2815638	NM_004975.4KCNB1 c.1982T>A	p.Met661Lys	Developmental and epileptic encephalopathy, 26	criteria provided, single submitter	1	KCNB1	M661K	VUS	0.1	0.005	0.021	0.02	0.055	-0.45	1.39	0.557	1.86	2.257	-1.025	0.078	0.21	0.012	0.161	0.569	0.32	0.232	0.398	0.324	0.235	NA	0.936	1	0.73	0.471	-4.372	NA	0.088	NA	0.385
1084	KCNB1-M677V	1302405	NM_004975.4KCNB1 c.2029A>G	p.Met677Val	not provided	criteria provided, single submitter	1	KCNB1	M677V	VUS	0	0.4	0.4	0	0.001	-0.56	0.55	0.994	2.14	1.13	-0.986	0.024	0.103	0.006	0.027	0.421	0.19	0.185	0.152	0.045	0.255	NA	0.692	0.912	0.04	0.048	-3.28	NA	0.068	3.98e-06	0.356
1085	KCNB1-M690T	1310973	NM_004975.4KCNB1 c.2069T>C	p.Met690Thr	not provided	criteria provided, single submitter	1	KCNB1	M690T	VUS	0.1	NA	0.496	0	0	NA	-0.69	0.986	NA	0.891	-0.988	0.029	0.112	0.012	NA	0.388	NA	NA	0.108	0.024	0.217	0.511	0.12	0.987	0.15	0.127	-3.795	NA	0.081	7.96e-06	0.565
1086	KCNB1-N145K	2696967	NM_004975.4KCNB1 c.435C>G	p.Asn145Lys	Developmental and epileptic encephalopathy, 26	criteria provided, single submitter	1	KCNB1	N145K	VUS	0	NA	0.452	0.289	0.201	NA	1.54	1	NA	2.226	0.002	0.734	0.306	0.106	NA	0.412	NA	NA	0.569	0.992	0.514	0.957	0.987	0.989	0.356	0.378	-4.372	0.172	0.905	NA	0.911
1087	KCNB1-N165K	1347657	NM_004975.4KCNB1 c.495C>A	p.Asn165Lys	Developmental and epileptic encephalopathy, 26	criteria provided, single submitter	1	KCNB1	N165K	VUS	0	0.16	0.714	0.155	0.155	-1.69	0.915	1	-3.94	2.63	0.258	0.722	0.425	0.154	0.4	NA	2.766	0.893	0.274	0.911	0.371	NA	0.987	0.999	0.229	0.245	-4.372	0.259	0.472	NA	0.84
1088	KCNB1-N209K	943082	NM_004975.4KCNB1 c.627C>A	p.Asn209Lys	Developmental and epileptic encephalopathy, 26	criteria provided, single submitter	1	KCNB1	N209K	P/LP	0.5	0.005	0.011	0.999	0.971	-5.64	1.86	1	-4.37	3.331	0.937	0.905	0.869	0.253	0.647	0.545	3.317	0.947	0.823	0.99	0.877	NA	0.998	1	0.754	0.706	-4.372	0.672	0.999	NA	0.898
1089	KCNB1-N263S	1465713	NM_004975.4KCNB1 c.788A>G	p.Asn263Ser	Developmental and epileptic encephalopathy, 26	criteria provided, single submitter	1	KCNB1	N263S	VUS	0.6	NA	0	1	0.998	NA	1.825	1	NA	3.729	1.107	0.975	0.973	0.106	NA	0.921	NA	NA	0.76	0.995	0.909	0.998	0.998	1	0.906	0.87	-3.229	0.69	0.93	NA	0.897
1090	KCNB1-N414D	689696	NM_004975.4KCNB1 c.1240A>G	p.Asn414Asp	Marfanoid habitus and intellectual disability	criteria provided, single submitter	1	KCNB1	N414D	P/LP	0.8	0.086	0.091	0.949	0.656	-4.89	1.32	1	-4.38	3.873	1.029	0.916	0.925	0.496	0.879	0.729	3.328	0.874	0.877	0.99	0.892	NA	0.996	1	0.733	0.755	-4.152	0.623	0.994	NA	0.924
1091	KCNB1-N449D	953558	NM_004975.4KCNB1 c.1345A>G	p.Asn449Asp	Developmental and epileptic encephalopathy, 26	criteria provided, single submitter	1	KCNB1	N449D	VUS	0.3	NA	0.034	0.873	0.677	NA	2.485	1	NA	3.699	0.987	0.903	0.855	0.45	NA	0.294	NA	NA	0.816	0.982	0.58	0.935	0.997	1	0.707	0.718	-4.152	0.3	0.618	NA	0.884
1092	KCNB1-N468S	2867212	NM_004975.4KCNB1 c.1403A>G	p.Asn468Ser	Developmental and epileptic encephalopathy, 26	criteria provided, single submitter	1	KCNB1	N468S	VUS	0.2	0.914	0.792	0.002	0.012	0.55	0.82	1	2.06	1.395	-0.959	0.033	0.053	0.007	0.113	0.371	0.148	0.425	0.054	0.077	0.19	NA	0.421	0.68	0.049	0.056	-3.229	0.075	0.071	NA	0.469
1093	KCNB1-N486K	665812	NM_004975.4KCNB1 c.1458C>G	p.Asn486Lys	Developmental and epileptic encephalopathy, 26	criteria provided, single submitter	1	KCNB1	N486K	VUS	0.3	0.003	0.048	0.083	0.122	-1.21	1.445	0.888	1.91	2.393	-1.062	0.06	0.194	0.014	0.032	0.547	0.265	0.411	0.205	0.545	0.322	NA	0.991	0.679	0.214	0.205	-4.372	0.118	0.286	NA	0.413
1094	KCNB1-N675S	1013457	NM_004975.4KCNB1 c.2024A>G	p.Asn675Ser	not provided	criteria provided, single submitter	1	KCNB1	N675S	VUS	0.1	0.004	0.022	0.995	0.959	-1.42	2.475	0.997	1.2	3.459	-0.965	0.279	0.495	0.011	0.276	0.735	0.152	0.555	0.257	0.469	0.389	NA	0.998	1	0.17	0.179	-3.229	NA	0.13	3.98e-06	0.503
1095	KCNB1-N697K	451846	NM_004975.4KCNB1 c.2091C>G	p.Asn697Lys	not provided	criteria provided, single submitter	1	KCNB1	N697K	VUS	0.1	NA	0.487	0.03	0.05	NA	1.1	0.956	NA	1.762	-1.01	0.039	0.157	0.008	NA	0.504	NA	NA	0.183	0.14	0.265	0.676	0.967	0.976	0.104	0.132	-4.372	NA	0.108	NA	0.518
1096	KCNB1-N81I	1174488	NM_004975.4KCNB1 c.242A>T	p.Asn81Ile	Developmental and epileptic encephalopathy, 26	no assertion criteria provided	1	KCNB1	N81I	VUS	0.1	0.002	0.005	0.999	0.996	-7.38	2.91	1	-1.19	4.196	0.494	0.664	0.921	0.381	0.803	0.738	3.521	0.867	0.733	0.997	0.937	NA	0.992	1	0.875	0.854	0	0.577	0.962	NA	0.773
1097	KCNB1-P20T	NA	NA	NA	NA	NA	NA	NA	NA	Common neutral	0	0.042	0.073	0.862	0.388	-5.25	1.895	1	-4.11	2.804	0.896	0.843	0.382	0.279	0.551	0.378	1.957	0.814	0.102	0.964	0.642	NA	0.995	1	0.446	0.39	-3.795	0.328	0.197	NA	0.706
1098	KCNB1-P212L	1482921	NM_004975.4KCNB1 c.635C>T	p.Pro212Leu	Developmental and epileptic encephalopathy, 26	criteria provided, single submitter	1	KCNB1	P212L	VUS	0.3	0	0.001	0.999	0.98	-8.83	3.84	1	-4.36	4.174	1.095	0.964	0.953	0.619	0.912	0.705	2.561	0.995	0.843	0.999	0.968	NA	0.999	1	0.906	0.871	-2.833	0.68	0.969	NA	0.832
1099	KCNB1-P252S	998500	NM_004975.4KCNB1 c.754C>T	p.Pro252Ser	Developmental and epileptic encephalopathy, 26	criteria provided, single submitter	1	KCNB1	P252S	VUS	0.3	NA	0.003	1	0.999	NA	2.74	1	NA	3.919	1.093	0.953	0.911	0.476	NA	0.611	NA	NA	0.669	0.999	0.94	0.989	0.999	1	0.837	0.868	-3.229	0.691	0.98	NA	0.869
1100	KCNB1-P272S	803612	NM_004975.4KCNB1 c.814C>T	p.Pro272Ser	Developmental and epileptic encephalopathy, 26	criteria provided, single submitter	1	KCNB1	P272S	P/LP	0.6	NA	0	1	1	NA	3	1	NA	3.956	1.098	0.97	0.969	0.657	NA	0.826	NA	NA	0.838	0.998	0.93	0.989	0.999	1	0.881	0.852	-3.229	0.688	1	NA	0.923
1101	KCNB1-P385L	1302569	NM_004975.4KCNB1 c.1154C>T	p.Pro385Leu	not provided	criteria provided, single submitter	1	KCNB1	P385L	VUS	0.9	NA	0	1	1	NA	4.89	1	NA	4.038	1.022	0.985	0.993	0.821	NA	0.942	NA	NA	0.823	1	0.981	0.998	0.999	1	0.981	0.938	-2.833	0.733	1	NA	0.915
1102	KCNB1-P385T	417907	NM_004975.4KCNB1 c.1153C>A	p.Pro385Thr	Developmental and epileptic encephalopathy, 26|Early infantile epileptic encephalopathy with suppression bursts|not provided	no assertion criteria provided	3	KCNB1	P385T	P/LP	0.9	NA	0	1	1	NA	4.545	1	NA	3.749	0.997	0.987	0.993	0.908	NA	0.946	NA	NA	0.833	1	0.983	0.996	0.997	1	0.938	0.924	-3.795	0.659	1	NA	0.906
1103	KCNB1-P408R	1501897	NM_004975.4KCNB1 c.1223C>G	p.Pro408Arg	Developmental and epileptic encephalopathy, 26	criteria provided, conflicting classifications	2	KCNB1	P408R	VUS	0.9	0	0	1	1	-8.82	4.725	1	-4.99	3.974	1.038	0.982	0.978	0.893	0.952	0.837	3.211	0.99	0.948	1	0.982	NA	0.998	1	0.981	0.965	-4.435	0.712	1	NA	0.953
1104	KCNB1-P408S	800948	NM_004975.4KCNB1 c.1222C>T	p.Pro408Ser	Developmental and epileptic encephalopathy, 26	criteria provided, single submitter	2	KCNB1	P408S	P/LP	0.9	NA	0	1	1	NA	4.035	1	NA	3.849	1.064	0.979	0.948	0.828	NA	0.736	NA	NA	0.786	1	0.953	0.994	0.999	1	0.887	0.905	-3.229	0.694	1	NA	0.945
1105	KCNB1-P410L	1428239	NM_004975.4KCNB1 c.1229C>T	p.Pro410Leu	Developmental and epileptic encephalopathy, 26	criteria provided, single submitter	1	KCNB1	P410L	P/LP	0.6	NA	0.003	1	0.999	NA	3.595	1	NA	4.074	1.079	0.976	0.947	0.661	NA	0.72	NA	NA	0.878	1	0.98	0.989	0.999	1	0.953	0.898	-2.833	0.684	0.999	NA	0.964
1106	KCNB1-P53T	1719725	NM_004975.4KCNB1 c.157C>A	p.Pro53Thr	Developmental and epileptic encephalopathy, 26	criteria provided, single submitter	1	KCNB1	P53T	VUS	0	0	0	1	0.999	-6.72	3.395	1	-1.24	4.109	0.71	0.731	0.974	0.563	0.929	0.862	3.328	0.959	0.927	0.999	0.961	NA	0.998	1	0.88	0.808	-3.795	0.713	0.996	NA	0.808
1107	KCNB1-P543H	1062724	NM_004975.4KCNB1 c.1628C>A	p.Pro543His	Developmental and epileptic encephalopathy, 26|not provided	criteria provided, multiple submitters, no conflicts	2	KCNB1	P543H	VUS	0	NA	0.006	0.989	0.868	NA	2.295	1	NA	3.819	-0.718	0.29	0.496	0.015	NA	0.587	NA	NA	0.603	0.952	0.448	0.835	0.995	1	0.401	0.536	-4.69	0.181	0.278	3.98e-06	0.674
1108	KCNB1-P543L	1905782	NM_004975.4KCNB1 c.1628C>T	p.Pro543Leu	Developmental and epileptic encephalopathy, 26	criteria provided, single submitter	1	KCNB1	P543L	VUS	0	0.001	0.012	0.369	0.237	-2.77	2.295	1	0.63	3.243	-0.821	0.202	0.311	0.022	0.336	NA	0.304	0.605	0.444	0.974	0.42	NA	0.995	1	0.213	0.322	-2.833	0.119	0.254	NA	0.686
1109	KCNB1-P568T	2703899	NM_004975.4KCNB1 c.1702C>A	p.Pro568Thr	Developmental and epileptic encephalopathy, 26	criteria provided, single submitter	1	KCNB1	P568T	VUS	0	0.633	0.064	0.238	0.079	-1.12	2.25	1	1.71	1.973	-1.053	0.078	0.163	0.014	0.183	0.509	0.334	0.336	0.094	0.551	0.415	NA	0.881	1	0.12	0.122	-3.795	0.128	0.064	NA	0.535
1110	KCNB1-P613S	383226	NM_004975.4KCNB1 c.1837C>T	p.Pro613Ser	not specified|Developmental and epileptic encephalopathy, 26|not provided	criteria provided, multiple submitters, no conflicts	4	KCNB1	P613S	Common neutral	0.2	NA	0.112	0	0.001	NA	0.295	0.754	NA	1.495	-1.015	0.025	0.004	NA	NA	NA	NA	NA	0.013	0.006	0.232	0.669	0.947	0.967	0.048	0.066	-3.229	0.075	0.074	0.0134542	0.409
1111	KCNB1-P666L	385555	NM_004975.4KCNB1 c.1997C>T	p.Pro666Leu	Developmental and epileptic encephalopathy, 26|not provided|Inborn genetic diseases	criteria provided, multiple submitters, no conflicts	5	KCNB1	P666L	Common neutral	0	NA	0.005	0.871	0.493	NA	2.545	1	NA	3.549	-0.685	0.258	0.326	0.045	NA	NA	NA	NA	0.461	0.217	0.549	0.837	0.999	1	0.282	0.435	-2.833	NA	0.212	0.000139296	0.511
1112	KCNB1-P734S	475261	NM_004975.4KCNB1 c.2200C>T	p.Pro734Ser	Developmental and epileptic encephalopathy, 26	criteria provided, single submitter	1	KCNB1	P734S	VUS	0.2	0.736	0.677	0.627	0.282	-0.98	1.735	1	-3.79	2.241	0.424	0.752	0.259	0.094	0.401	0.268	0.335	0.534	0.236	0.404	0.286	NA	0.842	1	0.088	0.112	-3.229	NA	0.113	NA	0.546
1113	KCNB1-P734T	1349294	NM_004975.4KCNB1 c.2200C>A	p.Pro734Thr	Developmental and epileptic encephalopathy, 26	criteria provided, single submitter	1	KCNB1	P734T	VUS	0.2	NA	0.322	0.192	0.035	NA	1.735	1	NA	2.399	0.59	0.814	0.268	0.138	NA	0.272	NA	NA	0.392	0.734	0.383	0.869	0.959	1	0.132	0.14	-3.795	NA	0.11	NA	0.571
1114	KCNB1-P735A	572894	NM_004975.4KCNB1 c.2203C>G	p.Pro735Ala	Developmental and epileptic encephalopathy, 26|not provided	criteria provided, multiple submitters, no conflicts	2	KCNB1	P735A	VUS	0.2	0.047	0.057	0	0	-0.68	1.525	0.888	-4.14	2.452	0.344	0.804	0.132	0.08	0.259	0.275	0.181	0.511	0.136	0.054	0.406	NA	0.891	0.925	0.038	0.049	-4.095	NA	0.059	7.96e-06	0.363
1115	KCNB1-P735L	964616	NM_004975.4KCNB1 c.2204C>T	p.Pro735Leu	Developmental and epileptic encephalopathy, 26	criteria provided, single submitter	1	KCNB1	P735L	VUS	0.2	NA	0.015	0.002	0.005	NA	1.525	1	NA	3.158	0.21	0.864	0.194	0.062	NA	0.291	NA	NA	0.277	0.957	0.344	0.881	0.994	1	0.11	0.178	-2.833	NA	0.083	NA	0.434
1116	KCNB1-P774T	568166	NM_004975.4KCNB1 c.2320C>A	p.Pro774Thr	Developmental and epileptic encephalopathy, 26|not provided	criteria provided, conflicting classifications	2	KCNB1	P774T	Common neutral	0.1	0.008	0.059	0.768	0.184	-1.09	0.805	1	-3.95	2.305	0.748	0.809	0.222	0.049	0.304	0.18	0.339	0.476	0.248	0.33	0.341	NA	0.991	0.997	0.157	0.135	-3.795	NA	0.064	7.96e-06	0.599
1117	KCNB1-P775H	430040	NM_004975.4KCNB1 c.2324C>A	p.Pro775His	Developmental and epileptic encephalopathy, 26|not provided	criteria provided, conflicting classifications	3	KCNB1	P775H	Common neutral	0	0.043	0.246	0.016	0.004	-0.74	0.695	0.642	-3.9	3.11	-0.013	0.83	0.16	0.048	0.377	0.097	0.367	0.499	0.338	0.169	0.286	NA	0.994	1	0.119	0.136	-4.69	NA	0.081	4.77e-05	0.446
1118	KCNB1-P775R	425270	NM_004975.4KCNB1 c.2324C>G	p.Pro775Arg	not provided|KCNB1-related disorder|Developmental and epileptic encephalopathy, 26|Inborn genetic diseases	criteria provided, conflicting classifications	5	KCNB1	P775R	Common neutral	0	0.151	0.548	0.536	0.081	-0.43	0.695	0.775	-3.86	2.497	0.076	0.807	0.128	0.063	0.422	0.137	0.211	0.582	0.374	0.181	0.257	NA	0.971	1	0.102	0.131	-4.435	NA	0.078	3.58e-05	0.46
1119	KCNB1-P779L	2308449	NM_004975.4KCNB1 c.2336C>T	p.Pro779Leu	Inborn genetic diseases	criteria provided, single submitter	1	KCNB1	P779L	VUS	0	NA	0.457	0	0	NA	0	0.609	NA	0.59	-0.151	0.565	0.043	0.053	NA	0.163	NA	NA	0.071	0.084	0.291	0.714	0.614	0.785	0.039	0.034	-2.833	NA	0.073	NA	0.276
1120	KCNB1-P806S	940834	NM_004975.4KCNB1 c.2416C>T	p.Pro806Ser	Developmental and epileptic encephalopathy, 26	criteria provided, single submitter	1	KCNB1	P806S	VUS	0.2	NA	0.09	0.077	0.014	NA	0.46	0.996	NA	2.434	0.254	0.791	0.176	0.035	NA	0.268	NA	NA	0.144	0.26	0.513	0.736	0.978	1	0.092	0.124	-3.229	NA	0.081	3.98e-06	0.538
1121	KCNB1-P825A	2049828	NM_004975.4KCNB1 c.2473C>G	p.Pro825Ala	Developmental and epileptic encephalopathy, 26	criteria provided, single submitter	1	KCNB1	P825A	VUS	0	NA	0.543	0.002	0.009	NA	0.345	0.93	NA	1.871	0.297	0.733	0.136	0.029	NA	NA	NA	NA	0.063	0.546	0.238	0.615	0.632	1	0.097	0.095	-4.095	NA	0.058	NA	0.346
1122	KCNB1-P825L	1384465	NM_004975.4KCNB1 c.2474C>T	p.Pro825Leu	Developmental and epileptic encephalopathy, 26	criteria provided, single submitter	1	KCNB1	P825L	VUS	0	NA	0.216	0.017	0.021	NA	0.345	1	NA	2.243	-0.136	0.59	0.126	0.054	NA	0.291	NA	NA	0.056	0.242	0.312	0.694	0.836	0.967	0.046	0.051	-2.833	NA	0.064	NA	0.384
1123	KCNB1-P825S	382142	NM_004975.4KCNB1 c.2473C>T	p.Pro825Ser	not specified|Developmental and epileptic encephalopathy, 26|not provided	criteria provided, multiple submitters, no conflicts	4	KCNB1	P825S	Common neutral	0	NA	0.525	0.002	0.009	NA	0.345	0.956	NA	1.995	0.017	0.497	0.003	NA	NA	NA	NA	NA	0.058	0.019	0.226	0.734	0.889	1	0.095	0.12	-3.229	NA	0.068	0.0180584	0.338
1124	KCNB1-P839L	475262	NM_004975.4KCNB1 c.2516C>T	p.Pro839Leu	Developmental and epileptic encephalopathy, 26|not specified	criteria provided, multiple submitters, no conflicts	2	KCNB1	P839L	Common neutral	0.2	0.077	0.004	0.984	0.764	-2.39	0.895	1	-5.51	3.123	1.099	0.963	0.763	0.436	0.755	0.569	0.492	0.74	0.494	0.671	0.606	NA	0.99	1	0.087	0.139	-2.833	NA	0.161	1.99e-05	0.526
1125	KCNB1-P839T	1045643	NM_004975.4KCNB1 c.2515C>A	p.Pro839Thr	Developmental and epileptic encephalopathy, 26	criteria provided, single submitter	1	KCNB1	P839T	VUS	0.2	0.009	0.012	0.899	0.504	-1.61	0.895	1	-5.51	3.514	1.089	0.951	0.641	0.251	0.686	0.536	0.359	0.601	0.557	0.786	0.468	NA	0.989	1	0.151	0.166	-3.795	NA	0.114	NA	0.499
1126	KCNB1-Q215X	817559	NM_004975.4KCNB1 c.643C>T	p.Gln215Ter	not provided|Intellectual disability	criteria provided, multiple submitters, no conflicts	2	KCNB1	Q215X	P/LP	0.2	NA	NA	NA	NA	NA	NA	1	NA	7.122	NA	NA	NA	NA	NA	NA	NA	NA	0.721	NA	NA	NA	0.998	1	NA	NA	NA	NA	NA	NA	NA
1127	KCNB1-Q228X	3062072	NM_004975.4KCNB1 c.682C>T	p.Gln228Ter	Developmental and epileptic encephalopathy, 26	criteria provided, single submitter	1	KCNB1	Q228X	P/LP	0	NA	NA	NA	NA	NA	NA	1	NA	6.772	NA	NA	NA	NA	NA	NA	NA	NA	0.778	NA	NA	NA	0.998	1	NA	NA	NA	NA	NA	NA	NA
1128	KCNB1-Q297R	1040672	NM_004975.4KCNB1 c.890A>G	p.Gln297Arg	Developmental and epileptic encephalopathy, 26	criteria provided, single submitter	1	KCNB1	Q297R	VUS	0.4	NA	0.024	0.927	0.679	NA	-0.555	1	NA	3.823	0.787	0.829	0.878	0.194	NA	0.644	NA	NA	0.849	0.958	0.858	0.977	0.997	1	0.51	0.513	-4.435	0.544	0.975	NA	0.895
1129	KCNB1-Q479X	2124600	NM_004975.4KCNB1 c.1435C>T	p.Gln479Ter	Developmental and epileptic encephalopathy, 26	criteria provided, single submitter	1	KCNB1	Q479X	VUS	0.1	NA	NA	NA	NA	NA	NA	1	NA	7.358	NA	NA	NA	NA	NA	NA	NA	NA	0.843	NA	NA	NA	0.998	1	NA	NA	NA	NA	NA	NA	NA
1130	KCNB1-Q765R	NA	NA	NA	NA	NA	NA	NA	NA	Common neutral	0	NA	0.141	0.411	0.055	NA	1.59	1	NA	2.376	0.081	0.803	0.234	0.075	NA	0.209	NA	NA	0.371	0.874	0.314	0.721	0.992	1	0.216	0.142	-4.435	NA	0.103	NA	0.492
1131	KCNB1-R100C	3061889	NM_004975.4KCNB1 c.298C>T	p.Arg100Cys	Developmental and epileptic encephalopathy, 26	criteria provided, single submitter	1	KCNB1	R100C	VUS	0	NA	0.001	1	0.999	NA	2.99	1	NA	4.76	0.653	0.739	0.955	0.376	NA	0.827	NA	NA	0.734	0.999	0.942	0.994	0.999	1	0.791	0.747	-4.573	0.631	0.997	NA	0.916
1132	KCNB1-R103X	664502	NM_004975.4KCNB1 c.307C>T	p.Arg103Ter	Developmental and epileptic encephalopathy, 26	criteria provided, single submitter	1	KCNB1	R103X	VUS	0	NA	NA	NA	NA	NA	NA	1	NA	6.15	NA	NA	NA	NA	NA	NA	NA	NA	0.721	NA	NA	NA	0.997	0.996	NA	NA	NA	NA	NA	NA	NA
1133	KCNB1-R11C	2791047	NM_004975.4KCNB1 c.31C>T	p.Arg11Cys	not provided|Developmental and epileptic encephalopathy, 26	criteria provided, multiple submitters, no conflicts	3	KCNB1	R11C	VUS	0.1	NA	0.001	1	0.947	NA	1.735	1	NA	4.376	1.007	0.921	0.509	0.639	NA	0.371	NA	NA	0.285	0.987	0.619	0.941	0.999	1	0.422	0.27	-4.573	0.289	0.235	NA	0.758
1134	KCNB1-R11L	2090778	NM_004975.4KCNB1 c.32G>T	p.Arg11Leu	Developmental and epileptic encephalopathy, 26	criteria provided, single submitter	1	KCNB1	R11L	VUS	0.1	NA	0.008	0.976	0.703	NA	1.735	1	NA	3.774	0.955	0.895	0.492	0.657	NA	0.371	NA	NA	0.613	0.986	0.537	0.9	0.998	1	0.474	0.508	-2.833	0.597	0.306	NA	0.704
1135	KCNB1-R11S	2584891	NM_004975.4KCNB1 c.31C>A	p.Arg11Ser	Developmental and epileptic encephalopathy, 26	criteria provided, single submitter	1	KCNB1	R11S	VUS	0.1	NA	0.006	0.996	0.847	NA	1.735	1	NA	3.992	0.987	0.911	0.497	0.604	NA	0.397	NA	NA	0.543	0.985	0.505	0.875	0.998	1	0.524	0.501	-3.229	0.152	0.496	NA	0.682
1136	KCNB1-R136H	1405695	NM_004975.4KCNB1 c.407G>A	p.Arg136His	Developmental and epileptic encephalopathy, 26	criteria provided, single submitter	1	KCNB1	R136H	VUS	0	0.041	0.098	0.982	0.556	-3.69	2.105	1	-4.1	4.164	0.905	0.869	0.624	0.311	0.823	0.428	3.521	0.984	0.537	0.993	0.574	NA	0.999	1	0.448	0.284	-4.69	0.338	0.923	NA	0.907
1137	KCNB1-R156G	2013641	NM_004975.4KCNB1 c.466C>G	p.Arg156Gly	Developmental and epileptic encephalopathy, 26|not provided	criteria provided, multiple submitters, no conflicts	2	KCNB1	R156G	VUS	0	0.032	0.073	0.511	0.167	-5.77	1.895	0.732	-3.99	2.983	0.623	0.826	0.477	0.244	0.446	0.262	3.08	0.957	0.487	0.974	0.65	NA	0.956	0.891	0.482	0.528	-4.339	0.272	0.47	3.98e-06	0.857
1138	KCNB1-R247K	852956	NM_004975.4KCNB1 c.740G>A	p.Arg247Lys	Developmental and epileptic encephalopathy, 26	criteria provided, single submitter	1	KCNB1	R247K	VUS	1	0	0	0.999	0.98	-2.9	3.435	1	-4.47	3.674	1.095	0.963	0.964	0.492	0.918	0.837	3.106	0.987	0.919	0.99	0.888	NA	0.996	1	0.892	0.782	-4.372	0.707	0.998	NA	0.91
1139	KCNB1-R25S	1988785	NM_004975.4KCNB1 c.73C>A	p.Arg25Ser	Developmental and epileptic encephalopathy, 26	criteria provided, single submitter	1	KCNB1	R25S	VUS	0	NA	0.009	0.999	0.948	NA	1.895	1	NA	4.073	0.974	0.908	0.722	0.502	NA	0.382	NA	NA	0.709	0.947	0.534	0.881	0.997	0.999	0.425	0.41	-3.229	0.213	0.751	1.23e-05	0.776
1140	KCNB1-R293H	1925631	NM_004975.4KCNB1 c.878G>A	p.Arg293His	Developmental and epileptic encephalopathy, 26	criteria provided, single submitter	1	KCNB1	R293H	VUS	0	NA	0.03	1	0.998	NA	2.58	1	NA	4.084	1.098	0.966	0.881	0.386	NA	0.721	NA	NA	0.677	0.988	0.947	0.981	0.999	1	0.637	0.52	-4.69	0.651	0.94	NA	0.917
1141	KCNB1-R300H	2662763	NM_004975.4KCNB1 c.899G>A	p.Arg300His	not provided	criteria provided, single submitter	1	KCNB1	R300H	VUS	1	0	0	1	1	-4.83	3.825	1	-5.61	4.079	1.017	0.988	0.969	0.927	0.953	0.848	3.521	0.992	0.884	0.997	0.984	NA	0.999	1	0.934	0.853	-4.69	0.673	0.995	3.98e-06	0.9
1142	KCNB1-R303Q	373805	NM_004975.4KCNB1 c.908G>A	p.Arg303Gln	not provided|Developmental and epileptic encephalopathy, 26	criteria provided, multiple submitters, no conflicts	2	KCNB1	R303Q	P/LP	0.8	0	0	1	0.999	-3.86	2.83	1	-6.27	4.113	1.04	0.988	0.973	0.881	0.948	0.856	3.362	0.993	0.908	0.996	0.958	NA	0.999	1	0.915	0.855	-4.256	0.703	0.998	NA	0.901
1143	KCNB1-R306C	449693	NM_004975.4KCNB1 c.916C>T	p.Arg306Cys	not provided|Developmental and epileptic encephalopathy, 26|Epileptic encephalopathy|developmental encephalopathy with epilepsy|Myoclonic absence seizure|Intellectual disability	criteria provided, multiple submitters, no conflicts	11	KCNB1	R306C	P/LP	1	0	0	1	1	-7.73	4.815	1	-5.18	4.236	1.006	0.985	0.983	0.626	0.857	0.909	3.84	0.999	0.848	0.999	0.982	NA	0.999	1	0.878	0.749	-4.573	0.612	0.999	NA	0.945
1144	KCNB1-R312C	265207	NM_004975.4KCNB1 c.934C>T	p.Arg312Cys	not provided|Developmental and epileptic encephalopathy, 26|Intellectual disability|Inborn genetic diseases	criteria provided, multiple submitters, no conflicts	10	KCNB1	R312C	P/LP	1	0	0.001	1	1	-7.73	4.045	1	-5.07	4.143	1.052	0.98	0.977	0.792	0.942	0.859	3.84	0.995	0.84	1	0.983	NA	0.999	1	0.827	0.727	-4.573	0.709	1	NA	0.949
1145	KCNB1-R312H	523478	NM_004975.4KCNB1 c.935G>A	p.Arg312His	not provided|Epileptic encephalopathy|6 conditions|developmental encephalopathy with epilepsy|Early infantile epileptic encephalopathy with suppression bursts|Intellectual disability|Developmental and epileptic encephalopathy, 26	criteria provided, multiple submitters, no conflicts	11	KCNB1	R312H	P/LP	1	NA	0.002	1	0.999	NA	2.91	1	NA	4.087	1.101	0.969	0.974	0.638	NA	0.857	NA	NA	0.855	0.999	0.967	0.997	0.999	1	0.828	0.714	-4.69	0.662	0.999	NA	0.938
1146	KCNB1-R312P	2031247	NM_004975.4KCNB1 c.935G>C	p.Arg312Pro	Developmental and epileptic encephalopathy, 26	criteria provided, single submitter	1	KCNB1	R312P	P/LP	1	NA	0.003	1	0.999	NA	3.175	1	NA	4.132	1.086	0.975	0.969	0.792	NA	0.781	NA	NA	0.948	0.998	0.982	0.994	0.997	1	0.969	0.957	-3.756	0.687	1	NA	0.94
1147	KCNB1-R31W	2003980	NM_004975.4KCNB1 c.91C>T	p.Arg31Trp	Developmental and epileptic encephalopathy, 26	criteria provided, single submitter	1	KCNB1	R31W	VUS	0.2	0	0.002	1	0.996	-5.23	1.895	1	-4.05	3.804	0.987	0.914	0.819	0.537	0.807	0.509	3.178	0.994	0.737	0.996	0.76	NA	0.999	0.998	0.677	0.582	-5.665	0.251	0.82	NA	0.831
1148	KCNB1-R325Q	1041245	NM_004975.4KCNB1 c.974G>A	p.Arg325Gln	Developmental and epileptic encephalopathy, 26	criteria provided, single submitter	1	KCNB1	R325Q	Common neutral	0.4	0.037	0.039	0.952	0.577	-3.44	1.52	1	-4.9	3.32	1.017	0.914	0.896	0.353	0.791	0.788	3.211	0.955	0.804	0.898	0.886	NA	0.999	1	0.535	0.315	-4.256	0.125	0.339	3.98e-06	0.915
1149	KCNB1-R32P	1721708	NM_004975.4KCNB1 c.95G>C	p.Arg32Pro	Developmental and epileptic encephalopathy, 26	criteria provided, single submitter	1	KCNB1	R32P	VUS	0.2	0.001	0.005	1	0.999	-5.61	1.895	1	-4.26	4.32	1.083	0.937	0.932	0.756	0.941	0.574	4.22	0.997	0.914	0.998	0.77	NA	0.997	1	0.937	0.911	-3.756	0.673	0.997	NA	0.844
1150	KCNB1-R432Q	3012235	NM_004975.4KCNB1 c.1295G>A	p.Arg432Gln	Developmental and epileptic encephalopathy, 26	criteria provided, single submitter	1	KCNB1	R432Q	VUS	0.1	NA	0.079	1	1	NA	1.52	1	NA	4.001	1.007	0.937	0.786	0.439	NA	0.448	NA	NA	0.698	0.968	0.583	0.94	0.999	1	0.401	0.302	-4.256	0.573	0.968	3.98e-06	0.913
1151	KCNB1-R433Q	2578067	NM_004975.4KCNB1 c.1298G>A	p.Arg433Gln	not provided	criteria provided, single submitter	1	KCNB1	R433Q	VUS	0.4	0.025	0.05	0.958	0.556	-3.59	2.425	1	-4.2	3.281	0.933	0.89	0.867	0.442	0.804	0.475	3.317	0.979	0.758	0.971	0.566	NA	0.999	1	0.56	0.416	-4.256	0.292	0.499	NA	0.899
1152	KCNB1-R433X	1658237	NM_004975.4KCNB1 c.1299A>G	p.Arg433=	Developmental and epileptic encephalopathy, 26	criteria provided, single submitter	1	KCNB1	R433X	P/LP	0.4	NA	NA	NA	NA	NA	NA	1	NA	5.557	NA	NA	NA	NA	NA	NA	NA	NA	0.737	NA	NA	NA	0.995	0.845	NA	NA	NA	NA	NA	NA	NA
1153	KCNB1-R433X	420881	NM_004975.4KCNB1 c.1297C>T	p.Arg433Ter	not provided|Developmental and epileptic encephalopathy, 26	criteria provided, multiple submitters, no conflicts	6	KCNB1	R433X	P/LP	0.4	NA	NA	NA	NA	NA	NA	1	NA	5.557	NA	NA	NA	NA	NA	NA	NA	NA	0.737	NA	NA	NA	0.995	0.845	NA	NA	NA	NA	NA	NA	NA
1154	KCNB1-R456G	934441	NM_004975.4KCNB1 c.1366C>G	p.Arg456Gly	Inborn genetic diseases|Developmental and epileptic encephalopathy, 26|not provided	criteria provided, multiple submitters, no conflicts	3	KCNB1	R456G	VUS	0	NA	0.003	0.999	0.971	NA	2.32	1	NA	3.781	1.043	0.92	0.783	0.411	NA	0.369	NA	NA	0.648	0.994	0.794	0.963	0.999	1	0.766	0.741	-4.339	0.231	0.269	NA	0.515
1155	KCNB1-R456Q	385978	NM_004975.4KCNB1 c.1367G>A	p.Arg456Gln	Developmental and epileptic encephalopathy, 26|not provided|Inborn genetic diseases|KCNB1-related disorder	criteria provided, multiple submitters, no conflicts	5	KCNB1	R456Q	Common neutral	0	0.041	0.024	0.999	0.932	-2.29	2.32	1	-4.1	3.234	0.956	0.922	0.237	0.204	0.567	NA	0.738	0.844	0.174	0.29	0.392	NA	0.999	1	0.287	0.258	-4.256	0.193	0.136	0.000115361	0.461
1156	KCNB1-R493S	NA	NA	NA	NA	NA	NA	NA	NA	Common neutral	0.3	NA	0.157	0.908	0.675	NA	2.445	0.996	NA	2.61	-1.041	0.118	0.356	0.026	NA	0.717	NA	NA	0.381	0.807	0.344	0.71	0.985	0.347	0.256	0.32	-3.229	0.126	0.375	NA	0.551
1157	KCNB1-R51L	1497177	NM_004975.4KCNB1 c.152G>T	p.Arg51Leu	Developmental and epileptic encephalopathy, 26	criteria provided, single submitter	1	KCNB1	R51L	VUS	0	NA	0.01	0.999	0.993	NA	2.76	1	NA	4.285	0.391	0.637	0.896	0.373	NA	0.613	NA	NA	0.786	0.996	0.856	0.947	0.998	1	0.797	0.779	-2.833	0.583	0.946	NA	0.862
1158	KCNB1-R56W	2630034	NM_004975.4KCNB1 c.166C>T	p.Arg56Trp	KCNB1-related disorder|not provided	criteria provided, multiple submitters, no conflicts	3	KCNB1	R56W	VUS	0	0	0	1	1	-6.93	2.885	1	-1.19	4.255	0.464	0.664	0.935	0.335	0.809	0.76	3.186	0.98	0.864	0.994	0.949	NA	0.999	0.998	0.813	0.784	-5.665	0.727	0.996	NA	0.911
1159	KCNB1-R575H	833871	NM_004975.4KCNB1 c.1724G>A	p.Arg575His	Developmental and epileptic encephalopathy, 26	criteria provided, conflicting classifications	2	KCNB1	R575H	Common neutral	0	NA	0.216	0.028	0.007	NA	0.29	0.998	NA	2.373	-1.106	0.053	0.108	0.004	NA	0.475	NA	NA	0.096	0.062	0.255	0.765	0.993	1	0.1	0.071	-4.69	0.123	0.078	3.98e-05	0.478
1160	KCNB1-R575L	1311373	NM_004975.4KCNB1 c.1724G>T	p.Arg575Leu	not provided|Developmental and epileptic encephalopathy, 26	criteria provided, multiple submitters, no conflicts	2	KCNB1	R575L	VUS	0	0.123	0.283	0.273	0.139	-1.72	1.39	0.999	1.84	2.373	-1.108	0.072	0.158	0.008	0.158	0.562	0.292	0.722	0.182	0.355	0.342	NA	0.993	1	0.167	0.162	-2.833	0.113	0.121	7.96e-06	0.489
1161	KCNB1-R583P	2717151	NM_004975.4KCNB1 c.1748G>C	p.Arg583Pro	Developmental and epileptic encephalopathy, 26	criteria provided, single submitter	1	KCNB1	R583P	VUS	0	0.034	0.092	0.249	0.223	-1.23	2.295	1	1.49	3.143	-1.026	0.117	0.378	0.014	0.232	0.763	0.88	0.714	0.342	0.729	0.38	NA	0.989	1	0.418	0.421	-3.756	0.171	0.856	NA	0.676
1162	KCNB1-R583X	633637	NM_004975.4KCNB1 c.1747C>T	p.Arg583Ter	Intellectual disability|Developmental and epileptic encephalopathy, 26	criteria provided, multiple submitters, no conflicts	3	KCNB1	R583X	P/LP	0	NA	NA	NA	NA	NA	NA	1	NA	6.874	NA	NA	NA	NA	NA	NA	NA	NA	0.821	NA	NA	NA	0.998	1	NA	NA	NA	NA	NA	NA	NA
1163	KCNB1-R583X	3656384	NM_004975.4KCNB1 c.1747C>A	p.Arg583=	Developmental and epileptic encephalopathy, 26	criteria provided, single submitter	1	KCNB1	R583X	P/LP	0	NA	NA	NA	NA	NA	NA	1	NA	6.874	NA	NA	NA	NA	NA	NA	NA	NA	0.821	NA	NA	NA	0.998	1	NA	NA	NA	NA	NA	NA	NA
1164	KCNB1-R61H	1905684	NM_004975.4KCNB1 c.182G>A	p.Arg61His	Developmental and epileptic encephalopathy, 26	criteria provided, single submitter	1	KCNB1	R61H	VUS	0	NA	0.128	1	0.987	NA	1.525	1	NA	4.129	0.125	0.535	0.641	0.077	NA	0.658	NA	NA	0.283	0.993	0.772	0.982	0.999	1	0.368	0.263	-4.69	0.34	0.477	NA	0.882
1165	KCNB1-R627L	1167105	NM_004975.4KCNB1 c.1880G>T	p.Arg627Leu	Developmental and epileptic encephalopathy, 26|KCNB1-related disorder	criteria provided, single submitter	2	KCNB1	R627L	Common neutral	0.3	NA	0.245	0	0.002	NA	1.245	0.894	NA	1.105	-1.005	0.048	0.008	0.005	NA	0.62	NA	NA	0.253	0.034	0.234	0.79	0.972	0.973	0.064	0.073	-2.833	NA	0.097	0.000347647	0.33
1166	KCNB1-R627Q	392453	NM_004975.4KCNB1 c.1880G>A	p.Arg627Gln	Developmental and epileptic encephalopathy, 26|Inborn genetic diseases|not provided|not specified	criteria provided, multiple submitters, no conflicts	4	KCNB1	R627Q	Common neutral	0.3	NA	0.615	0.001	0.001	NA	0.44	0.983	NA	0.986	-0.999	0.033	0.02	0.005	NA	NA	NA	NA	0.028	0.044	0.196	0.761	0.972	0.973	0.044	0.043	-4.256	NA	0.07	9.59e-05	0.29
1167	KCNB1-R627W	833641	NM_004975.4KCNB1 c.1879C>T	p.Arg627Trp	Developmental and epileptic encephalopathy, 26	criteria provided, single submitter	1	KCNB1	R627W	Common neutral	0.3	NA	0.016	0.978	0.606	NA	1.59	0.692	NA	2.865	-0.969	0.099	0.254	0.014	NA	0.609	NA	NA	0.229	0.142	0.276	0.871	0.998	0.998	0.074	0.071	-5.665	NA	0.114	3.6e-05	0.359
1168	KCNB1-R636T	1053563	NM_004975.4KCNB1 c.1907G>C	p.Arg636Thr	Developmental and epileptic encephalopathy, 26	criteria provided, single submitter	1	KCNB1	R636T	VUS	0	NA	0.535	0.129	0.08	NA	0.695	1	NA	1.52	-1.011	0.052	0.142	0.006	NA	0.514	NA	NA	0.375	0.208	0.202	0.773	0.413	1	0.102	0.067	-3.795	NA	0.096	NA	0.432
1169	KCNB1-R698Q	938351	NM_004975.4KCNB1 c.2093G>A	p.Arg698Gln	Developmental and epileptic encephalopathy, 26|not provided	criteria provided, multiple submitters, no conflicts	2	KCNB1	R698Q	Common neutral	0.1	NA	0.472	0.971	0.381	NA	0.69	0.996	NA	2.187	-1.025	0.035	0.277	0.011	NA	0.495	NA	NA	0.163	0.327	0.333	0.859	0.993	1	0.137	0.117	-4.256	NA	0.078	1.2e-05	0.453
1170	KCNB1-R698W	1007454	NM_004975.4KCNB1 c.2092C>T	p.Arg698Trp	Developmental and epileptic encephalopathy, 26|See cases|not provided	criteria provided, conflicting classifications	5	KCNB1	R698W	Common neutral	0.1	0.013	0.026	0.999	0.903	-1.59	1.39	0.998	1.88	3.762	-1.029	0.069	0.482	0.021	0.244	0.612	0.589	0.225	0.421	0.694	0.366	NA	0.999	0.991	0.088	0.081	-5.665	NA	0.128	1.99e-05	0.58
1171	KCNB1-R736G	2013516	NM_004975.4KCNB1 c.2206C>G	p.Arg736Gly	Developmental and epileptic encephalopathy, 26	criteria provided, single submitter	1	KCNB1	R736G	VUS	0.3	0.009	0.126	0	0.001	-0.22	0	0.615	-4.13	2.446	0.362	0.805	0.142	0.057	0.3	0.319	0.256	0.502	0.133	0.507	0.212	NA	0.993	0.998	0.128	0.183	-4.339	NA	0.095	NA	0.338
1172	KCNB1-R736P	1473236	NM_004975.4KCNB1 c.2207G>C	p.Arg736Pro	Developmental and epileptic encephalopathy, 26	criteria provided, single submitter	1	KCNB1	R736P	VUS	0.3	0.01	0.117	0.318	0.107	-0.46	0	0.828	-4.15	2.506	0.399	0.777	0.182	0.07	0.428	0.343	0.302	0.595	0.239	0.255	0.238	NA	0.984	0.999	0.226	0.207	-3.756	NA	0.12	3.98e-06	0.357
1173	KCNB1-R736Q	1191617	NM_004975.4KCNB1 c.2207G>A	p.Arg736Gln	not provided|Developmental and epileptic encephalopathy, 26	criteria provided, multiple submitters, no conflicts	2	KCNB1	R736Q	Common neutral	0.3	0.132	0.346	0.003	0.001	0.05	0	0.611	-4.04	2.296	0.22	0.778	0.063	0.036	0.276	NA	0.224	0.479	0.1	0.206	0.216	NA	0.997	0.999	0.063	0.062	-4.256	NA	0.072	1.99e-05	0.308
1174	KCNB1-R842C	998443	NM_004975.4KCNB1 c.2524C>T	p.Arg842Cys	Developmental and epileptic encephalopathy, 26|Inborn genetic diseases	criteria provided, multiple submitters, no conflicts	2	KCNB1	R842C	Common neutral	0.3	0.002	0.011	0.951	0.245	-1.44	0.55	0.998	-4.01	3.226	0.463	0.758	0.347	0.177	0.427	0.624	0.292	0.38	0.135	0.455	0.352	NA	0.996	1	0.127	0.112	-4.573	NA	0.104	2.79e-05	0.318
1175	KCNB1-R842H	1166389	NM_004975.4KCNB1 c.2525G>A	p.Arg842His	Developmental and epileptic encephalopathy, 26	criteria provided, single submitter	1	KCNB1	R842H	Common neutral	0.3	NA	1	0	0	NA	-0.145	0.859	NA	0.799	-0.45	0.458	0.045	0.044	NA	0.568	NA	NA	0.042	0.018	0.202	0.816	0.077	0.999	0.028	0.036	-4.69	NA	0.07	2.79e-05	0.282
1176	KCNB1-R854Q	1423951	NM_004975.4KCNB1 c.2561G>A	p.Arg854Gln	Developmental and epileptic encephalopathy, 26|Inborn genetic diseases|not provided	criteria provided, conflicting classifications	3	KCNB1	R854Q	Common neutral	0	NA	0.383	0.73	0.166	NA	0.345	0.998	NA	1.517	0.26	0.793	0.131	0.244	NA	NA	NA	NA	0.065	0.079	0.283	0.728	0.979	0.994	0.035	0.045	-4.256	NA	0.069	8.05e-06	0.267
1177	KCNB1-R854X	1021756	NM_004975.4KCNB1 c.2560C>T	p.Arg854Ter	Developmental and epileptic encephalopathy, 26	criteria provided, single submitter	1	KCNB1	R854X	VUS	0	NA	NA	NA	NA	NA	NA	1	NA	6.39	NA	NA	NA	NA	NA	NA	NA	NA	0.471	NA	NA	NA	0.993	0.997	NA	NA	NA	NA	NA	4.02e-06	NA
1178	KCNB1-S10F	1472743	NM_004975.4KCNB1 c.29C>T	p.Ser10Phe	Developmental and epileptic encephalopathy, 26	criteria provided, single submitter	1	KCNB1	S10F	VUS	0	NA	0.002	0.991	0.83	NA	1.67	1	NA	4.052	0.999	0.907	0.5	0.542	NA	0.201	NA	NA	0.448	0.972	0.581	0.866	0.998	1	0.372	0.396	-4.009	0.313	0.273	NA	0.743
1179	KCNB1-S114R	1312383	NM_004975.4KCNB1 c.342C>A	p.Ser114Arg	not provided	criteria provided, single submitter	1	KCNB1	S114R	VUS	0	0.001	0.007	0.999	0.99	-3.01	1.7	1	-1.11	4.213	-0.046	0.532	0.911	0.196	0.656	0.715	3.328	1	0.842	0.972	0.791	NA	0.998	1	0.663	0.688	-4.435	0.507	1	NA	0.925
1180	KCNB1-S185P	2707135	NM_004975.4KCNB1 c.553T>C	p.Ser185Pro	Developmental and epileptic encephalopathy, 26	criteria provided, single submitter	1	KCNB1	S185P	VUS	0.5	NA	0.051	0.35	0.179	NA	4.045	1	NA	3.705	1.054	0.929	0.899	0.495	NA	NA	NA	NA	0.827	0.993	0.791	0.917	0.997	1	0.775	0.758	-3.756	0.669	0.998	NA	0.801
1181	KCNB1-S202C	932381	NM_004975.4KCNB1 c.605C>G	p.Ser202Cys	not provided	criteria provided, single submitter	1	KCNB1	S202C	P/LP	0.7	NA	0.001	1	0.996	NA	4.06	1	NA	4.055	1.087	0.972	0.935	0.767	NA	0.686	NA	NA	0.794	0.996	0.983	1	0.99	1	0.899	0.797	-4.573	0.646	0.986	NA	0.894
1182	KCNB1-S202F	417935	NM_004975.4KCNB1 c.605C>T	p.Ser202Phe	Developmental and epileptic encephalopathy, 26|not provided	no assertion criteria provided	2	KCNB1	S202F	VUS	0.7	0	0	1	0.996	-5.64	4.06	1	-4.6	4.14	1.087	0.972	0.941	0.759	0.911	0.695	3.211	0.997	0.871	0.997	0.96	NA	0.998	1	0.965	0.955	-4.009	0.669	0.999	NA	0.903
1183	KCNB1-S251L	1016853	NM_004975.4KCNB1 c.752C>T	p.Ser251Leu	Developmental and epileptic encephalopathy, 26|not specified	criteria provided, multiple submitters, no conflicts	2	KCNB1	S251L	VUS	0.7	NA	0.005	0.998	0.937	NA	2.52	1	NA	4.186	1.086	0.948	0.906	0.504	NA	0.595	NA	NA	0.829	0.996	0.891	0.992	0.999	1	0.884	0.899	-2.833	0.584	0.93	NA	0.848
1184	KCNB1-S314A	872733	NM_004975.4KCNB1 c.940T>G	p.Ser314Ala	not provided	criteria provided, single submitter	1	KCNB1	S314A	P/LP	0.5	NA	0.012	0.999	0.992	NA	3.065	1	NA	3.946	1.094	0.97	0.917	0.442	NA	0.767	NA	NA	0.669	0.99	0.919	0.93	0.996	1	0.907	0.848	-4.095	0.707	0.94	NA	0.922
1185	KCNB1-S319F	973169	NM_004975.4KCNB1 c.956C>T	p.Ser319Phe	Early infantile epileptic encephalopathy with suppression bursts|Developmental and epileptic encephalopathy, 26|not provided	criteria provided, multiple submitters, no conflicts	3	KCNB1	S319F	P/LP	0.5	0	0	1	0.996	-5.8	2.055	1	-5.17	4.134	1.112	0.964	0.932	0.31	0.893	0.629	3.285	0.996	0.892	0.995	0.92	NA	0.998	1	0.962	0.944	-4.009	0.646	0.999	NA	0.934
1186	KCNB1-S319Y	1067365	NM_004975.4KCNB1 c.956C>A	p.Ser319Tyr	Developmental and epileptic encephalopathy, 26	criteria provided, single submitter	1	KCNB1	S319Y	P/LP	0.5	0	0	1	0.999	-5.8	2.455	1	-5.15	3.975	1.105	0.971	0.944	0.508	0.908	0.65	3.576	0.996	0.915	0.998	0.935	NA	0.993	1	0.972	0.954	-5.332	0.634	0.998	NA	0.94
1187	KCNB1-S347I	1675861	NM_004975.4KCNB1 c.1040G>T	p.Ser347Ile	not provided	criteria provided, single submitter	1	KCNB1	S347I	P/LP	0.5	0.002	0.005	1	0.998	-6	2.74	1	-4.91	3.782	1.103	0.967	0.926	0.444	0.952	0.665	3.4	0.992	0.889	0.988	0.911	NA	0.995	1	0.95	0.934	0	0.733	0.998	NA	0.881
1188	KCNB1-S347R	156533	NM_004975.4KCNB1 c.1041C>A	p.Ser347Arg	Developmental and epileptic encephalopathy, 26|Inborn genetic diseases|Neurodevelopmental delay|not provided	criteria provided, multiple submitters, no conflicts	5	KCNB1	S347R	P/LP	0.5	NA	0.006	1	0.995	NA	4.345	1	NA	3.166	1.065	0.976	0.986	0.91	NA	0.875	NA	NA	0.956	0.996	0.976	0.981	0.998	0.999	0.969	0.947	-4.435	0.713	1	NA	0.899
1189	KCNB1-S347R	475255	NM_004975.4KCNB1 c.1041C>G	p.Ser347Arg	Developmental and epileptic encephalopathy, 26|Epileptic encephalopathy|not provided	criteria provided, multiple submitters, no conflicts	5	KCNB1	S347R	P/LP	0.5	NA	0.006	1	0.995	NA	4.345	1	NA	3.166	1.065	0.976	0.986	0.91	NA	0.875	NA	NA	0.956	0.996	0.976	0.981	0.998	0.999	0.969	0.947	-4.435	0.713	1	NA	0.899
1190	KCNB1-S367F	985970	NM_004975.4KCNB1 c.1100C>T	p.Ser367Phe	Inborn genetic diseases	criteria provided, single submitter	1	KCNB1	S367F	P/LP	0.8	NA	0.003	1	0.997	NA	3.92	1	NA	4.125	1.092	0.968	0.957	0.629	NA	0.792	NA	NA	0.883	0.998	0.972	0.98	0.998	1	0.897	0.878	-4.009	0.237	1	NA	0.926
1191	KCNB1-S417P	1052355	NM_004975.4KCNB1 c.1249T>C	p.Ser417Pro	Developmental and epileptic encephalopathy, 26	criteria provided, single submitter	1	KCNB1	S417P	P/LP	0.6	NA	0.01	1	0.987	NA	2.255	1	NA	4.059	1.101	0.947	0.927	0.204	NA	0.753	NA	NA	0.89	0.979	0.964	0.946	0.999	1	0.969	0.964	-3.756	0.354	1	NA	0.915
1192	KCNB1-S457R	1190347	NM_004975.4KCNB1 c.1371C>G	p.Ser457Arg	not provided	criteria provided, single submitter	1	KCNB1	S457R	VUS	0.1	0.013	0.006	0.997	0.951	-4.23	2.28	1	-4.06	3.765	0.992	0.918	0.8	0.209	0.653	0.278	0.75	0.79	0.761	0.974	0.722	NA	0.998	0.986	0.55	0.606	-4.435	0.343	0.912	NA	0.718
1193	KCNB1-S484P	2320481	NM_004975.4KCNB1 c.1450T>C	p.Ser484Pro	Inborn genetic diseases	criteria provided, single submitter	1	KCNB1	S484P	VUS	0.3	NA	0.007	0.998	0.976	NA	2.545	1	NA	3.987	-0.839	0.216	0.523	0.032	NA	0.599	NA	NA	0.504	0.979	0.608	0.965	0.999	1	0.63	0.721	-3.756	0.21	0.282	NA	0.62
1194	KCNB1-S499T	1472555	NM_004975.4KCNB1 c.1496G>C	p.Ser499Thr	Developmental and epileptic encephalopathy, 26	criteria provided, single submitter	1	KCNB1	S499T	VUS	0.3	0.148	0.156	0.195	0.164	-0.74	1.825	1	1.19	2.078	-0.972	0.145	0.232	0.013	0.189	0.474	0.682	0.546	0.28	0.518	0.242	NA	0.974	1	0.144	0.166	-3.795	0.114	0.096	NA	0.659
1195	KCNB1-S517P	1474302	NM_004975.4KCNB1 c.1549T>C	p.Ser517Pro	Developmental and epileptic encephalopathy, 26	criteria provided, single submitter	1	KCNB1	S517P	VUS	0.3	0.169	0.134	0.478	0.305	-1.13	1.565	0.906	1.47	1.994	-1.013	0.102	0.169	0.014	0.081	0.479	0.236	0.502	0.064	0.614	0.34	NA	0.995	0.497	0.253	0.316	-3.756	0.09	0.069	NA	0.644
1196	KCNB1-S517X	1184135	NM_004975.4KCNB1 c.1550C>A	p.Ser517Ter	not provided	criteria provided, single submitter	1	KCNB1	S517X	P/LP	0.3	NA	NA	NA	NA	NA	NA	1	NA	6.756	NA	NA	NA	NA	NA	NA	NA	NA	0.444	NA	NA	NA	0.995	1	NA	NA	NA	NA	NA	NA	NA
1197	KCNB1-S517X	515154	NM_004975.4KCNB1 c.1551G>A	p.Ser517=	not specified|Developmental and epileptic encephalopathy, 26|not provided|KCNB1-related disorder	criteria provided, multiple submitters, no conflicts	4	KCNB1	S517X	P/LP	0.3	NA	NA	NA	NA	NA	NA	1	NA	6.756	NA	NA	NA	NA	NA	NA	NA	NA	0.444	NA	NA	NA	0.995	1	NA	NA	NA	NA	NA	NA	NA
1198	KCNB1-S541Y	833843	NM_004975.4KCNB1 c.1622C>A	p.Ser541Tyr	Developmental and epileptic encephalopathy, 26	criteria provided, single submitter	1	KCNB1	S541Y	Common neutral	0.1	NA	0.058	0.987	0.882	NA	2.495	1	NA	3.905	-0.865	0.19	0.553	0.029	NA	NA	NA	NA	0.4	0.877	0.505	0.888	0.991	1	0.247	0.373	-5.332	0.175	0.373	1.99e-05	0.66
1199	KCNB1-S550L	1164941	NM_004975.4KCNB1 c.1649C>T	p.Ser550Leu	Developmental and epileptic encephalopathy, 26|not provided	criteria provided, conflicting classifications	2	KCNB1	S550L	Common neutral	0.2	NA	0.423	0	0.001	NA	1.01	1	NA	2.139	-1.011	0.043	0.033	0.005	NA	0.356	NA	NA	0.177	0.052	0.329	0.714	0.976	0.992	0.064	0.1	-2.833	0.152	0.063	1.19e-05	0.375
1200	KCNB1-S554N	2315533	NM_004975.4KCNB1 c.1661G>A	p.Ser554Asn	Inborn genetic diseases	criteria provided, single submitter	1	KCNB1	S554N	Common neutral	0	0.44	0.311	0.004	0.033	-0.47	1.795	0.928	1.81	1.812	-1.038	0.057	0.07	0.004	0.142	0.355	0.177	0.401	0.023	0.063	0.28	NA	0.93	0.936	0.089	0.076	-4.481	0.149	0.063	1.59e-05	0.406
1201	KCNB1-S567N	2819749	NM_004975.4KCNB1 c.1700G>A	p.Ser567Asn	Developmental and epileptic encephalopathy, 26|KCNB1-related disorder	criteria provided, single submitter	2	KCNB1	S567N	VUS	0	NA	0.576	0.039	0.079	NA	0.69	0.941	NA	1.936	-1.026	0.06	0.138	0.012	NA	0.381	NA	NA	0.201	0.27	0.215	0.752	0.857	1	0.129	0.116	-4.481	0.124	0.079	NA	0.51
1202	KCNB1-S567R	3113080	NM_004975.4KCNB1 c.1701C>A	p.Ser567Arg	Inborn genetic diseases	criteria provided, single submitter	1	KCNB1	S567R	VUS	0	0.221	0.57	0.283	0.262	-0.92	0.69	0.578	1.81	1.344	-0.976	0.049	0.122	0.012	0.112	0.423	0.269	0.343	0.182	0.138	0.226	NA	0.948	0.098	0.074	0.092	-4.435	0.101	0.155	NA	0.511
1203	KCNB1-S590N	1395097	NM_004975.4KCNB1 c.1769G>A	p.Ser590Asn	Developmental and epileptic encephalopathy, 26	criteria provided, single submitter	1	KCNB1	S590N	P/LP	0.3	NA	0.004	0.177	0.318	NA	1.85	1	NA	2.45	-0.945	0.171	0.458	0.016	NA	0.63	NA	NA	0.627	0.808	0.357	0.93	0.995	1	0.23	0.191	-4.481	0.173	0.665	NA	0.764
1204	KCNB1-S593T	1055120	NM_004975.4KCNB1 c.1778G>C	p.Ser593Thr	Developmental and epileptic encephalopathy, 26	criteria provided, single submitter	1	KCNB1	S593T	VUS	0.1	0	0.05	1	0.988	-1.05	2.605	1	1.19	3.515	-0.654	0.258	0.708	0.019	0.349	0.62	0.71	0.525	0.587	0.882	0.424	NA	0.996	1	0.378	0.425	-3.795	0.145	0.131	NA	0.722
1205	KCNB1-S614N	2170731	NM_004975.4KCNB1 c.1841G>A	p.Ser614Asn	Developmental and epileptic encephalopathy, 26	criteria provided, single submitter	1	KCNB1	S614N	Common neutral	0.3	NA	0.479	0.084	0.274	NA	1.1	0.999	NA	1.393	-0.973	0.08	0.077	0.006	NA	0.344	NA	NA	0.098	0.126	0.225	0.589	0.96	0.998	0.12	0.13	-4.481	0.146	0.087	7.97e-06	0.496
1206	KCNB1-S633N	453029	NM_004975.4KCNB1 c.1898G>A	p.Ser633Asn	not provided	criteria provided, single submitter	1	KCNB1	S633N	VUS	0	0.036	0.356	0.074	0.109	-0.58	1.955	0.825	1.92	1.369	-1.058	0.079	0.108	0.01	0.053	0.367	0.199	0.46	0.079	0.088	0.261	NA	0.972	1	0.098	0.109	-4.481	NA	0.091	3.99e-06	0.422
1207	KCNB1-S633R	1969388	NM_004975.4KCNB1 c.1899T>G	p.Ser633Arg	Developmental and epileptic encephalopathy, 26	criteria provided, single submitter	1	KCNB1	S633R	VUS	0	0.102	0.504	0.163	0.116	-1.42	1.61	0.937	1.9	1.647	-1.043	0.067	0.13	0.01	0.026	0.439	0.209	0.286	0.248	0.118	0.299	NA	0.908	0.966	0.097	0.098	-4.435	NA	0.154	NA	0.431
1208	KCNB1-S647N	1424255	NM_004975.4KCNB1 c.1940G>A	p.Ser647Asn	Developmental and epileptic encephalopathy, 26	criteria provided, single submitter	1	KCNB1	S647N	VUS	0.1	0.06	0.316	0.002	0.003	-0.32	1.61	0.981	1.87	1.572	-1.062	0.066	0.163	0.009	0.16	0.435	0.215	0.347	0.332	0.302	0.235	NA	0.986	1	0.148	0.147	-4.481	NA	0.079	3.98e-06	0.416
1209	KCNB1-S647R	2982837	NM_004975.4KCNB1 c.1941C>G	p.Ser647Arg	Developmental and epileptic encephalopathy, 26	criteria provided, single submitter	1	KCNB1	S647R	VUS	0.1	NA	0.292	0.622	0.124	NA	1.61	0.953	NA	1.123	-1.06	0.051	0.194	0.01	NA	0.554	NA	NA	0.319	0.109	0.282	0.538	0.979	0.986	0.068	0.102	-4.435	NA	0.149	3.98e-06	0.418
1210	KCNB1-S659R	3113082	NM_004975.4KCNB1 c.1977T>G	p.Ser659Arg	Inborn genetic diseases	criteria provided, single submitter	1	KCNB1	S659R	VUS	0.3	NA	0.004	0.42	0.46	NA	2.25	0.999	NA	3.371	-1.105	0.122	0.452	0.018	NA	0.577	NA	NA	0.714	0.501	0.419	0.778	0.991	0.995	0.164	0.202	-4.435	NA	0.3	NA	0.48
1211	KCNB1-S730R	3361202	NM_004975.4KCNB1 c.2190T>A	p.Ser730Arg	not provided	criteria provided, single submitter	1	KCNB1	S730R	VUS	0.3	NA	0.433	0.65	0.242	NA	1.935	1	NA	2.206	0.617	0.853	0.235	0.135	NA	0.215	NA	NA	0.297	0.437	0.311	0.859	0.627	0.986	0.192	0.23	-4.435	NA	0.847	NA	0.66
1212	KCNB1-S769I	1361565	NM_004975.4KCNB1 c.2306G>T	p.Ser769Ile	Developmental and epileptic encephalopathy, 26	criteria provided, single submitter	1	KCNB1	S769I	VUS	0	NA	0.254	0.007	0.003	NA	0.345	0.702	NA	2.229	0.428	0.771	0.157	0.103	NA	0.276	NA	NA	0.229	0.365	0.254	0.674	0.973	0.999	0.18	0.128	0	NA	0.125	NA	0.481
1213	KCNB1-S772Y	1319065	NM_004975.4KCNB1 c.2315C>A	p.Ser772Tyr	Developmental and epileptic encephalopathy, 26|not provided	criteria provided, multiple submitters, no conflicts	3	KCNB1	S772Y	VUS	0.1	0.002	0.046	0.988	0.563	-1.58	0.805	1	-4.02	3.666	0.697	0.896	0.335	0.115	0.451	0.168	0.385	0.592	0.348	0.593	0.353	NA	0.992	1	0.251	0.356	-5.332	NA	0.104	3.98e-06	0.568
1214	KCNB1-S777G	1009790	NM_004975.4KCNB1 c.2329A>G	p.Ser777Gly	Developmental and epileptic encephalopathy, 26	criteria provided, single submitter	1	KCNB1	S777G	VUS	0	0.13	0.356	0	0.001	-0.35	0.55	0.994	-3.99	1.965	0.033	0.794	0.076	0.049	0.197	0.182	0.178	0.535	0.068	0.067	0.237	NA	0.985	0.941	0.068	0.066	-4.339	NA	0.067	NA	0.393
1215	KCNB1-S783R	2630954	NM_004975.4KCNB1 c.2349T>A	p.Ser783Arg	KCNB1-related disorder	criteria provided, single submitter	1	KCNB1	S783R	VUS	0.3	NA	0.355	0.081	0.029	NA	0.895	0.929	NA	1.252	0.005	0.83	0.222	0.215	NA	0.225	NA	NA	0.451	0.126	0.349	0.713	0.979	0.899	0.145	0.173	-4.435	NA	0.32	NA	0.574
1216	KCNB1-S792L	1198556	NM_004975.4KCNB1 c.2375C>T	p.Ser792Leu	not provided|Developmental and epileptic encephalopathy, 26|Inborn genetic diseases	criteria provided, multiple submitters, no conflicts	3	KCNB1	S792L	Common neutral	0.1	NA	0.33	0.004	0.001	NA	0	0.997	NA	2.153	-0.224	0.716	0.086	0.038	NA	0.176	NA	NA	0.129	0.049	0.25	0.783	0.986	1	0.075	0.087	-2.833	NA	0.068	3.58e-05	0.368
1217	KCNB1-S816Y	2693950	NM_004975.4KCNB1 c.2447C>A	p.Ser816Tyr	Developmental and epileptic encephalopathy, 26	criteria provided, single submitter	1	KCNB1	S816Y	VUS	0	0.028	0.028	0.151	0.109	-1.69	0.805	0.999	-4	3.134	0.629	0.862	0.29	0.114	0.429	0.365	0.341	0.557	0.454	0.56	0.351	NA	0.962	1	0.191	0.243	-5.332	NA	0.204	NA	0.644
1218	KCNB1-S857N	380824	NM_004975.4KCNB1 c.2570G>A	p.Ser857Asn	not specified|Developmental and epileptic encephalopathy, 26|not provided	criteria provided, multiple submitters, no conflicts	5	KCNB1	S857N	Common neutral	0.1	NA	0.013	0.985	0.711	NA	0.975	0.772	NA	2.909	0.72	0.903	0.006	NA	NA	NA	NA	NA	0.086	0.023	0.268	0.434	0.989	0.996	0.127	0.138	-4.481	NA	0.065	0.0102469	0.555
1219	KCNB1-T203S	2114619	NM_004975.4KCNB1 c.607A>T	p.Thr203Ser	Developmental and epileptic encephalopathy, 26	criteria provided, single submitter	1	KCNB1	T203S	VUS	0.7	0.085	0.106	1	0.99	-3.76	1.9	1	-4.36	3.678	1.065	0.936	0.898	0.315	0.91	0.616	2.795	0.97	0.789	0.977	0.884	NA	0.993	1	0.565	0.556	-3.229	0.502	0.955	NA	0.845
1220	KCNB1-T210A	1349078	NM_004975.4KCNB1 c.628A>G	p.Thr210Ala	Developmental and epileptic encephalopathy, 26	criteria provided, single submitter	1	KCNB1	T210A	P/LP	1	0.002	0.004	1	0.991	-4.7	4.01	1	-4.5	3.872	1.098	0.965	0.939	0.374	0.979	0.78	3.01	0.997	0.845	0.995	0.966	NA	0.997	1	0.794	0.75	-4.095	0.634	0.995	NA	0.79
1221	KCNB1-T210K	1457665	NM_004975.4KCNB1 c.629C>A	p.Thr210Lys	Developmental and epileptic encephalopathy, 26|not provided	criteria provided, single submitter	2	KCNB1	T210K	P/LP	1	0.001	0.002	1	0.998	-5.64	4.01	1	-4.55	4.029	1.087	0.972	0.953	0.712	0.937	0.773	3.442	0.993	0.842	0.999	0.98	NA	0.994	1	0.967	0.946	-4.372	0.648	0.999	NA	0.851
1222	KCNB1-T210M	542057	NM_004975.4KCNB1 c.629C>T	p.Thr210Met	Developmental and epileptic encephalopathy, 26|developmental encephalopathy with epilepsy|not provided|Inborn genetic diseases|KCNB1-related disorder	criteria provided, multiple submitters, no conflicts	11	KCNB1	T210M	P/LP	1	0	0.001	1	0.999	-5.64	4.01	1	-4.54	4.02	1.087	0.972	0.96	0.782	0.936	0.807	3.163	0.995	0.795	1	0.982	NA	0.999	1	0.903	0.841	-4.544	0.645	0.996	NA	0.83
1223	KCNB1-T210R	633620	NM_004975.4KCNB1 c.629C>G	p.Thr210Arg	Epileptic encephalopathy	criteria provided, single submitter	1	KCNB1	T210R	P/LP	1	0	0.001	1	0.998	-5.64	4.01	1	-4.53	4.143	1.087	0.972	0.972	0.736	0.957	0.845	3.328	0.997	0.865	0.998	0.98	NA	0.995	1	0.971	0.962	-4.435	0.626	0.998	NA	0.841
1224	KCNB1-T323I	633622	NM_004975.4KCNB1 c.968C>T	p.Thr323Ile	Epileptic encephalopathy|Neurodevelopmental delay|Developmental and epileptic encephalopathy, 26	criteria provided, multiple submitters, no conflicts	3	KCNB1	T323I	P/LP	0.7	0	0.001	1	0.999	-5.8	2.695	1	-4.98	3.867	1.105	0.966	0.95	0.503	0.924	0.791	3.237	0.999	0.953	0.998	0.954	NA	0.999	1	0.944	0.915	0	0.685	1	NA	0.91
1225	KCNB1-T359I	1695018	NM_004975.4KCNB1 c.1076C>T	p.Thr359Ile	not provided	criteria provided, single submitter	1	KCNB1	T359I	P/LP	0.2	0.008	0.003	1	0.997	-5.62	2.99	1	-5.08	3.851	1.106	0.971	0.907	0.552	0.73	0.508	3.237	0.946	0.732	0.991	0.941	NA	0.999	1	0.737	0.806	0	0.463	0.998	NA	0.884
1226	KCNB1-T372I	633626	NM_004975.4KCNB1 c.1115C>T	p.Thr372Ile	Intellectual disability	criteria provided, single submitter	1	KCNB1	T372I	P/LP	0.6	0.066	0.101	0.756	0.587	-4.02	-1.03	1	-4.85	3.27	0.743	0.83	0.767	0.242	0.645	0.53	3.237	0.987	0.835	0.936	0.86	NA	0.997	1	0.346	0.37	0	0.142	0.979	NA	0.891
1227	KCNB1-T372N	633627	NM_004975.4KCNB1 c.1115C>A	p.Thr372Asn	Intellectual disability	criteria provided, single submitter	1	KCNB1	T372N	P/LP	0.6	NA	0.028	0.999	0.992	NA	2.75	1	NA	3.736	1.103	0.966	0.863	0.241	NA	0.575	NA	NA	0.774	0.926	0.963	0.954	0.991	1	0.616	0.674	-4.481	0.226	0.994	NA	0.865
1228	KCNB1-T374I	156534	NM_004975.4KCNB1 c.1121C>T	p.Thr374Ile	Developmental and epileptic encephalopathy, 26|not provided	criteria provided, multiple submitters, no conflicts	4	KCNB1	T374I	P/LP	0.8	NA	0.001	1	0.999	NA	4.81	1	NA	3.893	1.034	0.985	0.978	0.877	NA	0.863	NA	NA	0.834	0.997	0.929	0.974	0.999	1	0.893	0.928	0	0.623	1	NA	0.901
1229	KCNB1-T377I	941236	NM_004975.4KCNB1 c.1130C>T	p.Thr377Ile	Developmental and epileptic encephalopathy, 26	criteria provided, single submitter	1	KCNB1	T377I	VUS	1	NA	0	1	1	NA	4.865	1	NA	3.862	0.97	0.991	0.986	0.959	NA	0.882	NA	NA	0.867	0.999	0.983	0.993	0.999	1	0.962	0.905	0	0.69	1	NA	0.933
1230	KCNB1-T377N	633628	NM_004975.4KCNB1 c.1130C>A	p.Thr377Asn	Epileptic encephalopathy	criteria provided, single submitter	1	KCNB1	T377N	P/LP	1	0	0	1	1	-4.95	4.17	1	-5.62	3.714	1.019	0.988	0.984	0.948	0.775	0.873	3.351	0.984	0.943	0.998	0.982	NA	0.99	1	0.914	0.887	-4.481	0.679	1	NA	0.921
1231	KCNB1-T547I	1477248	NM_004975.4KCNB1 c.1640C>T	p.Thr547Ile	Developmental and epileptic encephalopathy, 26|Inborn genetic diseases	criteria provided, conflicting classifications	2	KCNB1	T547I	Common neutral	0	0.061	0.45	0.045	0.029	-1.18	1.61	0.991	1.84	1.776	-1.098	0.06	0.164	0.008	0.017	0.329	0.275	0.293	0.197	0.363	0.301	NA	0.995	0.859	0.076	0.13	0	0.122	0.141	NA	0.549
1232	KCNB1-T576K	475258	NM_004975.4KCNB1 c.1727C>A	p.Thr576Lys	Developmental and epileptic encephalopathy, 26	criteria provided, single submitter	1	KCNB1	T576K	VUS	0	NA	0.884	0.004	0.007	NA	1.04	0.649	NA	1.936	-1.043	0.06	0.178	0.004	NA	0.504	NA	NA	0.174	0.834	0.223	0.601	0.945	1	0.131	0.165	-4.372	0.121	0.092	NA	0.529
1233	KCNB1-T576R	1437649	NM_004975.4KCNB1 c.1727C>G	p.Thr576Arg	Developmental and epileptic encephalopathy, 26	criteria provided, single submitter	1	KCNB1	T576R	VUS	0	0.303	0.607	0	0.002	0.48	0.44	0.735	1.98	2.028	-1.068	0.046	0.143	0.004	0.145	0.461	0.213	0.217	0.065	0.835	0.201	NA	0.954	1	0.164	0.175	-4.435	0.131	0.08	NA	0.518
1234	KCNB1-T616S	380823	NM_004975.4KCNB1 c.1847C>G	p.Thr616Ser	not specified|not provided|Developmental and epileptic encephalopathy, 26	criteria provided, multiple submitters, no conflicts	4	KCNB1	T616S	Common neutral	0.3	0.712	0.814	0	0.001	0.44	0	1	2.02	-1.042	-1.032	0.017	0.017	0.003	0.024	0.09	0.166	0.41	0.047	0.028	0.201	NA	0.47	1	0.038	0.025	-3.229	0.071	0.073	NA	0.4
1235	KCNB1-T6A	2723252	NM_004975.4KCNB1 c.16A>G	p.Thr6Ala	Developmental and epileptic encephalopathy, 26	criteria provided, single submitter	1	KCNB1	T6A	VUS	0	0.127	0.75	0.059	0.021	-0.5	0	0.852	-3.84	2.294	0.225	0.669	0.146	0.151	0.254	0.194	1.698	0.708	0.043	0.119	0.237	NA	0.97	1	0.168	0.102	-4.095	NA	0.067	1.37e-05	0.723
1236	KCNB1-T712M	660973	NM_004975.4KCNB1 c.2135C>T	p.Thr712Met	Developmental and epileptic encephalopathy, 26|not provided	criteria provided, multiple submitters, no conflicts	2	KCNB1	T712M	Common neutral	0	NA	0.254	0.002	0.004	NA	-0.69	1	NA	1.999	-1.032	0.029	0.062	0.008	NA	0.395	NA	NA	0.078	0.021	0.258	0.677	0.864	0.861	0.026	0.052	-4.544	NA	0.087	3.98e-05	0.34
1237	KCNB1-T727S	1004111	NM_004975.4KCNB1 c.2180C>G	p.Thr727Ser	Developmental and epileptic encephalopathy, 26	criteria provided, single submitter	1	KCNB1	T727S	Common neutral	0.3	NA	0.542	0.462	0.121	NA	1.445	1	NA	2.228	0.183	0.814	0.225	0.043	NA	0.227	NA	NA	0.146	0.18	0.308	0.689	0.916	1	0.124	0.119	-3.229	NA	0.145	1.59e-05	0.59
1238	KCNB1-T733S	1683625	NM_004975.4KCNB1 c.2197A>T	p.Thr733Ser	Developmental and epileptic encephalopathy, 26	criteria provided, single submitter	1	KCNB1	T733S	VUS	0.3	0.853	0.646	0.126	0.032	-0.33	1.895	1	-3.97	2.241	0.516	0.803	0.198	0.142	0.425	0.139	0.695	0.778	0.356	0.9	0.321	NA	0.931	1	0.087	0.093	-3.229	NA	0.135	NA	0.537
1239	KCNB1-T742K	1083688	NM_004975.4KCNB1 c.2225C>A	p.Thr742Lys	Developmental and epileptic encephalopathy, 26	criteria provided, single submitter	1	KCNB1	T742K	Common neutral	0	0.239	0.429	0.002	0.001	-0.31	1.04	0.997	-3.84	1.835	-0.34	0.807	0.118	0.017	0.22	0.294	0.225	0.381	0.127	0.203	0.238	NA	0.886	1	0.115	0.149	-4.372	NA	0.09	NA	0.37
1240	KCNB1-T760K	2500047	NM_004975.4KCNB1 c.2279C>A	p.Thr760Lys	Developmental and epileptic encephalopathy, 26	criteria provided, multiple submitters, no conflicts	2	KCNB1	T760K	VUS	0.1	0.008	0.022	0.995	0.816	-1.56	1.795	1	-4.28	3.986	0.808	0.936	0.733	0.172	0.559	0.398	0.823	0.847	0.611	0.821	0.451	NA	0.993	1	0.18	0.265	-4.372	NA	0.461	NA	0.714
1241	KCNB1-T782I	1022623	NM_004975.4KCNB1 c.2345C>T	p.Thr782Ile	Developmental and epileptic encephalopathy, 26	criteria provided, single submitter	1	KCNB1	T782I	Common neutral	0.3	NA	0.438	0.028	0.021	NA	0.695	0.996	NA	1.689	-0.151	0.738	0.076	0.05	NA	NA	NA	NA	0.054	0.08	0.258	0.552	0.967	0.995	0.059	0.075	0	NA	0.082	1.99e-05	0.375
1242	KCNB1-T782S	1002068	NM_004975.4KCNB1 c.2345C>G	p.Thr782Ser	Developmental and epileptic encephalopathy, 26	criteria provided, single submitter	1	KCNB1	T782S	VUS	0.3	NA	0.631	0.001	0.002	NA	0.695	1	NA	1.114	-0.181	0.711	0.083	0.029	NA	0.191	NA	NA	0.088	0.067	0.207	0.382	0.858	0.995	0.052	0.057	-3.229	NA	0.07	3.98e-06	0.321
1243	KCNB1-T788K	542062	NM_004975.4KCNB1 c.2363C>A	p.Thr788Lys	Developmental and epileptic encephalopathy, 26|not provided	criteria provided, multiple submitters, no conflicts	2	KCNB1	T788K	Common neutral	0.2	NA	0.918	0.01	0.015	NA	0.345	1	NA	-0.119	-0.169	0.729	0.003	0.046	NA	NA	NA	NA	0.079	0.016	0.236	0.336	0.166	0.85	0.031	0.051	-4.372	NA	0.091	0.00070413	0.262
1244	KCNB1-T790I	2786732	NM_004975.4KCNB1 c.2369C>T	p.Thr790Ile	Developmental and epileptic encephalopathy, 26	criteria provided, single submitter	1	KCNB1	T790I	VUS	0.3	0.225	0.502	0.008	0.007	-0.5	0	0.998	-3.89	1.249	-0.298	0.648	0.077	0.028	0.275	0.135	0.201	0.273	0.03	0.102	0.239	NA	0.962	1	0.058	0.09	0	NA	0.069	NA	0.381
1245	KCNB1-T804A	957516	NM_004975.4KCNB1 c.2410A>G	p.Thr804Ala	Developmental and epileptic encephalopathy, 26	criteria provided, single submitter	1	KCNB1	T804A	VUS	0	0.066	0.034	0.007	0.007	-0.59	0.805	0.779	-3.99	1.535	0.274	0.784	0.068	0.044	0.283	0.094	0.188	0.603	0.058	0.079	0.26	NA	0.952	0.835	0.046	0.052	-4.095	NA	0.055	NA	0.342
1246	KCNB1-T804I	373635	NM_004975.4KCNB1 c.2411C>T	p.Thr804Ile	not specified|Developmental and epileptic encephalopathy, 26	criteria provided, multiple submitters, no conflicts	2	KCNB1	T804I	VUS	0	0.02	0.009	0.394	0.118	-1.17	0.805	0.819	-4.08	2.294	0.798	0.809	0.224	0.139	0.335	0.162	0.238	0.538	0.346	0.431	0.314	NA	0.994	1	0.095	0.132	0	NA	0.098	NA	0.438
1247	KCNB1-T817R	2540413	NM_004975.4KCNB1 c.2450C>G	p.Thr817Arg	Inborn genetic diseases	criteria provided, single submitter	1	KCNB1	T817R	VUS	0	NA	0.425	0.024	0.014	NA	0.345	0.957	NA	2.119	0.043	0.744	0.126	0.031	NA	0.331	NA	NA	0.185	0.182	0.289	0.703	0.98	0.997	0.13	0.149	-4.435	NA	0.078	3.98e-06	0.394
1248	KCNB1-T821S	2842529	NM_004975.4KCNB1 c.2461A>T	p.Thr821Ser	Developmental and epileptic encephalopathy, 26	criteria provided, single submitter	1	KCNB1	T821S	VUS	0.2	NA	0.331	0.001	0.003	NA	0.895	0.881	NA	1.4	-0.128	0.758	0.083	0.057	NA	0.111	NA	NA	0.058	0.111	0.227	0.601	0.927	0.982	0.044	0.049	-3.229	NA	0.073	NA	0.513
1249	KCNB1-T853I	872730	NM_004975.4KCNB1 c.2558C>T	p.Thr853Ile	not provided	criteria provided, single submitter	1	KCNB1	T853I	VUS	0.2	0.001	0.021	0.975	0.556	-1.89	0.55	0.85	-4.46	3.219	0.71	0.888	0.345	0.219	0.38	0.174	0.237	0.552	0.111	0.508	0.488	NA	0.997	1	0.097	0.197	0	NA	0.12	4.01e-06	0.536
1250	KCNB1-V235M	863356	NM_004975.4KCNB1 c.703G>A	p.Val235Met	not provided|Developmental and epileptic encephalopathy, 26	criteria provided, multiple submitters, no conflicts	2	KCNB1	V235M	VUS	0.5	0.002	0.005	1	0.994	-2.83	2.51	1	-5.25	3.764	1.11	0.969	0.853	0.326	0.839	0.623	3.099	0.992	0.727	0.944	0.923	NA	0.999	1	0.317	0.385	-4.544	0.539	0.648	7.97e-06	0.892
1251	KCNB1-V24L	1914856	NM_004975.4KCNB1 c.70G>T	p.Val24Leu	Developmental and epileptic encephalopathy, 26	criteria provided, single submitter	1	KCNB1	V24L	VUS	0.1	0.134	0.409	0	0.002	-0.08	0.69	0.696	-3.88	2.395	-0.015	0.609	0.094	0.207	0.192	0.232	1.683	0.523	0.08	0.223	0.231	NA	0.982	0.998	0.073	0.085	-2.833	0.068	0.138	NA	0.776
1252	KCNB1-V24M	1313585	NM_004975.4KCNB1 c.70G>A	p.Val24Met	not provided|Developmental and epileptic encephalopathy, 26	criteria provided, multiple submitters, no conflicts	2	KCNB1	V24M	VUS	0.1	NA	0.227	0.753	0.219	NA	0.69	0.728	NA	2.612	0.371	0.702	0.157	0.192	NA	0.258	NA	NA	0.348	0.39	0.22	0.953	0.995	0.998	0.06	0.081	-4.544	0.073	0.128	NA	0.795
1253	KCNB1-V286M	946306	NM_004975.4KCNB1 c.856G>A	p.Val286Met	Developmental and epileptic encephalopathy, 26	criteria provided, single submitter	1	KCNB1	V286M	VUS	0	0.06	0.054	0.991	0.701	-1.82	1.015	1	-4.96	3.654	0.974	0.9	0.734	0.43	0.62	0.408	3.099	0.928	0.656	0.906	0.756	NA	0.998	1	0.136	0.183	-4.544	0.305	0.666	NA	0.902
1254	KCNB1-V349F	633624	NM_004975.4KCNB1 c.1045G>T	p.Val349Phe	Epileptic encephalopathy|Developmental and epileptic encephalopathy, 26	criteria provided, multiple submitters, no conflicts	2	KCNB1	V349F	P/LP	0.8	0.005	0.071	1	0.996	-3.38	1.32	1	-4.11	3.708	1.048	0.929	0.937	0.524	0.91	0.602	3.715	0.978	0.921	0.972	0.886	NA	0.995	1	0.589	0.532	-4.009	0.379	0.997	NA	0.884
1255	KCNB1-V378A	872732	NM_004975.4KCNB1 c.1133T>C	p.Val378Ala	not provided	criteria provided, single submitter	2	KCNB1	V378A	P/LP	0.9	NA	0.004	1	0.998	NA	4.42	1	NA	3.895	1.049	0.98	0.962	0.79	NA	0.765	NA	NA	0.791	0.999	0.932	0.949	0.999	1	0.9	0.892	-4.095	0.708	0.998	NA	0.907
[truncated: 4,541 more rows]
